# Supplementary material for: Epithelial Cell Line Derived from Endometriotic Lesion Mimics Macrophage Nervous Mechanism of Pain Generation on Proteome and Metabolome Levels
Source: Biomolecules. 2021 Aug 17;11(8):1230. doi: 10.3390/biom11081230 (PMC8393596; doi:10.3390/biom11081230)
Supplement: Supplementary file 1 [file biomolecules-11-01230-s001.zip › Supplementary_Table_1.xlsx]

## Sheet: Tabelle1
Majority protein IDs	Protein names	Gene names	Peptides	Unique peptides	Sequence coverage [%]	Significant	T-test q-value	T-test Difference	Fold Change	Significant	T-test q-value	T-test Difference	Fold Change	Con_1	Con_2	Con_3	TNFα_1	TNFα_2	TNFα_3	IL1β_1	IL1β_2	IL1β_3
Q15019;Q15019-3;Q15019-2	Septin-2	SEPT2	13	13	56	+	0.0342989	0.588079	1.50324		0.285413	0.356343	1.28018	27.7827	27.8043	27.9695	28.3005	28.511	28.5092	28.436	28.1232	28.0664
Q16181-2;Q16181	Septin-7	SEPT7	15	14	45	+	0.00875472	0.773327	1.70921		0.194715	0.559158	1.47341	26.7007	26.5992	26.6676	27.4565	27.4773	27.3536	27.5509	27.1117	26.9823
Q92599-2;Q92599-4;Q92599;Q92599-3	Septin-8	SEPT8	7	5	20.3	+	0.0361272	0.598303	1.51393		0.195075	0.340827	1.26648	23.367	23.4692	23.2693	23.9905	23.8108	24.0992	23.6557	23.775	23.6974
Q9UHD8-7;Q9UHD8-2;Q9UHD8-5;Q9UHD8;Q9UHD8-3;Q9UHD8-4;Q9UHD8-9;Q9UHD8-8	Septin-9	SEPT9	13	13	37.9		0.0563482	0.553869	1.46802		0.464215	0.267642	1.20384	25.7977	25.694	25.9793	26.1834	26.4878	26.4615	26.2907	25.8684	26.1148
Q9P0V9-3;Q9P0V9;Q9P0V9-2	Septin-10	SEPT10	8	7	29	+	0.0304317	0.85675	1.81095		0.223566	0.54889	1.46296	24.3263	24.7784	24.5954	25.5914	25.2557	25.4232	25.2997	24.8463	25.2008
Q9NVA2;Q9NVA2-2	Septin-11	SEPT11	11	9	38.5	+	0.0345752	0.81544	1.75983		0.139984	0.713448	1.63972	25.6629	25.3746	25.8432	26.3223	26.326	26.6788	26.5778	26.2772	26.1661
Q9NRG9;Q9NRG9-2	Aladin	AAAS	9	9	21.8		0.54869	-0.248932	-1.18833		0.983839	0.0094312	1.00656	25.2915	25.6861	25.2879	25.2893	25.4145	24.8149	25.4863	25.2226	25.5849
Q86V21;Q86V21-2	Acetoacetyl-CoA synthetase	AACS	11	7	18.2		0.112647	-0.396153	-1.31599		0.131982	-0.546576	-1.46062	25.5113	25.2695	25.1773	24.9569	24.814	24.9989	24.7615	24.8475	24.7095
Q2M2I8-2;Q2M2I8	AP2-associated protein kinase 1	AAK1	10	10	18.4	+	0.0308571	0.467457	1.38267		0.365699	0.451714	1.36766	24.5826	24.6889	24.7398	25.1321	25.1528	25.1288	25.6028	24.8582	24.9054
Q9H7C9	Mth938 domain-containing protein	AAMDC	3	3	21.3		0.14678	-1.69086	-3.22849		0.836324	0.212649	1.15881	23.84	24.6182	23.3577	23.912	21.2011	21.6302	23.914	23.7977	24.7421
Q13685	Angio-associated migratory cell protein	AAMP	3	3	9.4		0.37173	0.374896	1.29675		0.797252	0.125795	1.09111	22.6265	22.9114	23.1439	23.4762	22.8377	23.4926	22.9051	22.9701	23.184
Q9Y312	Protein AAR2 homolog	AAR2	4	4	16.4		0.85804	0.0520471	1.03673		0.925315	-0.0618254	-1.04379	24.318	24.175	24.26	24.4232	24.1996	24.2863	23.7851	24.1476	24.6348
P49588;P49588-2	Alanine--tRNA ligase, cytoplasmic	AARS	34	34	54.8		0.309328	-0.19474	-1.14452		0.508101	-0.115521	-1.08337	29.9771	29.9486	29.9566	29.8032	29.6341	29.8608	29.8166	29.8518	29.8674
Q5JTZ9	Alanine--tRNA ligase, mitochondrial	AARS2	12	12	16.3		0.730566	0.179069	1.13215		0.678066	0.247969	1.18753	24.8448	24.3301	24.2147	24.5505	24.9775	24.3987	24.7444	25.0104	24.3787
Q9BTE6;Q9BTE6-2;Q9BTE6-3	Alanyl-tRNA editing protein Aarsd1	AARSD1	6	6	23.8		0.921809	0.0529162	1.03736		0.96788	0.0235666	1.01647	25.0095	25.3635	25.3549	25.4002	24.9888	25.4977	25.399	24.9595	25.4402
Q9NRN7	L-aminoadipate-semialdehyde dehydrogenase-phosphopantetheinyl transferase	AASDHPPT	11	11	35		0.747209	-0.110811	-1.07984		0.484533	-0.241947	-1.18259	26.0701	26.3128	26.1591	26.2897	25.9239	25.996	26.0625	25.7151	26.0385
Q9UDR5	Alpha-aminoadipic semialdehyde synthase, mitochondrial;Lysine ketoglutarate reductase;Saccharopine dehydrogenase	AASS	8	8	14.4	+	0.0287111	-1.14403	-2.20997		0.141847	-0.967949	-1.95606	25.9875	25.4376	25.9762	24.5617	24.5082	24.8993	24.7954	25.2577	24.4443
P80404	4-aminobutyrate aminotransferase, mitochondrial	ABAT	6	6	16.8	+	0.0342353	-2.35708	-5.12332		0.652543	-0.57545	-1.49014	23.1905	23.1666	23.9761	22.288	20.1816	20.7923	23.1032	23.8664	21.6373
O75027-2;O75027;O75027-3	ATP-binding cassette sub-family B member 7, mitochondrial	ABCB7	4	4	6.1		0.805661	-0.14558	-1.10618		0.574094	-0.418377	-1.33642	23.1681	23.6427	23.5176	22.942	23.739	23.2107	23.3845	23.4064	22.2823
P33527-2;P33527;P33527-9;P33527-6;P33527-5;P33527-4;P33527-3;P33527-8;P33527-7	Multidrug resistance-associated protein 1	ABCC1	9	9	7		0.430477	-0.655789	-1.57548		0.891029	0.135071	1.09815	22.6193	22.1508	23.4001	22.1553	21.1933	22.8543	22.5968	23.3059	22.6728
O15439-2;O15439;O15439-4;O15439-3	Multidrug resistance-associated protein 4	ABCC4	11	11	10.8		0.990821	0.00552432	1.00384		0.451525	-0.744908	-1.67587	22.8903	22.8508	22.8809	22.7555	23.0442	22.8389	22.8787	22.5016	21.007
P61221	ATP-binding cassette sub-family E member 1	ABCE1	21	21	47.1		0.105001	0.352469	1.27674		0.510677	0.201522	1.14991	27.5802	27.6819	27.6681	27.9407	28.154	27.8929	28.0478	27.7515	27.7355
Q8NE71-2;Q8NE71	ATP-binding cassette sub-family F member 1	ABCF1	20	20	34.6	+	0.0302982	2.26484	4.80601		0.104267	2.04157	4.11693	25.3603	23.6595	25.3677	26.8987	27.4184	26.8648	27.0621	26.748	26.702
Q9UG63;Q9UG63-2	ATP-binding cassette sub-family F member 2	ABCF2	15	15	26.8	+	0.0476759	0.993685	1.99126		0.568861	0.487329	1.40185	24.8029	24.2786	25.2286	25.6171	25.8606	25.8133	25.6643	25.6165	24.4912
Q9NUQ8-2;Q9NUQ8	ATP-binding cassette sub-family F member 3	ABCF3	8	8	17.1		0.994498	-0.00427437	-1.00297		0.773016	-0.118816	-1.08584	24.4732	24.7329	24.9259	24.8212	24.8429	24.4551	24.5641	24.6275	24.584
Q9NUJ1;Q9NUJ1-2	Mycophenolic acid acyl-glucuronide esterase, mitochondrial	ABHD10	12	12	47.4		0.852123	-0.0929216	-1.06653		0.921753	0.0681591	1.04838	25.1331	24.6959	25.3726	25.0367	25.02	24.8662	25.3424	25.2922	24.7715
Q8NFV4-4;Q8NFV4	Alpha/beta hydrolase domain-containing protein 11	ABHD11	5	5	27.3		0.907611	0.181963	1.13443		0.959166	-0.0898253	-1.06424	22.9043	21.7764	23.2525	22.3161	24.1228	22.0402	22.73	23.4804	21.4533
Q8N2K0-2;Q8N2K0;Q8N2K0-3	Monoacylglycerol lipase ABHD12	ABHD12	10	10	35.6		0.229819	0.370047	1.29239		0.418771	0.344227	1.26947	24.2202	24.0515	24.484	24.4032	24.8127	24.6499	24.4771	24.8837	24.4275
Q96IU4	Alpha/beta hydrolase domain-containing protein 14B	ABHD14B	5	5	40.5		0.389469	-0.342426	-1.26789		0.267976	-1.30233	-2.46627	24.2175	23.5685	23.9184	23.5629	23.2968	23.8173	23.3442	23.1862	21.2669
O95870;O95870-2	Abhydrolase domain-containing protein 16A	ABHD16A	5	5	12.9		0.548202	-0.217623	-1.16282		0.254313	-1.50794	-2.84404	23.1038	23.7366	23.3709	23.2051	23.1386	23.2146	23.0999	20.4866	22.1009
Q8IZP0-10;Q8IZP0-8;Q8IZP0-7;Q8IZP0-2;Q8IZP0-4;Q8IZP0-3;Q8IZP0-5;Q8IZP0-6;Q8IZP0-9;Q8IZP0;Q8IZP0-12;Q8IZP0-11	Abl interactor 1	ABI1	16	10	50.5		0.475217	0.231829	1.17432		0.529765	0.257744	1.19561	26.149	25.9134	26.3663	26.1908	26.5482	26.3852	26.4298	26.5859	26.1862
Q12979;Q12979-4;Q12979-2;Q12979-3	Active breakpoint cluster region-related protein	ABR	14	13	22.6		0.973288	0.0235615	1.01647		0.860493	0.087677	1.06266	24.832	24.9058	24.7245	24.7493	25.2288	24.555	24.7101	25.2628	24.7524
Q9P1F3	Costars family protein ABRACL	ABRACL	2	2	35.8	+	0.0400714	-0.520686	-1.43464		0.27163	-2.05763	-4.16302	24.8838	25.1457	24.9303	24.48	24.5051	24.4126	23.2305	20.7851	24.7713
P09110;P09110-2	3-ketoacyl-CoA thiolase, peroxisomal	ACAA1	3	3	13		0.125144	-2.23956	-4.72253		0.829044	-0.474405	-1.38935	23.9347	23.0224	22.9826	22.9977	21.1367	19.0866	23.8245	23.9776	20.7143
P42765	3-ketoacyl-CoA thiolase, mitochondrial	ACAA2	11	11	50.9		0.0685441	-0.929677	-1.90485		0.254934	-0.667133	-1.58791	26.318	26.9351	26.3899	25.799	25.1306	25.9244	26.3078	25.582	25.7517
Q13085;Q13085-3;Q13085-2;Q13085-4	Acetyl-CoA carboxylase 1;Biotin carboxylase	ACACA	51	51	31.5		0.0708665	-0.449043	-1.36513		0.0609796	-0.646328	-1.56518	28.1314	28.1	28.0766	27.5564	27.8588	27.5457	27.5341	27.3917	27.4431
Q9H845	Acyl-CoA dehydrogenase family member 9, mitochondrial	ACAD9	21	21	44.4		0.427783	-0.219142	-1.16404		0.884405	-0.0776672	-1.05531	27.6079	27.6347	27.3702	27.2049	27.5276	27.2229	27.3717	27.2195	27.7886
P11310;P11310-2	Medium-chain specific acyl-CoA dehydrogenase, mitochondrial	ACADM	13	13	46.1		0.118625	-0.363216	-1.28629		0.707179	-0.0973021	-1.06977	27.4609	27.4441	27.5574	27.2864	26.9601	27.1262	27.4437	27.3051	27.4217
P49748-2;P49748;P49748-3	Very long-chain specific acyl-CoA dehydrogenase, mitochondrial	ACADVL	29	29	52.9		0.312488	0.239257	1.18038		0.703876	0.114844	1.08286	29.3594	29.3888	29.2668	29.4888	29.7808	29.4632	29.5837	29.3296	29.4462
Q15057	Arf-GAP with coiled-coil, ANK repeat and PH domain-containing protein 2	ACAP2	5	5	8.7		0.662807	-0.696244	-1.62028		0.305455	-1.30653	-2.47346	23.2698	23.8419	24.126	24.0819	24.0408	21.0262	22.8752	23.4575	20.9854
P24752	Acetyl-CoA acetyltransferase, mitochondrial	ACAT1	17	17	57.8		0.176414	-0.29088	-1.22339		0.343932	-0.259738	-1.19726	28.6739	28.8288	28.7953	28.3747	28.4277	28.6229	28.6464	28.3807	28.4917
Q9BWD1;Q9BWD1-2	Acetyl-CoA acetyltransferase, cytosolic	ACAT2	12	12	57.4		0.0993949	-1.60279	-3.0373		0.109605	-0.638834	-1.55707	29.9249	29.8748	29.8166	29.186	26.8424	28.7796	29.0465	29.2046	29.4487
Q9H3P7	Golgi resident protein GCP60	ACBD3	13	13	38.1		0.806112	-0.105235	-1.07567		0.443912	0.317881	1.2465	26.6554	26.4995	26.7182	26.2058	26.7077	26.6438	27.2488	26.9158	26.6621
Q9UKV3-5;Q9UKV3	Apoptotic chromatin condensation inducer in the nucleus	ACIN1	1	1	1.4		0.281926	0.502459	1.41663		0.652216	0.545933	1.45996	19.6877	19.5689	20.3409	19.9668	20.5934	20.5447	19.8238	21.651	19.7605
P53396;P53396-2;P53396-3	ATP-citrate synthase	ACLY	49	49	60	+	0.0405581	0.331827	1.25861		0.249226	0.201794	1.15013	30.9337	30.9442	30.9604	31.2726	31.3111	31.2502	31.1465	31.122	31.1752
P21399	Cytoplasmic aconitate hydratase	ACO1	27	27	45.9		0.383742	0.29178	1.22415		0.213231	0.364651	1.28757	28.2596	28.2987	28.3746	28.7472	28.2364	28.8246	28.6478	28.5551	28.8239
Q99798	Aconitate hydratase, mitochondrial	ACO2	30	30	50.3		0.223717	-0.679216	-1.60127		0.69479	-0.100366	-1.07205	29.4067	29.4132	29.4673	29.087	27.9643	29.1983	29.4325	29.2603	29.2933
P49753;Q86TX2;P49753-2	Acyl-coenzyme A thioesterase 2, mitochondrial;Acyl-coenzyme A thioesterase 1	ACOT2;ACOT1	7	7	20.5		0.0815772	-0.574703	-1.48937		0.554904	-0.485687	-1.40025	24.6972	24.4245	24.9967	24.201	24.0172	24.176	24.564	24.7047	23.3926
O00154-4;O00154-6;O00154-7;O00154;O00154-5;O00154-2;O00154-3	Cytosolic acyl coenzyme A thioester hydrolase	ACOT7	14	14	52.7		0.421196	-0.198264	-1.14732		0.505456	-0.233085	-1.17535	29.6608	29.9246	29.7273	29.5825	29.4392	29.6962	29.6533	29.3171	29.6431
Q9Y305-2;Q9Y305;Q9Y305-4;Q9Y305-3	Acyl-coenzyme A thioesterase 9, mitochondrial	ACOT9	12	12	38.7		0.373018	0.187167	1.13853		0.4986	-0.300542	-1.23161	26.456	26.6243	26.3702	26.6977	26.7077	26.6066	26.5486	26.0499	25.9504
Q15067-2;Q15067-3;Q15067	Peroxisomal acyl-coenzyme A oxidase 1	ACOX1	15	15	38.8	+	0.0336443	-0.652616	-1.57202		0.062963	-1.09174	-2.13131	26.2738	26.2858	26.4971	25.6926	25.558	25.8482	25.4211	25.3618	24.9986
P24666;P24666-4;P24666-3;P24666-2	Low molecular weight phosphotyrosine protein phosphatase	ACP1	8	8	66.5		0.211402	-0.818633	-1.76373		0.94666	0.0219402	1.01532	27.2728	27.4142	27.2847	27.296	25.649	26.5707	27.382	27.2337	27.4218
P11117	Lysosomal acid phosphatase	ACP2	7	7	16.8		0.503475	-0.518113	-1.43208		0.783663	0.127795	1.09262	25.2976	25.3949	24.8689	25.2781	23.6704	25.0586	25.2556	25.3096	25.3796
Q96CM8-3;Q96CM8;Q96CM8-2;Q96CM8-4	Acyl-CoA synthetase family member 2, mitochondrial	ACSF2	13	13	35.5	+	0.0292128	-0.710844	-1.63676		0.280222	-0.486229	-1.40078	25.2132	25.0968	25.4375	24.5301	24.5104	24.5743	24.7202	24.4735	25.095
P33121-2;P33121-3;P33121	Long-chain-fatty-acid--CoA ligase 1	ACSL1	5	5	6.8		0.905358	0.0942001	1.06747		0.764713	0.167777	1.12333	21.6903	22.4018	21.941	21.6528	22.6275	22.0354	22.2375	22.0485	22.2504
O95573	Long-chain-fatty-acid--CoA ligase 3	ACSL3	22	20	45.3		0.405229	0.213295	1.15933		0.726328	0.125953	1.09123	27.2585	27.0109	27.2379	27.3434	27.5475	27.2562	27.4469	27.2712	27.167
O60488-2;O60488	Long-chain-fatty-acid--CoA ligase 4	ACSL4	26	24	52.1		0.319815	0.170749	1.12564		0.767875	-0.0775394	-1.05522	28.6707	28.7545	28.7621	28.8646	28.9819	28.8531	28.7283	28.6254	28.601
Q9NR19;Q9NR19-2	Acetyl-coenzyme A synthetase, cytoplasmic	ACSS2	8	8	16.5		0.154157	-0.60472	-1.52068		0.696374	-0.40198	-1.32132	24.7853	24.0254	24.8359	24.028	23.9944	23.81	23.3327	24.9151	24.1929
P60709	Actin, cytoplasmic 1;Actin, cytoplasmic 1, N-terminally processed	ACTB	27	1	92		0.676505	0.160453	1.11764		0.677737	0.3072	1.2373	28.9587	29.3976	28.9362	29.191	29.1554	29.4275	29.8555	28.7842	29.5743
P68032;P68133;P62736;P63267;P63267-2	Actin, alpha cardiac muscle 1;Actin, alpha skeletal muscle;Actin, aortic smooth muscle;Actin, gamma-enteric smooth muscle	ACTC1;ACTA1;ACTA2;ACTG2	20	7	49.1		0.664815	-0.680034	-1.60218		0.812764	0.424959	1.34253	31.6851	32.215	29.6524	31.3602	29.1928	30.9593	32.2049	30.8616	31.7609
P63261	Actin, cytoplasmic 2;Actin, cytoplasmic 2, N-terminally processed	ACTG1	28	2	92.3		0.883349	-0.0665029	-1.04718		0.898529	-0.0755246	-1.05374	35.4573	35.7467	35.4643	35.7232	35.2403	35.5053	35.4383	35.1651	35.8383
O96019;O96019-2	Actin-like protein 6A	ACTL6A	7	7	31		0.559597	-0.275628	-1.21052		0.414145	0.480143	1.39488	24.8912	24.8148	25.3319	24.9839	24.3115	24.9156	25.9854	25.3738	25.1191
P12814;P12814-3;P12814-2;P12814-4	Alpha-actinin-1	ACTN1	61	39	79.3		0.557367	0.116937	1.08443		0.772881	-0.100192	-1.07192	32.364	32.4736	32.4564	32.51	32.6352	32.4996	32.4916	32.1742	32.3277
O43707;O43707-2	Alpha-actinin-4	ACTN4	60	40	73.1		0.568903	0.133017	1.09658		0.868286	-0.0692787	-1.04919	31.8327	32.0632	31.8386	31.9949	32.058	32.0806	31.9882	31.6168	31.9217
Q9NZ32	Actin-related protein 10	ACTR10	11	11	39.8		0.444006	0.216585	1.16198		0.557473	-0.354213	-1.27829	24.8303	24.9648	24.9355	25.3898	25.0008	24.9898	23.953	24.8768	24.8382
P61163	Alpha-centractin	ACTR1A	16	8	58		0.283109	0.22467	1.16851		0.826602	0.0645173	1.04573	29.3101	29.3942	29.3862	29.4773	29.7464	29.5407	29.4581	29.5023	29.3237
P42025	Beta-centractin	ACTR1B	11	3	41		0.119004	0.661697	1.58194		0.508807	0.333787	1.26032	24.8472	25.4114	25.575	26.0822	26.0935	25.643	25.6789	25.4272	25.7289
P61160;P61160-2	Actin-related protein 2	ACTR2	17	17	54.6		0.298611	0.230852	1.17353		0.781559	0.112281	1.08094	29.2328	29.4721	29.2381	29.6101	29.4388	29.5868	29.5513	29.2192	29.5094
P61158	Actin-related protein 3	ACTR3	22	22	68.9		0.09518	0.252758	1.19148		0.383776	0.239331	1.18045	29.3664	29.4382	29.4507	29.662	29.6637	29.6879	29.7111	29.4895	29.7728
P07311;P07311-2	Acylphosphatase-1	ACYP1	4	4	48.5		0.127562	-1.84932	-3.6033		0.306993	0.568347	1.48282	24.0781	23.8599	24.5642	24.1234	21.828	21.0029	25.0054	24.8576	24.3443
P00813	Adenosine deaminase	ADA	6	6	23.4		0.385556	-0.756907	-1.68986		0.81174	0.152471	1.11147	23.6141	23.0819	23.8955	23.3778	21.5679	23.375	23.7217	23.7964	23.5309
O14672;O14672-2	Disintegrin and metalloproteinase domain-containing protein 10	ADAM10	12	12	23.3		0.364553	-0.376343	-1.29805		0.29338	-0.865484	-1.82195	24.912	25.1936	25.4033	25.0615	24.3696	24.9488	25.0791	24.313	23.5204
P78536;P78536-2	Disintegrin and metalloproteinase domain-containing protein 17	ADAM17	8	8	14.7		0.309571	0.249228	1.18857		0.23988	0.905723	1.87348	23.0518	23.4066	23.3322	23.5833	23.5168	23.4381	23.3992	24.4009	24.7076
Q13443;Q13443-2	Disintegrin and metalloproteinase domain-containing protein 9	ADAM9	13	13	20.4		0.842834	0.113942	1.08218		0.851489	-0.235778	-1.17754	25.5278	24.9071	25.061	25.0703	25.6284	25.139	25.878	25.005	23.9056
O75689-3;O75689;O75689-2	Arf-GAP with dual PH domain-containing protein 1	ADAP1	1	1	2.6		0.87448	-0.191975	-1.14233		0.818138	-0.509334	-1.42339	22.9974	21.8781	21.7578	21.4231	22.9901	21.6442	22.7111	22.7801	19.6141
P35611-2;P35611-6;P35611;P35611-3;P35611-4;P35611-5	Alpha-adducin	ADD1	15	15	41.8		0.82588	0.105059	1.07554		0.961616	-0.0264028	-1.01847	26.3349	26.3971	26.7904	26.3922	26.8714	26.5739	26.375	26.6144	26.4537
Q9UEY8-2;Q9UEY8	Gamma-adducin	ADD3	10	10	20.9		0.117709	0.571571	1.48614		0.631024	-0.2445	-1.18468	24.9718	24.9628	25.3633	26.0037	25.5559	25.453	24.8778	25.1609	24.5257
P11766	Alcohol dehydrogenase class-3	ADH5	13	13	59.6		0.0619174	-0.435431	-1.35231		0.281408	-0.318122	-1.24671	29.3706	29.3777	29.1708	28.9746	28.8106	28.8275	29.0172	28.8436	29.1038
Q9BV57	1,2-dihydroxy-3-keto-5-methylthiopentene dioxygenase	ADI1	9	9	63.1		0.0640641	-1.53884	-2.90561		0.162617	-0.590394	-1.50566	28.3082	28.3001	28.7346	27.5142	25.8129	27.3993	27.85	27.9889	27.7328
P55263-2;P55263;P55263-3;P55263-4	Adenosine kinase	ADK	19	19	66.7		0.99087	-0.00797653	-1.00554		0.778149	-0.12377	-1.08958	29.0837	28.8713	29.0873	29.2822	28.5904	29.1457	28.6271	29.0186	29.0253
Q9BRR6-2;Q9BRR6	ADP-dependent glucokinase	ADPGK	9	9	33.1		0.991214	-0.00592804	-1.00412		0.967181	-0.0205193	-1.01432	26.2316	26.2963	26.3318	26.1979	26.5012	26.143	25.9602	26.3553	26.4828
Q9NX46	Poly(ADP-ribose) glycohydrolase ARH3	ADPRHL2	11	11	42.7		0.829463	0.113792	1.08207		0.1427	1.17568	2.25899	25.557	25.3868	25.554	25.9743	25.2	25.6649	26.7308	27.2642	26.0299
P25098;P35626	Beta-adrenergic receptor kinase 1;Beta-adrenergic receptor kinase 2	ADRBK1;ADRBK2	8	8	12.8		0.890423	-0.0439542	-1.03094		0.90024	-0.065752	-1.04663	22.538	22.7217	22.8038	22.5915	22.7018	22.6385	22.563	22.3778	22.9255
Q16186	Proteasomal ubiquitin receptor ADRM1	ADRM1	6	6	15.5		0.476546	0.231947	1.17442		0.858692	0.086792	1.06201	25.7952	25.6181	25.965	25.7817	26.2447	26.0477	25.6011	25.9887	26.0488
P30566;P30566-2	Adenylosuccinate lyase	ADSL	16	16	51.7		0.99206	-0.0040404	-1.0028		0.701979	-0.116124	-1.08382	28.0414	28.0641	28.1034	27.9265	28.1855	28.0848	27.7917	28.0329	28.0359
P30520	Adenylosuccinate synthetase isozyme 2	ADSS	17	17	50.7		0.858131	0.0472641	1.0333		0.482368	-0.151456	-1.11069	28.2377	28.3771	28.3454	28.3768	28.289	28.4362	28.1875	28.1412	28.1772
Q8N556;Q8N556-2	Actin filament-associated protein 1	AFAP1	4	4	5.6	+	0.0290162	1.22342	2.335		0.0715269	1.54524	2.91853	21.4152	20.7861	21.5756	22.3969	22.5307	22.5196	22.7702	23.2241	22.4184
Q9Y4W6	AFG3-like protein 2	AFG3L2	4	4	6		0.486348	-0.507915	-1.42199		0.930855	0.121294	1.08771	21.7931	21.7729	21.6382	21.1962	22.098	20.3863	21.8296	22.9695	20.769
Q6ULP2-8;Q6ULP2-6;Q6ULP2;Q6ULP2-9	Aftiphilin	AFTPH	1	1	1.5		0.597695	0.162156	1.11896		0.924707	-0.0804405	-1.05734	21.0668	20.8906	21.2656	21.1613	21.3888	21.1594	21.6218	20.8827	20.4772
P52594-2;P52594-3;P52594;P52594-4	Arf-GAP domain and FG repeat-containing protein 1	AGFG1	8	8	25.1		0.919649	0.0601813	1.0426		0.823392	0.142179	1.10357	26.815	26.6585	27.2457	27.147	26.6808	27.0719	27.1242	26.7188	27.3027
O95081;O95081-2	Arf-GAP domain and FG repeat-containing protein 2	AGFG2	2	2	5.6		0.975906	0.0411733	1.02895		0.964247	-0.0782305	-1.05572	21.5168	21.9179	23.0113	22.2486	21.9267	22.3942	20.7603	22.6643	22.7866
Q53H12	Acylglycerol kinase, mitochondrial	AGK	4	4	14.5		0.140094	1.66129	3.16299		0.918192	0.262885	1.19988	21.1084	20.0963	23.0903	23.0683	23.1271	23.0835	23.2977	21.468	20.318
P35573;P35573-2;P35573-3	Glycogen debranching enzyme;4-alpha-glucanotransferase;Amylo-alpha-1,6-glucosidase	AGL	20	20	17.1	+	0.0458652	-0.884631	-1.84629		0.177132	-0.693877	-1.61762	25.4685	26.0009	25.2734	24.8534	24.6445	24.5911	24.8454	24.9903	24.8255
O15120;O15120-2	1-acyl-sn-glycerol-3-phosphate acyltransferase beta	AGPAT2	5	5	26.3		0.874603	0.2372	1.1787		0.589726	0.603276	1.51916	23.0863	21.4573	23.2775	23.8017	22.8639	21.8671	23.0048	22.874	23.7522
Q9NRZ7-2;Q9NRZ7;Q9NRZ7-3	1-acyl-sn-glycerol-3-phosphate acyltransferase gamma	AGPAT3	3	3	10.2		0.251333	2.39835	5.272		0.921141	-0.26558	-1.20212	23.0482	20.6754	23.2745	23.1467	23.2396	27.8068	23.583	22.5344	20.0839
Q86UL3	Glycerol-3-phosphate acyltransferase 4	AGPAT6	3	3	7.5		0.57588	-0.860511	-1.81568		0.361508	-0.619132	-1.53595	23.0629	23.1863	23.2208	23.0499	23.6736	20.165	22.6187	21.8695	23.1244
O00116	Alkyldihydroxyacetonephosphate synthase, peroxisomal	AGPS	25	25	52.1		0.954841	-0.0172844	-1.01205		0.352653	-0.279899	-1.21411	27.1026	27.2433	27.2158	27.1301	27.202	27.1777	27.0469	26.7154	26.9596
O00468-2;O00468-3;O00468-5;O00468-4;O00468;O00468-6;O00468-7	Agrin;Agrin N-terminal 110 kDa subunit;Agrin C-terminal 110 kDa subunit;Agrin C-terminal 90 kDa fragment;Agrin C-terminal 22 kDa fragment	AGRN	8	8	5.8		0.495507	-0.497618	-1.41188		0.484342	-0.433802	-1.35079	22.7149	22.0916	23.1083	21.3487	22.5985	22.4747	22.3897	22.227	21.9967
Q6RW13;Q6RW13-2	Type-1 angiotensin II receptor-associated protein	AGTRAP	3	3	30.2		0.200201	-0.192952	-1.1431		0.630938	0.196592	1.14599	25.5427	25.6479	25.5807	25.4069	25.4119	25.3737	26.0778	25.5296	25.7536
P23526;P23526-2	Adenosylhomocysteinase	AHCY	19	19	45.6		0.303656	-0.707595	-1.63308		0.704587	-0.136115	-1.09894	30.4997	30.3332	30.5286	30.3817	28.7603	30.0968	30.4877	30.3188	30.1466
O43865;O43865-2	Putative adenosylhomocysteinase 2	AHCYL1	15	7	35.8	+	0.040915	-0.491378	-1.40579		0.162165	-0.402845	-1.32211	28.152	28.1131	28.0257	27.628	27.7075	27.4812	27.8253	27.6002	27.6567
Q09666	Neuroblast differentiation-associated protein AHNAK	AHNAK	249	249	66.1		0.927187	-0.0364838	-1.02561		0.976281	-0.0113996	-1.00793	32.8648	32.9955	32.9317	32.9684	32.6757	33.0386	33.1186	32.6996	32.9397
Q8IVF2-3;Q8IVF2	Protein AHNAK2	AHNAK2	4	4	2.6		0.244576	-0.98667	-1.98161		0.0576667	-1.8868	-3.69814	23.1725	23.5267	22.6122	22.7483	20.9288	22.6743	21.3543	20.7313	21.5654
O95433;O95433-2	Activator of 90 kDa heat shock protein ATPase homolog 1	AHSA1	12	12	53.3		0.392193	0.160263	1.11749		0.606334	0.150143	1.10968	28.6617	28.6146	28.474	28.7258	28.7838	28.7214	28.8559	28.6063	28.7386
Q96BJ3	Axin interactor, dorsalization-associated protein	AIDA	8	8	36.9		0.663658	0.770098	1.70539		0.77929	0.643369	1.56197	20.8752	24.4065	24.3118	24.2154	23.7544	23.934	23.1956	24.1566	24.1714
O95831-3;O95831;O95831-2	Apoptosis-inducing factor 1, mitochondrial	AIFM1	15	15	35		0.989728	-0.0049909	-1.00347		0.935969	-0.0246964	-1.01727	26.2134	26.3344	26.3417	26.3185	26.2541	26.3019	26.2796	26.3407	26.1951
Q12904;Q12904-2	Aminoacyl tRNA synthase complex-interacting multifunctional protein 1;Endothelial monocyte-activating polypeptide 2	AIMP1	15	15	68.9		0.575683	0.092488	1.06621		0.638875	-0.0947749	-1.0679	28.0735	28.1089	28.1107	28.1671	28.2382	28.1653	27.9964	27.9615	28.0509
Q13155;Q13155-2	Aminoacyl tRNA synthase complex-interacting multifunctional protein 2	AIMP2	10	10	55.6		0.696679	0.118631	1.0857		0.736025	-0.109049	-1.07852	27.6773	27.5725	27.4878	27.5729	27.8924	27.6282	27.5204	27.3314	27.5586
O00170	AH receptor-interacting protein	AIP	12	12	53.3		0.728876	0.105591	1.07594		0.262009	0.341643	1.2672	27.0868	26.9146	26.7741	27.0566	27.1268	26.9088	27.1711	27.3592	27.2701
P00568	Adenylate kinase isoenzyme 1	AK1	8	7	52.6		0.143615	-0.22861	-1.17171		0.363653	-0.168832	-1.12415	28.2537	28.2847	28.2599	27.9857	28.1041	28.0226	28.0444	28.1331	28.1142
P54819-2;P54819;P54819-5;P54819-6;P54819-3;P54819-4	Adenylate kinase 2, mitochondrial;Adenylate kinase 2, mitochondrial, N-terminally processed	AK2	14	14	68.1		0.221195	-0.443202	-1.35962		0.554586	-0.180846	-1.13355	28.7627	28.5731	28.8757	28.5306	27.8923	28.459	28.4537	28.5699	28.6453
Q9UIJ7-2;Q9UIJ7-3;Q9UIJ7	GTP:AMP phosphotransferase AK3, mitochondrial	AK3	4	4	30.6		0.654609	0.31095	1.24052		0.52408	-0.770192	-1.7055	22.3886	23.2908	23.3347	23.3832	23.7242	22.8395	21.6354	21.5473	23.5207
P27144	Adenylate kinase 4, mitochondrial	AK4	8	8	53.4		0.832109	0.0890077	1.06364		0.921581	0.0518468	1.03659	25.8394	26.193	25.8713	26.2825	25.9983	25.8899	25.8611	25.8928	26.3054
Q9Y3D8-2;Q9Y3D8	Adenylate kinase isoenzyme 6	AK6	4	4	24.9		0.978195	0.0272814	1.01909		0.756598	-0.111271	-1.08018	23.0749	23.1508	22.8341	23.389	22.4424	23.3103	22.8192	22.9366	22.9703
Q92667-2;Q92667	A-kinase anchor protein 1, mitochondrial	AKAP1	5	5	11.5		0.213631	-0.751751	-1.68384		0.827702	0.235957	1.17769	22.2434	21.3132	22.6404	21.2788	21.0156	21.6474	22.6143	22.5711	21.7195
Q9UKA4	A-kinase anchor protein 11	AKAP11	2	2	2.1		0.786447	-0.20378	-1.15171		0.970713	0.0631409	1.04474	20.0911	20.759	20.5364	19.9336	20.9224	19.9192	20.3293	21.9922	19.2545
Q02952-3;Q02952-2;Q02952	A-kinase anchor protein 12	AKAP12	33	33	30.8	+	0.0350137	-0.641722	-1.56019		0.165578	-0.669851	-1.59091	27.5446	27.1944	27.4991	26.7507	26.7105	26.8516	26.9612	26.8564	26.4109
Q12802-4;Q12802;Q12802-2	A-kinase anchor protein 13	AKAP13	7	7	4.6		0.860591	0.193486	1.14352		0.651745	-0.761226	-1.69493	22.5659	21.701	22.5941	21.5814	23.2588	22.6012	23.3664	20.7319	20.479
Q9Y2D5;Q9Y2D5-5;Q9Y2D5-7;Q9Y2D5-6;Q9Y2D5-4	A-kinase anchor protein 2	AKAP2	9	9	16.3	+	0.024	3.28961	9.77848		0.21594	1.88616	3.6965	20.8192	20.9373	23.0734	25.1482	24.4171	25.1334	24.4545	22.9767	23.0572
P14550	Alcohol dehydrogenase [NADP(+)]	AKR1A1	17	17	73.8		0.0717967	-0.408979	-1.32775		0.630714	-0.144786	-1.10557	29.0777	29.2024	29.0544	28.7428	28.5607	28.8039	29.0188	28.8085	29.0728
P15121	Aldose reductase	AKR1B1	14	14	59.8	+	0.0246423	1.82264	3.53728	+	0.0485517	1.0963	2.13806	29.1066	29.0825	29.2598	31.5267	30.2864	31.1037	30.0968	30.2804	30.3605
Q04828;P52895	Aldo-keto reductase family 1 member C1;Aldo-keto reductase family 1 member C2	AKR1C1;AKR1C2	9	9	45.2		0.989011	-0.00877698	-1.0061		0.596691	0.235829	1.17758	26.4714	26.6856	26.6918	26.8095	26.3806	26.6325	27.0158	26.4922	27.0484
O43488	Aflatoxin B1 aldehyde reductase member 2	AKR7A2	7	7	31.5		0.117008	-0.500928	-1.41512		0.82762	0.131928	1.09576	27.0741	26.8665	27.2027	26.7272	26.2595	26.6539	27.5862	27.0394	26.9136
P31749-2;P31749	RAC-alpha serine/threonine-protein kinase	AKT1	8	4	24.4		0.542719	0.236385	1.17804		0.38395	0.439672	1.3563	23.8288	23.8801	23.5059	23.9961	24.2574	23.6705	24.0587	23.8743	24.6009
Q96B36;Q96B36-2;Q96B36-3	Proline-rich AKT1 substrate 1	AKT1S1	3	3	17.6		0.0991476	0.376287	1.298		0.890507	-0.0881888	-1.06303	23.1358	23.147	23.3385	23.4517	23.6539	23.6444	23.1273	23.5205	22.7089
P31751;P31751-2	RAC-beta serine/threonine-protein kinase	AKT2	10	6	26.8		0.977133	-0.0262934	-1.01839		0.719001	-0.245191	-1.18525	24.2738	23.9754	23.9587	24.5237	23.9801	23.6253	23.7264	23.3806	24.3654
P13716;P13716-2	Delta-aminolevulinic acid dehydratase	ALAD	11	11	36.7	+	0.0102051	-1.95175	-3.86843		0.0604706	-0.746937	-1.67823	27.194	27.3003	27.3083	25.8466	24.754	25.3468	26.4094	26.6051	26.5472
Q13740-2;Q13740	CD166 antigen	ALCAM	22	22	51.6		0.898715	-0.114332	-1.08247		0.9646	0.0176455	1.01231	28.3759	28.3406	28.5771	28.697	27.4898	28.7637	28.5428	28.3804	28.4232
Q8IZ83;Q8IZ83-3	Aldehyde dehydrogenase family 16 member A1	ALDH16A1	8	8	15.7		0.801702	-0.134105	-1.09741		0.530433	-0.367547	-1.29016	25.5197	25.3868	25.9872	25.4075	25.7983	25.2855	25.5261	25.4597	24.8053
P54886-2;P54886	Delta-1-pyrroline-5-carboxylate synthase;Glutamate 5-kinase;Gamma-glutamyl phosphate reductase	ALDH18A1	21	21	35.7		0.738588	0.0849126	1.06062		0.851235	-0.0739511	-1.0526	27.7532	27.9659	27.8181	27.9546	27.9815	27.8558	27.9751	27.6601	27.6802
O94788;O94788-2;O94788-3;O94788-4	Retinal dehydrogenase 2	ALDH1A2	10	9	26.8	+	0.0407788	-1.71354	-3.27965		0.123623	-1.20562	-2.30636	26.5832	26.9223	26.5251	25.5188	23.9713	25.3998	24.9121	25.4998	26.0018
P47895	Aldehyde dehydrogenase family 1 member A3	ALDH1A3	36	34	77		0.991182	0.00732295	1.00509		0.0883492	0.512182	1.42621	32.8695	32.993	32.8211	33.1262	32.5882	32.9912	33.4359	33.3403	33.4439
P30837	Aldehyde dehydrogenase X, mitochondrial	ALDH1B1	6	5	16.1		0.676439	-0.167783	-1.12333		0.75768	-0.377652	-1.29923	23.2095	23.4349	23.3944	22.8344	23.3521	23.3491	23.7032	21.7926	23.41
P05091;P05091-2	Aldehyde dehydrogenase, mitochondrial	ALDH2	5	5	12		0.108068	1.3554	2.55868		0.421106	0.965402	1.95261	23.2178	21.1137	21.9485	23.5709	23.5483	23.2271	23.5332	23.3389	22.3041
P51648;P51648-2	Fatty aldehyde dehydrogenase	ALDH3A2	11	10	30.5	+	0.0289485	-0.67233	-1.59364		0.135489	-0.630201	-1.54778	26.5377	26.7084	26.446	25.8461	25.9964	25.8326	26.1696	25.7744	25.8575
P30038;P30038-3;P30038-2	Delta-1-pyrroline-5-carboxylate dehydrogenase, mitochondrial	ALDH4A1	4	4	11.2		0.190299	-0.8639	-1.81995		0.330185	-0.494936	-1.40926	23.4539	23.1663	23.7348	22.7896	21.7323	23.2414	22.6751	23.3251	22.8699
Q02252-2;Q02252	Methylmalonate-semialdehyde dehydrogenase [acylating], mitochondrial	ALDH6A1	7	7	19.7		0.194237	-0.689265	-1.61246		0.558077	-0.421015	-1.33887	23.6676	24.4952	24.3631	23.925	23.0242	23.5088	24.0332	23.1957	24.0339
P49419-2;P49419;P49419-4	Alpha-aminoadipic semialdehyde dehydrogenase	ALDH7A1	22	22	57.5		0.190875	-0.974414	-1.96484		0.0939104	-0.409843	-1.32854	28.7996	28.7677	28.795	28.3557	26.7107	28.3727	28.3805	28.3249	28.4273
P49189;P49189-2	4-trimethylaminobutyraldehyde dehydrogenase	ALDH9A1	18	2	45.7		0.123211	-0.751785	-1.68387		0.392231	-0.336622	-1.2628	27.9015	28.0624	28.0015	27.5225	26.6032	27.5843	27.7477	27.3319	27.8759
P04075;P04075-2	Fructose-bisphosphate aldolase A	ALDOA	23	20	75.3		0.873008	-0.0617294	-1.04372		0.46735	0.24182	1.18248	33.1767	33.3584	33.2926	33.2545	32.9879	33.4002	33.4671	33.3523	33.7338
P09972	Fructose-bisphosphate aldolase C	ALDOC	4	1	16.8		0.711717	0.449523	1.36559		0.556779	-2.2205	-4.66055	24.6434	24.7265	24.9152	26.6596	24.2251	24.7489	27.3615	20.4815	19.7806
Q9BT22;Q9BT22-2	Chitobiosyldiphosphodolichol beta-mannosyltransferase	ALG1	5	5	14.7		0.527787	0.223782	1.16779		0.176144	-0.661275	-1.58148	24.3806	24.6277	24.3741	24.7636	24.9173	24.3728	23.5184	24.159	23.7211
Q2TAA5	GDP-Man:Man(3)GlcNAc(2)-PP-Dol alpha-1,2-mannosyltransferase	ALG11	3	3	6.9		0.772384	-0.139993	-1.1019		0.859662	-0.199703	-1.14846	22.6642	23.0796	22.5382	22.4584	22.9142	22.4894	21.5703	22.8901	23.2225
Q9H553;Q9H553-2	Alpha-1,3/1,6-mannosyltransferase ALG2	ALG2	11	11	36.1		0.174711	0.293124	1.22529		0.307284	-0.21537	-1.161	24.4549	24.3968	24.545	24.8384	24.8365	24.6012	24.2119	24.2744	24.2643
Q9Y673;Q9Y673-2	Dolichyl-phosphate beta-glucosyltransferase	ALG5	6	6	28.7		0.817387	-0.12436	-1.09002		0.629046	-0.326134	-1.25365	24.7243	24.2442	24.9482	24.2874	24.5947	24.6614	23.9655	24.8207	24.152
Q9H6U8-2;Q9H6U8-4;Q9H6U8;Q9H6U8-3	Alpha-1,2-mannosyltransferase ALG9	ALG9	3	3	10		0.55667	-0.599811	-1.51552		0.983554	0.0267747	1.01873	21.9932	22.5784	24.2299	22.2934	22.6786	22.0302	22.9227	22.794	23.1651
Q9NXW9	Alpha-ketoglutarate-dependent dioxygenase alkB homolog 4	ALKBH4	2	2	8.6		0.725538	0.355814	1.27971		0.49902	-0.435324	-1.35221	21.289	22.0452	21.8115	21.3651	23.1719	21.676	20.8258	21.6783	21.3355
Q86V81	THO complex subunit 4	ALYREF	4	4	28		0.0989863	0.71047	1.63634		0.353885	0.472829	1.38783	25.7855	25.5541	24.9571	26.3337	26.0332	26.0612	25.899	25.8161	26.0001
Q9Y303;Q9Y303-2;Q9Y303-3	Putative N-acetylglucosamine-6-phosphate deacetylase	AMDHD2	7	7	26.4		0.0588276	-0.690503	-1.61385		0.942901	0.0428098	1.03012	24.0192	23.982	24.5075	23.6293	23.3435	23.4643	24.4659	24.1827	23.9885
Q9UKV5	E3 ubiquitin-protein ligase AMFR	AMFR	7	7	10.6		0.262258	0.84289	1.79364		0.565227	0.581179	1.49607	22.774	21.1318	22.6452	22.9793	23.4114	22.689	22.5016	22.5623	23.2307
Q9Y2J4;Q9Y2J4-2;Q9Y2J4-4;Q9Y2J4-3	Angiomotin-like protein 2	AMOTL2	12	12	19.8		0.581094	0.457994	1.37363		0.750398	0.397386	1.31712	23.4651	23.305	24.7806	23.807	24.6974	24.4202	23.4497	24.6904	24.6028
Q01433-2;Q01433;Q01433-5;Q01433-3;Q01433-4	AMP deaminase 2	AMPD2	20	20	25.6		0.499758	-0.178243	-1.13151		0.701403	0.196585	1.14598	26.4293	26.2748	26.6344	26.2153	26.2225	26.366	26.7865	26.2823	26.8594
Q9NYG5	Anaphase-promoting complex subunit 11	ANAPC11	1	1	17.9		0.867921	-0.205599	-1.15317		0.498738	0.88069	1.84126	20.5623	20.9086	22.6462	21.3036	21.1913	21.0055	22.3612	22.9456	21.4524
Q9UJX4;Q9UJX4-3;Q9UJX4-2	Anaphase-promoting complex subunit 5	ANAPC5	3	3	6		0.642764	-0.30739	-1.23747		0.419869	-0.865808	-1.82236	22.7432	21.5258	22.5663	21.9444	21.9287	22.0401	20.4972	21.4882	22.2525
Q9P2R3;Q9P2R3-4;Q9P2R3-2	Rabankyrin-5	ANKFY1	20	20	25.5		0.426857	-0.197238	-1.1465		0.391255	-0.225555	-1.16923	27.174	27.3192	27.3571	27.0629	27.2617	26.934	27.1638	26.9609	27.0489
Q8IWZ3;Q8IWZ3-4;Q8IWZ3-6	Ankyrin repeat and KH domain-containing protein 1	ANKHD1	9	5	5.3		0.559032	0.354233	1.27831		0.522193	0.500971	1.41517	23.263	23.3447	24.3839	24.1078	23.8403	24.1062	24.5806	24.1133	23.8006
Q8IZ07	Ankyrin repeat domain-containing protein 13A	ANKRD13A	8	8	16.3		0.662846	-0.115105	-1.08305		0.216587	-0.362199	-1.28538	25.1122	24.8349	24.9379	24.8632	24.9023	24.7741	24.6637	24.5589	24.5758
O75179-6;O75179-7;O75179-2;O75179	Ankyrin repeat domain-containing protein 17	ANKRD17	8	4	4.6		0.195623	1.71894	3.29194		0.602525	0.652068	1.57142	20.978	20.9361	22.4123	23.9469	24.2728	21.2635	23.1583	21.7351	21.3893
Q8NB46	Serine/threonine-protein phosphatase 6 regulatory ankyrin repeat subunit C	ANKRD52	8	8	10.6		0.771753	0.315788	1.24469		0.987555	-0.0265191	-1.01855	22.8606	21.0176	22.3196	21.8362	22.8104	22.4986	22.098	23.5767	20.4435
Q9NQW6-2;Q9NQW6	Actin-binding protein anillin	ANLN	12	12	12.7		0.0648219	1.22651	2.34		0.226324	0.995014	1.9931	22.6302	22.5337	23.4741	24.0367	23.5922	24.6887	24.4074	23.8886	23.327
Q4KMQ2-3;Q4KMQ2;Q4KMQ2-2;Q4KMQ2-4	Anoctamin-6	ANO6	9	9	13.5		0.16569	-0.496059	-1.41036		0.41722	-1.19587	-2.29083	23.4429	23.5341	24.0684	23.31	23.0198	23.2274	23.5195	23.2207	20.7176
P39687	Acidic leucine-rich nuclear phosphoprotein 32 family member A	ANP32A	7	5	27.3		0.98955	0.00906563	1.0063		0.884339	-0.0674013	-1.04783	27.9934	28.0939	28.0984	28.2838	27.7998	28.1293	28.1323	27.6984	28.1528
Q92688-2;Q92688	Acidic leucine-rich nuclear phosphoprotein 32 family member B	ANP32B	8	6	35.9		0.645716	0.0980453	1.07032		0.921622	0.0523275	1.03694	28.8943	28.7833	28.8194	28.9319	29.0048	28.8545	29.2223	28.8379	28.5938
Q9BTT0;Q9BTT0-3	Acidic leucine-rich nuclear phosphoprotein 32 family member E	ANP32E	8	8	41		0.990982	-0.00614611	-1.00427		0.683975	-0.148663	-1.10854	27.0283	27.4159	27.0942	27.1367	27.2815	27.1017	26.9989	27.0023	27.0912
P15144	Aminopeptidase N	ANPEP	12	12	16.4		0.146679	-1.54523	-2.91851		0.379484	1.02336	2.03265	23.746	24.005	24.25	23.6987	20.916	22.7506	23.9521	26.3089	24.81
Q9H6X2-5;Q9H6X2;Q9H6X2-3;Q9H6X2-4;Q9H6X2-6;Q9H6X2-2	Anthrax toxin receptor 1	ANTXR1	3	3	9.8		0.846859	-0.237223	-1.17872		0.204967	-1.02924	-2.04095	23.0705	22.1764	22.9406	23.1803	21.3105	22.9852	21.0842	22.0413	21.9744
P04083	Annexin A1	ANXA1	25	25	69.7	+	0.00962162	-0.938943	-1.91712		0.0654035	-0.873511	-1.83212	34.05	34.1704	34.0532	33.2395	33.0822	33.135	33.2606	33.0348	33.3577
P50995-2;P50995	Annexin A11	ANXA11	20	20	39.4	+	0.0331538	-0.635962	-1.55397		0.152581	-0.39366	-1.31372	30.4093	30.2684	30.4507	29.5757	29.89	29.7548	30.0116	30.0342	29.9016
P07355;P07355-2;A6NMY6	Annexin A2;Putative annexin A2-like protein	ANXA2;ANXA2P2	29	29	69		0.548284	-0.114697	-1.08275		0.281653	-0.347317	-1.27219	34.4103	34.5811	34.4921	34.3709	34.3957	34.3729	34.1543	33.958	34.3293
P12429	Annexin A3	ANXA3	20	20	61.6	+	0.030473	-0.584288	-1.4993		0.0817391	-0.668656	-1.58959	30.387	30.4734	30.3566	29.9681	29.7091	29.7869	29.6624	29.6185	29.9302
P09525	Annexin A4	ANXA4	23	6	68.7	+	0.0340602	-0.495668	-1.40997		0.0644615	-0.63124	-1.5489	29.4794	29.4759	29.4573	28.8912	29.0966	28.9377	28.9406	28.7215	28.8568
P08758	Annexin A5	ANXA5	27	27	74.4		0.571667	-0.134969	-1.09807		0.974205	-0.0138524	-1.00965	32.5101	32.6749	32.5022	32.4062	32.5438	32.3323	32.4566	32.3941	32.795
P08133;P08133-2	Annexin A6	ANXA6	33	33	54.2		0.0763328	-0.31697	-1.24571		0.140297	-0.331128	-1.258	30.3701	30.3686	30.4188	30.0421	30.1578	30.0066	30.0928	30.0123	30.059
P20073-2;P20073	Annexin A7	ANXA7	16	16	32.8		0.602349	0.104613	1.07521		0.596361	-0.180845	-1.13355	29.0722	29.165	29.2419	29.2649	29.2887	29.2394	28.9984	28.7694	29.1688
P13928;P13928-3	Annexin A8	ANXA8	18	2	66.7		0.664091	0.441764	1.35826		0.521914	-0.697001	-1.62113	26.5278	25.831	24.4927	26.4254	26.0266	25.7247	25.3284	24.6591	24.7729
Q5VT79;Q5VT79-2	Annexin A8-like protein 2	ANXA8L2	19	3	66.7	+	0.0293333	-0.653075	-1.57252	+	0.0192	-1.23905	-2.36043	31.0481	31.1292	31.114	30.3746	30.6036	30.3539	29.8823	29.8223	29.8696
Q10567-2;Q10567	AP-1 complex subunit beta-1	AP1B1	37	1	44.8		0.829093	0.11689	1.08439		0.319253	0.417781	1.33587	22.8843	23.1408	22.75	22.6394	23.3499	23.1365	23.6497	23.209	23.1698
Q10567-3;Q10567-4	AP-1 complex subunit beta-1	AP1B1	37	1	44.6		0.689796	0.11329	1.08169		0.83581	-0.0939452	-1.06728	27.905	28.0752	27.761	28.007	28.1009	27.9731	28.0034	27.5891	27.8669
O43747;O43747-2	AP-1 complex subunit gamma-1	AP1G1	24	24	42.8		0.352458	0.279324	1.21363		0.938446	-0.0297546	-1.02084	27.504	27.7431	27.4262	28.0022	27.9287	27.5804	27.5029	27.5658	27.5153
Q9BXS5;Q9BXS5-2	AP-1 complex subunit mu-1	AP1M1	18	18	60		0.486358	0.152531	1.11152		0.885846	-0.0485427	-1.03422	27.7793	27.6643	27.7494	27.7524	27.9982	27.9	27.6911	27.8082	27.5481
P61966;P61966-2	AP-1 complex subunit sigma-1A	AP1S1	7	5	47.5		0.937843	0.0325152	1.02279		0.921826	-0.0471338	-1.03321	25.9881	26.2518	25.952	26.1224	26.1939	25.973	25.9576	25.8364	26.2565
P56377;P56377-2	AP-1 complex subunit sigma-2	AP1S2	4	2	21		0.677508	0.128436	1.09311		0.632759	-0.203974	-1.15187	23.6586	23.9471	23.5741	23.8314	23.9335	23.8003	23.6857	23.2621	23.62
O95782-2;O95782	AP-2 complex subunit alpha-1	AP2A1	32	25	46.9		0.221221	0.176624	1.13024		0.650357	0.133486	1.09694	28.8104	28.8896	28.8741	29.0195	29.0611	29.0234	29.1549	28.8882	28.9315
O94973;O94973-2;O94973-3	AP-2 complex subunit alpha-2	AP2A2	27	20	40.9		0.972907	-0.0130844	-1.00911		0.996908	0.00129573	1.0009	27.2192	27.3919	27.2982	27.3508	27.3238	27.1955	27.4083	27.2243	27.2807
P63010-2;P63010;P63010-3	AP-2 complex subunit beta	AP2B1	43	26	57		0.343516	0.121491	1.08786		0.850618	-0.0726547	-1.05165	29.8985	29.9248	29.8848	30.026	30.0188	30.0278	30.0117	29.8572	29.6212
Q96CW1-2;Q96CW1	AP-2 complex subunit mu	AP2M1	18	18	51.7		0.308774	0.179977	1.13287		0.733215	0.121448	1.08783	27.622	27.6283	27.6367	27.7971	27.9101	27.7197	27.9421	27.5635	27.7457
P53680-2;P53680	AP-2 complex subunit sigma	AP2S1	5	5	38.5		0.219559	0.549098	1.46317		0.859317	-0.168803	-1.12413	25.569	26.4287	26.1937	26.8381	26.3373	26.6633	26.115	25.2093	26.3607
O00203-3;O00203	AP-3 complex subunit beta-1	AP3B1	26	26	30		0.701129	0.122373	1.08852		0.92018	-0.0332896	-1.02334	27.3174	27.5475	27.4829	27.4402	27.7727	27.502	27.4809	27.3881	27.3789
O14617-4;O14617;O14617-5;O14617-2;O14617-3	AP-3 complex subunit delta-1	AP3D1	22	22	28.8		0.813728	0.218045	1.16316		0.285503	0.704676	1.62978	25.6454	25.2262	25.5533	25.4898	26.5859	25.0033	26.7504	26.1831	25.6054
Q9Y2T2	AP-3 complex subunit mu-1	AP3M1	10	10	35.9		0.989003	0.0169423	1.01181		0.831028	-0.19847	-1.14748	25.6409	26.462	26.2571	26.2325	26.4873	25.691	25.3765	25.8839	26.5042
Q92572	AP-3 complex subunit sigma-1	AP3S1	3	3	18.7		0.759263	0.146521	1.1069		0.832999	0.132227	1.09598	24.2902	24.5428	23.861	24.2777	24.5677	24.2883	24.6501	24.1446	24.2961
Q9Y587	AP-4 complex subunit sigma-1	AP4S1	1	1	6.9		0.945981	0.0801322	1.05711		0.640084	0.381977	1.30313	22.1579	20.7648	21.1822	21.0367	21.8447	21.4638	21.7124	21.9033	21.635
P13798	Acylamino-acid-releasing enzyme	APEH	18	18	44.4		0.173603	-0.934107	-1.91071		0.131945	-0.45842	-1.37404	28.0241	28.2423	28.1773	27.707	26.2154	27.7189	27.7576	27.6348	27.676
P27695	DNA-(apurinic or apyrimidinic site) lyase;DNA-(apurinic or apyrimidinic site) lyase, mitochondrial	APEX1	18	18	73		0.922702	-0.0539761	-1.03812		0.496233	-0.244642	-1.1848	28.4227	28.5366	28.4649	28.5225	28.0349	28.705	28.1258	28.0634	28.5011
Q9BZZ5-2;Q9BZZ5;Q9BZZ5-3;Q9BZZ5-6;Q9BZZ5-5;Q9BZZ5-1	Apoptosis inhibitor 5	API5	14	14	33.9		0.790619	0.0886478	1.06337		0.634657	-0.187923	-1.13912	26.6101	26.9426	26.9539	26.93	26.8836	26.959	26.7864	26.7104	26.446
Q96GX9;Q96GX9-3	Methylthioribulose-1-phosphate dehydratase	APIP	5	5	29.8		0.0668203	-0.558272	-1.4725		0.421453	-0.463307	-1.3787	24.8271	25.1515	25.1446	24.6061	24.2861	24.5561	24.5345	24.1269	25.0719
Q06481-5;Q06481-4;Q06481-2;Q06481-3;Q06481-6;Q06481	Amyloid-like protein 2	APLP2	6	6	16.7	+	0.0122105	2.75372	6.74454	+	0.0499048	2.48429	5.59559	20.1372	20.9928	20.8864	23.3548	23.2701	23.6527	23.2652	23.1237	23.0804
Q9HDC9;Q9HDC9-2	Adipocyte plasma membrane-associated protein	APMAP	19	19	60.1		0.425117	-0.125179	-1.09064		0.809716	-0.0966377	-1.06928	29.9958	29.9227	29.9748	29.8891	29.8121	29.8166	29.9404	30.0241	29.6389
Q8NCW5-2;Q8NCW5	NAD(P)H-hydrate epimerase	APOA1BP	8	8	66.5		0.198039	-0.326619	-1.25407		0.114022	-0.720347	-1.64758	25.3625	25.6744	25.3569	25.1502	25.0184	25.2453	24.9645	24.6776	24.5907
O14791-3;O14791;O14791-2	Apolipoprotein L1	APOL1	2	2	10		0.6	-0.391679	-1.31192		0.180645	-2.32775	-5.02022	24.1754	24.5086	24.0869	23.1372	24.6736	23.7851	21.5956	20.4207	23.7713
Q9BQE5	Apolipoprotein L2	APOL2	4	4	20.2		0.951798	0.088164	1.06302		0.960951	0.0737038	1.05242	25.8966	25.3942	26.7665	25.3078	26.851	26.163	26.7847	26.3253	25.1684
Q9BUR5;Q9BUR5-2	Apolipoprotein O	APOO	5	5	34.3		0.398137	0.263666	1.20053		0.966222	0.0184447	1.01287	23.9224	23.7185	24.078	24.0198	24.4255	24.0646	23.816	23.9806	23.9775
P05067-7;P05067-11;P05067-8;P05067-9;P05067;P05067-10;P05067-3;P05067-4;P05067-5;P05067-6	Amyloid beta A4 protein;N-APP;Soluble APP-alpha;Soluble APP-beta;C99;Beta-amyloid protein 42;Beta-amyloid protein 40;C83;P3(42);P3(40);C80;Gamma-secretase C-terminal fragment 59;Gamma-secretase C-terminal fragment 57;Gamma-secretase C-terminal fragment 50;C31	APP	5	5	8.5		0.888397	-0.119472	-1.08634		0.752051	-0.411688	-1.33024	24.2637	23.8099	24.3407	23.9428	24.6784	23.4347	23.0447	24.9746	23.16
Q9UKG1	DCC-interacting protein 13-alpha	APPL1	12	12	22.3		0.221102	-0.394028	-1.31406		0.409582	-0.312672	-1.24201	25.6967	26.0341	25.8292	25.7668	25.2572	25.3539	25.4444	25.3851	25.7925
Q8NEU8-3;Q8NEU8;Q8NEU8-2	DCC-interacting protein 13-beta	APPL2	6	6	12.7		0.958609	0.0439326	1.03092		0.766975	-0.238499	-1.17976	23.5678	24.1957	24.3513	23.6727	24.4244	24.1495	23.2734	24.0705	24.0552
P07741;P07741-2	Adenine phosphoribosyltransferase	APRT	8	8	66.1		0.133868	-1.31013	-2.47964		0.781398	-0.164165	-1.12052	26.8654	26.9879	26.5515	26.2698	24.2061	25.9984	26.3092	26.9966	26.6064
P10398	Serine/threonine-protein kinase A-Raf	ARAF	10	7	20.1		0.981303	-0.0120576	-1.00839		0.661364	-0.163123	-1.11971	24.6962	24.946	24.543	24.7137	24.7656	24.6697	24.4423	24.611	24.6426
Q96P48-3;Q96P48;Q96P48-5;Q96P48-7;Q96P48-2;Q96P48-4;Q96P48-1	Arf-GAP with Rho-GAP domain, ANK repeat and PH domain-containing protein 1	ARAP1	14	14	13.6		0.785432	-0.224448	-1.16833		0.892077	0.101503	1.07289	24.5438	24.3173	24.3455	23.5232	24.9791	24.0309	24.9974	24.5292	23.9845
P48444;P48444-2	Coatomer subunit delta	ARCN1	18	18	41.7		0.172453	0.231253	1.17385		0.705359	0.118148	1.08534	28.1685	28.2897	28.2875	28.4282	28.5235	28.4877	28.4546	28.2097	28.4357
P84077;P61204	ADP-ribosylation factor 1;ADP-ribosylation factor 3	ARF1;ARF3	13	8	79.6		0.410228	-0.353821	-1.27794		0.345778	-0.388587	-1.30911	31.2626	31.487	31.2184	31.2702	30.4724	31.164	30.719	31.2607	30.8226
P18085	ADP-ribosylation factor 4	ARF4	11	7	76.1		0.420412	-0.393981	-1.31401		0.800205	-0.180804	-1.13352	29.2369	29.3062	29.4179	29.4535	28.3836	28.9419	29.0895	29.6681	28.661
P84085	ADP-ribosylation factor 5	ARF5	9	4	70.6		0.286743	-0.597285	-1.51287		0.370413	-0.478047	-1.39286	26.9292	27.3723	26.8209	27.0002	25.7716	26.5588	26.3047	26.4023	26.9812
P62330	ADP-ribosylation factor 6	ARF6	7	7	60		0.891365	-0.0654888	-1.04644		0.852254	-0.103546	-1.07441	27.1464	27.0064	27.5537	27.2085	27.0416	27.2601	27.0384	27.3904	26.9671
Q8N6T3;Q8N6T3-2;Q8N6T3-5;Q8N6T3-4;Q8N6T3-3	ADP-ribosylation factor GTPase-activating protein 1	ARFGAP1	11	11	40.6		0.320853	0.35778	1.28145		0.725689	0.192673	1.14288	25.2067	25.1203	25.6119	25.3648	25.7958	25.8517	25.8264	25.257	25.4335
Q8N6H7;Q8N6H7-2;Q8N6H7-3	ADP-ribosylation factor GTPase-activating protein 2	ARFGAP2	11	10	25.1		0.636704	0.141335	1.10293		0.536457	-0.347157	-1.27205	25.2439	25.6457	25.5098	25.595	25.6029	25.6256	25.4531	24.6315	25.2734
Q9NP61;Q9NP61-2	ADP-ribosylation factor GTPase-activating protein 3	ARFGAP3	8	7	24		0.0869504	0.483433	1.39807		0.471766	0.293365	1.2255	24.3627	24.6448	24.2724	25.0704	24.8615	24.7983	24.7272	24.4841	24.9487
Q9Y6D6	Brefeldin A-inhibited guanine nucleotide-exchange protein 1	ARFGEF1	24	11	15.4		0.748908	-0.162717	-1.11939		0.96312	0.0272611	1.01908	25.109	25.5176	24.938	24.7512	25.3448	24.9805	25.1729	25.3405	25.133
Q9Y6D5	Brefeldin A-inhibited guanine nucleotide-exchange protein 2	ARFGEF2	19	6	13		0.110813	1.11157	2.16081		0.952863	0.135761	1.09867	21.1851	21.2294	22.6541	23.0419	22.704	22.6573	23.4297	20.189	21.8571
P53367;P53367-2;P53367-3	Arfaptin-1	ARFIP1	10	10	46.6		0.0638095	-0.386779	-1.30747		0.483576	-0.245679	-1.18565	26.1974	26.3285	26.182	25.8603	25.9289	25.7583	25.9484	25.7941	26.2282
P53365;P53365-2;P53365-3	Arfaptin-2	ARFIP2	8	8	33.1		0.244374	-1.61142	-3.05552		0.683309	-0.286662	-1.21981	25.0527	25.0172	24.3591	24.0398	21.0119	24.5431	24.3906	24.9889	24.1895
Q07960	Rho GTPase-activating protein 1	ARHGAP1	21	21	72.7		0.884108	-0.0351652	-1.02467		0.496267	-0.174178	-1.12832	29.0939	29.052	28.9904	29.0304	29.0468	28.9535	28.8421	28.9952	28.7764
Q68EM7-6;Q68EM7-5;Q68EM7;Q68EM7-2;Q68EM7-3	Rho GTPase-activating protein 17	ARHGAP17	20	20	46.5		0.786493	0.0976105	1.07		0.614772	0.144897	1.10565	26.485	26.3501	26.5031	26.3033	26.6148	26.7129	26.5876	26.7176	26.4676
Q8N392;Q8N392-2	Rho GTPase-activating protein 18	ARHGAP18	15	15	25.8	+	0.0394562	-0.710242	-1.63608		0.772457	-0.165368	-1.12145	25.9176	25.4988	25.7692	24.9185	25.1958	24.9406	25.746	25.7483	25.1952
Q9NRY4	Rho GTPase-activating protein 35	ARHGAP35	11	11	9.6		0.742888	-0.237707	-1.17912		0.430288	-0.508984	-1.42305	24.8884	23.9443	24.9822	24.0466	24.2924	24.7628	23.9601	24.1576	24.1702
P52565;P52565-2	Rho GDP-dissociation inhibitor 1	ARHGDIA	13	13	69.1		0.636265	-0.397488	-1.31721		0.964823	0.0180289	1.01258	30.9208	30.996	31.0847	31.033	29.5832	31.1929	31.0647	30.8671	31.1238
P52566	Rho GDP-dissociation inhibitor 2	ARHGDIB	3	3	27.9		0.857427	0.305243	1.23563		0.497033	-0.543179	-1.45718	23.198	22.8771	24.1799	24.4984	22.0266	24.6457	23.2531	22.6432	22.7291
Q92888-3;Q92888;Q92888-2;Q92888-4	Rho guanine nucleotide exchange factor 1	ARHGEF1	31	31	44.8		0.429766	0.151633	1.11083		0.965161	0.0207259	1.01447	27.3833	27.3652	27.4789	27.5568	27.6521	27.4734	27.5139	27.1845	27.5912
O15013-7;O15013-4;O15013-5;O15013-6;O15013	Rho guanine nucleotide exchange factor 10	ARHGEF10	13	13	15.1	+	0.0269367	-1.03441	-2.04828		0.385947	-0.641991	-1.56048	25.2428	24.8608	25.0744	23.7812	24.0138	24.2799	23.8804	25.1923	24.1794
Q92974-3;Q92974-2;Q92974	Rho guanine nucleotide exchange factor 2	ARHGEF2	23	23	33.7		0.0650766	0.736939	1.66664		0.301688	0.405252	1.32432	26.0728	26.213	26.5172	26.9174	27.3495	26.747	26.9028	26.5688	26.5472
Q14155-1;Q14155-5;Q14155-6;Q14155-2;Q14155-3;Q14155	Rho guanine nucleotide exchange factor 7	ARHGEF7	11	11	22.8		0.201902	0.42621	1.3437		0.262294	0.479288	1.39406	23.8502	23.8146	24.3874	24.5086	24.5007	24.3216	24.5161	24.5445	24.4295
Q9Y4X5	E3 ubiquitin-protein ligase ARIH1	ARIH1	2	2	4.7		0.466314	-0.176231	-1.12993		0.672621	-0.495635	-1.40994	23.2161	23.4538	23.413	23.1257	23.3194	23.109	21.6263	23.4415	23.5281
O95376	E3 ubiquitin-protein ligase ARIH2	ARIH2	7	7	17.4		0.832706	0.195947	1.14548		0.441779	-0.70214	-1.62692	23.3456	23.2126	23.1768	22.7359	23.2298	24.3572	21.5301	22.8697	23.2288
P40616-2;P40616	ADP-ribosylation factor-like protein 1	ARL1	10	10	81.7		0.73775	-0.323523	-1.25138		0.700356	-0.166435	-1.12228	27.3401	27.4844	27.3499	27.846	25.985	27.3729	27.0467	27.0958	27.5327
P36404;P36404-2	ADP-ribosylation factor-like protein 2	ARL2	8	8	54.9		0.137753	-0.415462	-1.33373		0.406687	-0.22931	-1.17227	26.1874	26.2763	26.0549	26.0033	25.5696	25.6994	25.9559	26.0454	25.8295
Q9Y2Y0-2;Q9Y2Y0	ADP-ribosylation factor-like protein 2-binding protein	ARL2BP	4	4	32.2	+	0.0291739	-0.897284	-1.86256		0.195775	-1.41688	-2.67007	25.1971	24.9795	24.881	24.1325	23.9079	24.3254	23.9044	24.4339	22.4687
P36405	ADP-ribosylation factor-like protein 3	ARL3	9	9	73.6		0.130822	-0.490826	-1.40525		0.5527	-0.204366	-1.15218	27.8829	27.9601	28.0515	27.5857	27.1292	27.707	27.9739	27.5621	27.7454
Q15041;Q15041-3;Q15041-2	ADP-ribosylation factor-like protein 6-interacting protein 1	ARL6IP1	2	2	18.7		0.340191	0.62154	1.53852		0.140565	0.999252	1.99896	25.3134	25.8417	25.8473	25.6651	27.1246	26.0774	27.1198	26.2758	26.6045
O75915	PRA1 family protein 3	ARL6IP5	4	4	21.3		0.692232	-0.115203	-1.08313		0.260989	-0.34213	-1.26763	26.1952	26.5146	26.3458	26.1753	26.3255	26.2092	26.1123	25.9598	25.9571
Q8N6S5	ADP-ribosylation factor-like protein 6-interacting protein 6	ARL6IP6	1	1	5.3		0.471538	0.244337	1.18455		0.185803	0.334403	1.26086	22.6038	22.5086	22.5128	23.0959	22.778	22.4843	22.9731	22.7971	22.8582
Q96BM9	ADP-ribosylation factor-like protein 8A	ARL8A	8	3	52.7		0.763307	-0.094375	-1.0676		0.651972	-0.162034	-1.11886	24.3147	24.5762	24.4712	24.3424	24.2348	24.5017	24.4904	24.2285	24.157
Q9NVJ2	ADP-ribosylation factor-like protein 8B	ARL8B	9	4	48.9		0.295064	-0.302311	-1.23312		0.575402	-0.36563	-1.28844	27.0032	26.8368	27.3438	26.819	26.6847	26.7732	26.6926	27.2189	26.1754
Q9NVT9	Armadillo repeat-containing protein 1	ARMC1	5	5	37.9		0.866365	-0.146477	-1.10686		0.983765	0.0205358	1.01434	23.8925	24.6759	25.3241	24.6766	24.2611	24.5153	24.1625	25.0966	24.695
Q8N2F6-4;Q8N2F6-3;Q8N2F6-2;Q8N2F6;Q8N2F6-6;Q8N2F6-5	Armadillo repeat-containing protein 10	ARMC10	5	5	28.1		0.118116	-0.545304	-1.45933		0.387231	-0.235826	-1.17758	24.3614	24.5068	24.3293	23.8307	24.1991	23.5317	24.2974	24.1293	24.0633
Q8IUR7-7;Q8IUR7;Q8IUR7-2;Q8IUR7-6;Q8IUR7-8;Q8IUR7-3	Armadillo repeat-containing protein 8	ARMC8	8	8	14.2		0.935674	0.233477	1.17566		0.905598	0.253463	1.19207	21.0466	23.5455	23.0491	23.5458	24.2835	20.5122	23.6459	23.3564	21.3993
Q7Z3E5;Q7Z3E5-2	LisH domain-containing protein ARMC9	ARMC9	6	6	9.9		0.215728	-0.418172	-1.33623		0.598497	-0.33746	-1.26353	23.2407	23.4203	23.163	23.0378	23.0408	22.4909	22.6392	23.5687	22.6037
Q9UH62	Armadillo repeat-containing X-linked protein 3	ARMCX3	11	11	42.7		0.980088	-0.0132364	-1.00922		0.910619	0.0535393	1.03781	25.3144	25.4397	25.2659	25.3093	25.5309	25.1399	25.3084	25.2019	25.6703
Q9H993	Protein-glutamate O-methyltransferase	ARMT1	15	15	49.7		0.957897	-0.0554701	-1.0392		0.939218	0.060023	1.04248	27.2209	26.3004	27.0773	26.2454	27.3151	26.8716	26.8164	27.1372	26.825
P27540-2;P27540-3;P27540-4;P27540	Aryl hydrocarbon receptor nuclear translocator	ARNT	6	6	10.5	+	0.00810959	-1.63851	-3.11344		0.238641	-0.964047	-1.95077	22.1687	22.6781	22.6373	20.5002	21.0824	20.986	20.9398	21.3294	22.3228
Q92747;Q92747-2	Actin-related protein 2/3 complex subunit 1A	ARPC1A	12	10	40.5		0.734236	-0.10886	-1.07838		0.746712	0.101261	1.07271	26.1467	26.1151	26.2149	25.8322	26.2321	26.0858	26.1258	26.2699	26.3847
O15143	Actin-related protein 2/3 complex subunit 1B	ARPC1B	16	14	50.5		0.22541	0.321552	1.24967		0.857794	0.0721722	1.0513	28.5389	28.7411	28.8352	29.15	28.8207	29.1092	28.8594	28.6016	28.8707
O15144	Actin-related protein 2/3 complex subunit 2	ARPC2	20	20	70.3	+	0.0457082	0.458907	1.3745		0.349872	0.284526	1.21801	28.5128	28.5276	28.7329	29.0391	29.0816	29.0294	29.0047	28.7151	28.9072
O15145	Actin-related protein 2/3 complex subunit 3	ARPC3	6	6	41		0.153486	0.277776	1.21232		0.684912	0.135587	1.09854	27.2443	27.4484	27.3439	27.6479	27.6708	27.5512	27.6189	27.5032	27.3213
P59998;P59998-3;P59998-4;P59998-2	Actin-related protein 2/3 complex subunit 4	ARPC4	10	10	66.7		0.369205	0.178226	1.13149		0.650239	0.110395	1.07952	29.0017	29.0472	29.0976	29.1207	29.3465	29.2141	29.1989	29.2109	29.068
O15511;O15511-2	Actin-related protein 2/3 complex subunit 5	ARPC5	6	5	57.6		0.698866	0.184974	1.1368		0.84053	-0.151083	-1.1104	27.0035	27.6839	27.5286	27.7093	27.3675	27.6942	27.6093	26.7936	27.3599
Q9BPX5	Actin-related protein 2/3 complex subunit 5-like protein	ARPC5L	5	4	58.8	+	0.0353099	0.952805	1.93563		0.102074	0.790979	1.73025	25.2355	25.0008	25.2861	26.0255	25.8201	26.535	26.2243	25.9375	25.7335
P56211;P56211-2	cAMP-regulated phosphoprotein 19	ARPP19	4	3	51.8		0.114038	-2.5458	-5.83932		0.279564	-1.76796	-3.40572	23.57	24.3198	24.5873	24.0994	20.5284	20.2118	23.3578	23.3703	20.4451
P49407-2;P49407	Beta-arrestin-1	ARRB1	6	6	16.6		0.94421	0.0471713	1.03324		0.940741	-0.0824451	-1.05881	25.4411	24.9097	25.6329	25.2299	25.4363	25.4589	25.5858	25.7241	24.4263
P32121;P32121-3;P32121-4;P32121-5;P32121-2	Beta-arrestin-2	ARRB2	5	5	17.8		0.225171	-0.423545	-1.34122		0.829117	0.1334	1.09688	23.3952	23.4432	24.0183	23.3127	23.1658	23.1076	23.6981	24.0019	23.557
Q9NWX5;Q9NWX5-2	Ankyrin repeat and SOCS box protein 6	ASB6	4	4	14.7		0.168445	0.912772	1.88266		0.993587	0.00897217	1.00624	21.2801	21.1711	22.441	22.1506	23.0199	22.4599	21.6837	22.4532	20.7822
Q9NVP2	Histone chaperone ASF1B	ASF1B	4	4	44.1		0.306695	-0.279692	-1.21394		0.75369	-1.00227	-2.00315	24.7075	24.4735	24.4647	24.4726	24.0711	24.263	20.128	24.7934	25.7176
P04424;P04424-2;P04424-3	Argininosuccinate lyase	ASL	14	14	31.9		0.100006	0.828131	1.77538		0.280097	0.676449	1.5982	24.9363	23.8688	24.5549	25.092	25.3613	25.3911	25.2861	25.0868	25.0164
O95671;O95671-2;O95671-3	N-acetylserotonin O-methyltransferase-like protein	ASMTL	4	4	9		0.973212	-0.0278416	-1.01949		0.93333	0.0580883	1.04109	22.9977	23.2181	23.3957	23.1195	23.612	22.7964	23.7179	22.9284	23.1394
O43681	ATPase ASNA1	ASNA1	14	14	57.2		0.480488	-0.16194	-1.11879		0.329817	-0.298881	-1.23019	28.0712	28.2895	28.1837	28.1245	28.0227	27.9113	27.7973	27.7797	28.0707
P08243;P08243-2;P08243-3	Asparagine synthetase [glutamine-hydrolyzing]	ASNS	14	14	35.3		0.591333	0.199279	1.14812		0.430293	-0.344784	-1.26996	25.7718	26.0081	25.4608	26.0645	26.003	25.7711	25.2233	25.3605	25.6225
Q12797-10;Q12797	Aspartyl/asparaginyl beta-hydroxylase	ASPH	7	7	12.6		0.99052	0.00825882	1.00574		0.42139	0.364065	1.28705	25.2952	25.1627	25.0286	24.9786	25.4404	25.0923	25.8707	25.5119	25.1961
Q9BZE9;Q9BZE9-2;Q9BZE9-3;Q9BZE9-4	Tether containing UBX domain for GLUT4	ASPSCR1	11	11	34.5		0.951423	0.0881411	1.063		0.932819	-0.126188	-1.09141	25.6507	24.0522	24.7391	24.5002	25.643	24.5632	25.5249	23.7856	24.753
P00966	Argininosuccinate synthase	ASS1	13	13	44.2		0.0785042	-0.484334	-1.39894		0.300416	-0.801121	-1.74245	26.9766	27.0545	27.0765	26.7694	26.3305	26.5548	25.3882	26.856	26.4601
Q9NVI7;Q9NVI7-2;Q9NVI7-3	ATPase family AAA domain-containing protein 3A	ATAD3A	2	2	3.6	+	0.0496499	0.866192	1.82285		0.96527	0.0467962	1.03297	21.3976	21.0949	21.2377	22.2035	21.6789	22.4464	22.0757	21.1084	20.6866
O95260-2;O95260	Arginyl-tRNA--protein transferase 1	ATE1	5	5	12.5		0.655022	-0.324235	-1.252		0.99893	-0.00147883	-1.00103	22.2264	21.5793	22.9549	21.6558	22.1633	21.9688	22.7835	21.8934	22.0793
Q96BY7;Q2TAZ0;Q2TAZ0-3	Autophagy-related protein 2 homolog B;Autophagy-related protein 2 homolog A	ATG2B;ATG2A	2	2	1.2		0.757789	-0.187828	-1.13905		0.5211	-0.628955	-1.54644	22.6375	22.221	21.6193	21.9041	22.1342	21.876	20.8179	21.3351	22.4379
Q9NT62-2;Q9NT62	Ubiquitin-like-conjugating enzyme ATG3	ATG3	9	9	44.7		0.272657	-0.34508	-1.27022		0.903666	-0.0653788	-1.04636	26.5009	26.263	26.4416	25.9662	25.8294	26.3747	26.4644	26.5529	25.992
Q9Y4P1-6;Q9Y4P1;Q9Y4P1-2;Q9Y4P1-3;Q9Y4P1-4	Cysteine protease ATG4B	ATG4B	6	6	25		0.969776	0.0199102	1.0139		0.907488	0.074763	1.05319	23.9599	23.7511	24.0424	23.7608	24.1418	23.9105	24.3603	23.5816	24.0358
Q9H1Y0-2;Q9H1Y0	Autophagy protein 5	ATG5	4	4	26.9		0.536446	1.23096	2.34723		0.812252	0.800177	1.74131	24.2847	19.872	24.3123	24.0626	24.2235	23.8757	24.4099	24.6624	21.7971
O95352;O95352-2;O95352-3	Ubiquitin-like modifier-activating enzyme ATG7	ATG7	15	15	24.2		0.857418	0.175507	1.12936		0.736798	0.305264	1.23564	25.05	23.7183	24.7205	24.4765	25.2318	24.307	24.745	25.0976	24.562
Q7Z3C6;Q7Z3C6-2	Autophagy-related protein 9A	ATG9A	7	7	10.5		0.0701163	-1.40937	-2.65621		0.807612	-0.325525	-1.25312	23.5296	22.8584	23.9111	22.7378	21.235	22.0982	23.9593	22.0784	23.2848
P31939;P31939-2	Bifunctional purine biosynthesis protein PURH;Phosphoribosylaminoimidazolecarboxamide formyltransferase;IMP cyclohydrolase	ATIC	36	36	74.8		0.466131	-0.174702	-1.12873		0.691315	-0.110112	-1.07931	30.1313	30.2651	30.1421	30.0728	29.83	30.1116	30.1453	29.9627	30.1003
Q8NHH9-5;Q8NHH9-4;Q8NHH9-2;Q8NHH9;Q8NHH9-3	Atlastin-2	ATL2	8	7	20.5		0.624704	-0.146288	-1.10672		0.851636	-0.0629559	-1.0446	26.092	26.0437	25.8954	25.889	26.0305	25.6728	26.0556	25.8365	25.9501
Q6DD88	Atlastin-3	ATL3	20	20	60.1		0.572774	-0.188258	-1.13939		0.536399	-0.272798	-1.20815	28.5833	28.6383	28.204	28.245	28.4368	28.179	28.0667	28.0608	28.4797
O00244	Copper transport protein ATOX1	ATOX1	5	5	66.2		0.0687328	-1.18622	-2.27556		0.169126	-0.504122	-1.41826	26.1601	26.3516	26.2259	25.587	24.2176	25.3743	25.9597	25.7023	25.5632
P98196	Probable phospholipid-transporting ATPase IH	ATP11A	6	6	6.7		0.673315	-0.653659	-1.57315		0.965627	-0.0436255	-1.0307	22.6964	23.0141	23.7173	23.6311	23.2368	20.599	23.4626	22.7161	23.1182
Q9HD20;Q9HD20-2	Manganese-transporting ATPase 13A1	ATP13A1	4	4	4.8		0.536589	-0.708031	-1.63357		0.809504	-0.293629	-1.22572	22.4455	22.2642	22.906	22.7378	20.2675	22.4864	22.9889	22.5337	21.2122
P05023-3;P05023-4;P05023;P05023-2	Sodium/potassium-transporting ATPase subunit alpha-1	ATP1A1	36	33	43.5		0.714959	-0.104406	-1.07505		0.840368	0.0675424	1.04793	30.7187	30.6416	30.4995	30.4287	30.6625	30.4554	30.7918	30.5941	30.6765
P05026-2;P05026	Sodium/potassium-transporting ATPase subunit beta-1	ATP1B1	7	7	25.2	+	0.031177	-0.795322	-1.73546		0.812487	-0.0725435	-1.05157	26.8569	26.9078	26.784	25.7777	26.2876	26.0976	26.8536	26.668	26.8095
P54709;P54709-2	Sodium/potassium-transporting ATPase subunit beta-3	ATP1B3	13	13	48.7		0.846807	0.0605939	1.04289		0.913229	-0.0488154	-1.03442	27.9114	28.1263	27.9462	27.9524	28.0417	28.1716	28.1347	27.972	27.7308
P16615;P16615-5;P16615-2;P16615-3;P16615-4	Sarcoplasmic/endoplasmic reticulum calcium ATPase 2	ATP2A2	29	29	37.2		0.86063	0.0547975	1.03871		0.841553	0.0627282	1.04444	28.608	28.7618	28.6538	28.6516	28.8843	28.6521	28.8534	28.7058	28.6526
P20020-1;P20020-4;P20020;P20020-6;P20020-5;P20020-2	Plasma membrane calcium-transporting ATPase 1	ATP2B1	26	13	24	+	0.00859259	1.44257	2.71805		0.153587	0.686598	1.60948	24.8058	24.4923	25.0191	26.0539	26.3652	26.2258	25.6858	25.2724	25.4187
P23634-7;P23634-6;P23634-8;P23634;P23634-5;P23634-4;P23634-3;P23634-2	Plasma membrane calcium-transporting ATPase 4	ATP2B4	35	22	37.7		0.0550519	-0.49725	-1.41152		0.293677	-0.265569	-1.20211	29.1708	28.9579	28.9493	28.4173	28.668	28.501	28.7709	28.7183	28.7921
P98194-2;P98194-4;P98194;P98194-3;P98194-5;P98194-9;P98194-6;P98194-7;P98194-8	Calcium-transporting ATPase type 2C member 1	ATP2C1	6	6	10.1		0.422713	1.11845	2.17114		0.781734	0.654649	1.57423	23.0409	19.9893	23.3797	23.0557	23.3139	23.3957	23.6255	21.5746	23.1738
P25705;P25705-2;P25705-3	ATP synthase subunit alpha, mitochondrial	ATP5A1	26	26	58		0.746606	-0.0842921	-1.06017		0.704869	-0.108688	-1.07825	31.9589	32.1326	32.0476	31.9174	32.0768	31.892	31.9483	31.8426	32.0221
P06576	ATP synthase subunit beta, mitochondrial	ATP5B	28	28	77.3		0.546096	-0.124955	-1.09047		0.407717	-0.20034	-1.14897	32.5434	32.7366	32.6681	32.4743	32.5326	32.5664	32.4288	32.4004	32.5179
P36542	ATP synthase subunit gamma, mitochondrial	ATP5C1	9	1	38.9		0.54281	-0.202293	-1.15053		0.857048	-0.111568	-1.0804	28.0051	28.474	28.0763	28.0681	28.0367	27.8438	28.0032	27.7775	28.44
P36542-2	ATP synthase subunit gamma, mitochondrial	ATP5C1	9	1	38.7		0.413457	-0.597617	-1.51322		0.213837	-1.10593	-2.15238	22.5356	21.0383	21.3079	21.064	21.4194	20.6056	20.5693	20.3797	20.6151
P30049	ATP synthase subunit delta, mitochondrial	ATP5D	3	3	32.1		0.868379	0.217981	1.1631		0.836173	0.372678	1.29475	26.1681	23.8511	25.1991	24.9222	25.5099	25.4401	26.283	25.781	24.2723
P24539	ATP synthase F(0) complex subunit B1, mitochondrial	ATP5F1	12	12	48.8		0.697457	-0.125592	-1.09096		0.72123	-0.146561	-1.10693	28.0576	28.211	28.4057	28.0589	27.9921	28.2465	28.2652	28.0688	27.9006
P05496;Q06055;P48201;Q06055-3;Q06055-2	ATP synthase F(0) complex subunit C1, mitochondrial;ATP synthase F(0) complex subunit C2, mitochondrial;ATP synthase F(0) complex subunit C3, mitochondrial	ATP5G1;ATP5G2;ATP5G3	1	1	22.8		0.798758	-0.336118	-1.26236		0.775221	-0.612452	-1.52886	24.1944	23.7355	21.8905	23.2757	22.5238	23.0125	21.0242	23.9593	22.9996
O75947;O75947-2	ATP synthase subunit d, mitochondrial	ATP5H	8	8	67.1		0.810498	0.096618	1.06926		0.55524	-0.255102	-1.19342	27.4844	27.165	27.1555	27.1545	27.5213	27.4191	26.9899	27.2896	26.7602
P56385	ATP synthase subunit e, mitochondrial	ATP5I	4	4	52.2		0.925617	-0.0401904	-1.02825		0.757638	-0.0878054	-1.06275	25.6901	25.8646	25.6778	25.638	25.9397	25.5342	25.6207	25.6858	25.6626
P56134-3;P56134;P56134-4;P56134-2	ATP synthase subunit f, mitochondrial	ATP5J2	4	4	70.9		0.795534	0.114825	1.08284		0.530923	-0.299735	-1.23092	27.3644	27.5605	27.1661	27.2604	27.7469	27.4282	26.8679	26.8802	27.4437
O75964	ATP synthase subunit g, mitochondrial	ATP5L	5	5	43.7		0.564743	-0.101999	-1.07326		0.664874	0.124587	1.0902	27.1648	27.2002	27.1508	27.099	27.0015	27.1092	27.3236	27.15	27.416
P48047	ATP synthase subunit O, mitochondrial	ATP5O	10	10	60.1		0.811169	-0.0687281	-1.04879		0.772777	-0.102238	-1.07344	29.1344	29.3184	29.1403	29.0227	29.2004	29.1639	29.2343	28.9651	29.087
Q15904	V-type proton ATPase subunit S1	ATP6AP1	6	6	15.7		0.948089	0.0331071	1.02321		0.21514	0.500064	1.41428	23.875	24.2059	24.1583	24.1153	24.2793	23.944	24.6833	24.7114	24.3448
O75787-2;O75787	Renin receptor	ATP6AP2	6	6	22.6		0.454244	-0.473216	-1.3882		0.739756	-0.850974	-1.80372	23.5869	23.8831	23.5121	23.7847	22.4	23.3777	23.9475	24.4301	20.0516
Q93050-1;Q93050;Q93050-3	V-type proton ATPase 116 kDa subunit a isoform 1	ATP6V0A1	7	5	9		0.954621	0.0276864	1.01938		0.946007	0.0355345	1.02494	23.4034	23.8031	23.6406	23.7682	23.5079	23.6542	23.7571	23.391	23.8057
P27449	V-type proton ATPase 16 kDa proteolipid subunit	ATP6V0C	1	1	11.6		0.935868	-0.0356108	-1.02499		0.545796	0.199053	1.14794	25.2174	25.5836	25.4069	25.4056	25.2241	25.4715	25.599	25.5047	25.7014
P61421	V-type proton ATPase subunit d 1	ATP6V0D1	6	6	27.1		0.732442	-0.203199	-1.15125		0.625558	-0.543921	-1.45793	24.8512	25.6502	25.6674	25.2043	24.911	25.4439	24.8257	25.8166	23.8946
P38606-2;P38606	V-type proton ATPase catalytic subunit A	ATP6V1A	24	24	51.5		0.244523	-0.230509	-1.17325		0.584561	-0.180364	-1.13317	28.1904	28.4238	28.2875	28.0472	28.1357	28.0271	28.2678	27.9356	28.1571
P21281	V-type proton ATPase subunit B, brain isoform	ATP6V1B2	17	17	53.4		0.422847	-0.186593	-1.13807		0.814158	-0.0818863	-1.0584	27.3786	27.5617	27.6887	27.2948	27.4221	27.3523	27.4495	27.4597	27.4741
P21283	V-type proton ATPase subunit C 1	ATP6V1C1	15	15	44.5		0.976165	-0.0130609	-1.00909		0.553801	-0.17509	-1.12903	26.3649	26.5082	26.4333	26.5587	26.3232	26.3854	26.4023	26.1002	26.2787
Q9Y5K8	V-type proton ATPase subunit D	ATP6V1D	5	5	18.6		0.376648	-0.998692	-1.99819		0.498085	-1.23205	-2.34901	23.2826	24.1412	23.8894	23.6527	21.1014	23.5629	20.3463	23.6395	23.6312
P36543;P36543-2;P36543-3	V-type proton ATPase subunit E 1	ATP6V1E1	5	5	29.6		0.295276	-0.24937	-1.18869		0.81406	-0.121244	-1.08767	25.8519	25.9032	25.6549	25.4817	25.7126	25.4676	25.6454	25.9882	25.4126
Q16864;Q16864-2	V-type proton ATPase subunit F	ATP6V1F	2	2	17.6		0.466103	-0.642022	-1.56051		0.781471	-0.162192	-1.11899	22.0061	21.7684	21.891	21.5012	20.0621	22.1762	21.9766	21.2817	21.9207
O75348	V-type proton ATPase subunit G 1	ATP6V1G1	3	3	29.7		0.124585	-0.341158	-1.26677		0.75148	0.152743	1.11168	25.7671	25.5961	25.8753	25.3139	25.4585	25.4426	26.0652	26.0456	25.586
Q9UI12-2;Q9UI12	V-type proton ATPase subunit H	ATP6V1H	11	11	34.4		0.677934	-0.201382	-1.1498		0.647059	-0.636574	-1.55463	23.9734	24.3237	23.9487	23.8726	24.252	23.5172	23.645	24.6667	22.0244
O75882-3;O75882-2;O75882	Attractin	ATRN	3	3	3.4		0.861177	0.0415777	1.02924		0.538795	-0.464195	-1.37955	21.4767	21.4677	21.5533	21.6126	21.4979	21.5119	20.2232	21.4619	21.4199
Q9UBB4;Q9UBB4-2	Ataxin-10	ATXN10	20	20	56.2		0.0563111	-0.456985	-1.37267		0.348995	-0.231628	-1.17416	27.723	27.6886	27.6902	27.1703	27.418	27.1424	27.6037	27.4376	27.3655
Q99700-2;Q99700-4;Q99700;Q99700-5	Ataxin-2	ATXN2	6	6	7.9		0.681752	-0.71338	-1.63964		0.529474	0.781073	1.71841	23.2741	22.3748	20.9093	21.8571	19.7616	22.7994	22.4737	23.2219	23.2059
Q8WWM7;Q8WWM7-6;Q8WWM7-8;Q8WWM7-5;Q8WWM7-4;Q8WWM7-9;Q8WWM7-2;Q8WWM7-3;Q8WWM7-7	Ataxin-2-like protein	ATXN2L	13	13	19.7		0.153114	0.497723	1.41198		0.625641	0.244102	1.18436	25.3885	25.2277	25.7928	25.782	25.9426	26.1776	25.8111	25.8999	25.4303
Q9Y679-3;Q9Y679	Ancient ubiquitous protein 1	AUP1	4	4	10.2		0.98654	-0.0113608	-1.00791		0.852422	0.149001	1.1088	24.1912	24.7353	24.6056	24.4164	24.5165	24.5651	25.1759	24.1204	24.6828
Q8NBF6-2;Q8NBF6	Late secretory pathway protein AVL9 homolog	AVL9	2	2	3.2		0.559399	-0.627546	-1.54493		0.969593	-0.0234	-1.01635	21.6077	21.5366	22.0244	22.0778	19.6895	21.5187	21.4856	22.0028	21.61
P30530-2;P30530	Tyrosine-protein kinase receptor UFO	AXL	16	16	25.9		0.0612301	0.471719	1.38676		0.630826	-0.175984	-1.12973	25.6668	25.8703	25.6271	26.064	26.2765	26.2389	25.6109	25.6975	25.3278
P25311	Zinc-alpha-2-glycoprotein	AZGP1	4	4	20.8		0.935614	0.179955	1.13285		0.995855	0.0101306	1.00705	23.4512	20.267	22.6101	22.7102	21.3564	22.8015	22.651	22.1165	21.5911
P61769	Beta-2-microglobulin;Beta-2-microglobulin form pI 5.3	B2M	2	2	21.8		0.111652	0.769091	1.7042		0.602311	-0.204226	-1.15207	27.2464	27.3614	26.9348	28.5229	27.621	27.706	27.0118	26.797	27.1211
P15291;P15291-2	Beta-1,4-galactosyltransferase 1;Lactose synthase A protein;N-acetyllactosamine synthase;Beta-N-acetylglucosaminylglycopeptide beta-1,4-galactosyltransferase;Beta-N-acetylglucosaminyl-glycolipid beta-1,4-galactosyltransferase;Processed beta-1,4-galactosyltransferase 1	B4GALT1	7	7	33.2		0.218645	0.683146	1.60564		0.492265	-0.779298	-1.7163	23.9192	24.2937	24.5047	24.8509	24.3526	25.5635	22.1905	23.9888	24.2004
O43286	Beta-1,4-galactosyltransferase 5	B4GALT5	1	1	2.1	+	0.0344889	0.75445	1.68699		0.984484	0.00898616	1.00625	23.5432	23.8205	23.587	24.6295	24.3743	24.2102	23.4389	23.5306	24.008
Q9NWV8	BRISC and BRCA1-A complex member 1	BABAM1	5	5	28		0.901828	-0.0915012	-1.06548		0.238984	0.417685	1.33578	24.8043	25.0016	25.1569	24.3231	25.3816	24.9836	25.4998	25.4847	25.2313
Q92934	Bcl2-associated agonist of cell death	BAD	3	3	36.3		0.352522	-0.287759	-1.22074		0.557945	-0.350125	-1.27467	24.3364	24.2391	24.4877	24.1373	23.7736	24.2889	24.3327	23.4271	24.2529
O95816;O95816-2	BAG family molecular chaperone regulator 2	BAG2	10	10	59.7		0.115168	-0.41341	-1.33183		0.592533	-0.239625	-1.18069	27.1306	27.327	27.4978	26.8276	27.0369	26.8507	27.0336	26.8196	27.3833
O95817	BAG family molecular chaperone regulator 3	BAG3	17	17	46.3		0.0711606	-0.545936	-1.45997		0.864869	-0.129497	-1.09391	26.9853	26.7672	27.0228	26.218	26.6243	26.2952	27.0109	27.2127	26.1633
P46379-2;P46379;P46379-3;P46379-5;P46379-4	Large proline-rich protein BAG6	BAG6	22	22	31.3		0.834935	0.0803102	1.05725		0.614185	0.171384	1.12614	27.9215	27.7402	28.0584	27.7697	28.1161	28.0752	28.125	28.1845	27.9248
Q9UQB8-2;Q9UQB8;Q9UQB8-3;Q9UQB8-5;Q9UQB8-4;Q9UQB8-6	Brain-specific angiogenesis inhibitor 1-associated protein 2	BAIAP2	11	11	30.5		0.530806	-0.138762	-1.10096		0.455944	-0.244413	-1.18461	25.6557	25.6694	25.804	25.4581	25.6601	25.5946	25.623	25.2451	25.5277
O75531	Barrier-to-autointegration factor;Barrier-to-autointegration factor, N-terminally processed	BANF1	3	3	42.7		0.95253	0.106277	1.07645		0.38461	-0.98557	-1.9801	23.9999	23.6699	23.8294	24.4171	22.5259	24.8751	22.2601	24.1933	22.0891
Q8IXM2-3;Q8IXM2	Chromatin complexes subunit BAP18	BAP18	3	3	22.9	+	0.0346711	0.610258	1.52653		0.285628	0.442436	1.3589	23.3362	23.4981	23.3516	24.1341	23.8206	24.0621	23.5258	24.1411	23.8464
P80723;P80723-2	Brain acid soluble protein 1	BASP1	8	8	48		0.991093	-0.0272172	-1.01904		0.771726	0.327284	1.25465	27.6215	26.7569	27.5617	27.7505	25.8063	28.3017	28.2252	27.9528	26.7439
Q07812-7;Q07812-8;Q07812;Q07812-2;Q07812-5	Apoptosis regulator BAX	BAX	9	9	54.9		0.518521	0.180867	1.13356		0.290573	0.373133	1.29516	26.6494	26.5153	26.4334	26.498	26.8308	26.8119	27.1537	26.8381	26.7257
P50895	Basal cell adhesion molecule	BCAM	14	14	32.5	+	0.034129	-2.94214	-7.6855	+	0.0512	-1.52313	-2.87414	26.6006	26.5998	26.6862	24.7879	21.8705	24.4018	25.2848	25.2171	24.8152
P51572;P51572-2	B-cell receptor-associated protein 31	BCAP31	4	4	19.9		0.423135	0.64045	1.55882		0.827712	0.282974	1.2167	27.1609	26.0187	27.9127	27.3366	27.7754	27.9017	27.8173	27.072	27.0519
P56945;P56945-3;P56945-5;P56945-7;P56945-6;P56945-4	Breast cancer anti-estrogen resistance protein 1	BCAR1	17	1	29.2	+	0.00883582	1.65323	3.14537		0.0593077	1.38229	2.60682	24.3551	24.992	24.8264	26.4236	26.606	26.1035	26.219	26.181	25.9203
P54687-4;P54687;P54687-5;P54687-2;P54687-3	Branched-chain-amino-acid aminotransferase, cytosolic	BCAT1	11	11	34.5		0.230022	-2.72032	-6.59019		0.22192	0.529865	1.44379	27.4383	27.5439	27.7128	27.0966	21.0485	26.3889	27.9471	27.9251	28.4124
O15382;O15382-2	Branched-chain-amino-acid aminotransferase, mitochondrial	BCAT2	17	17	57.1	+	0.0458058	-1.58881	-3.00801		0.141661	-0.539955	-1.45393	26.734	26.6998	26.5857	25.2483	24.1454	25.8593	25.9208	26.169	26.3098
Q9P287;Q9P287-3;Q9P287-4	BRCA2 and CDKN1A-interacting protein	BCCIP	9	3	39.5		0.976904	0.0123698	1.00861		0.689998	0.128855	1.09343	26.6213	26.7097	26.8197	26.7028	26.8236	26.6615	27.0039	26.7706	26.7627
P12694-2;P12694	2-oxoisovalerate dehydrogenase subunit alpha, mitochondrial	BCKDHA	11	11	38.6		0.93854	-0.0423857	-1.02982		0.392277	0.264652	1.20135	24.5587	24.4917	24.6894	24.8723	24.3001	24.4402	24.7731	25.0359	24.7248
O95999	B-cell lymphoma/leukemia 10	BCL10	3	3	14.6		0.270452	0.583122	1.49809		0.64989	0.373329	1.29534	23.4182	22.4496	23.1313	23.2745	24.0351	23.4389	22.8965	23.9422	23.2804
Q07817-2;Q07817-3;Q07817	Bcl-2-like protein 1	BCL2L1	3	3	16.5	+	0.02925	-0.921436	-1.894		0.271094	-0.829991	-1.77767	23.49	23.3437	23.4173	22.3146	22.8097	22.3625	21.7941	23.1591	22.8079
Q9BXK5;Q9BXK5-2	Bcl-2-like protein 13	BCL2L13	7	7	25.4		0.894346	0.0697556	1.04954		0.47342	-0.414069	-1.33244	24.8464	25.4684	24.9142	25.2664	25.0499	25.1221	24.6107	24.3219	25.0543
P11274-2;P11274	Breakpoint cluster region protein	BCR	5	4	4.7		0.979814	-0.021993	-1.01536		0.585137	0.41531	1.33359	21.6967	22.0806	21.8886	21.5327	21.759	22.3082	22.9383	21.5962	22.3773
Q9Y276	Mitochondrial chaperone BCS1	BCS1L	13	13	38.7		0.820032	0.131772	1.09564		0.714802	0.273732	1.20893	24.4477	24.5976	25.1976	24.6584	25.1026	24.8773	24.571	25.4742	25.0189
Q02338	D-beta-hydroxybutyrate dehydrogenase, mitochondrial	BDH1	2	2	5		0.319593	-0.479404	-1.39417		0.825786	0.358817	1.28237	20.6394	21.4417	21.1849	20.4222	21.0458	20.3598	22.4495	21.9149	19.978
Q9BUT1;Q9BUT1-2	3-hydroxybutyrate dehydrogenase type 2	BDH2	7	7	36.7		0.0670291	-2.52857	-5.76999		0.501115	-0.956525	-1.94063	24.2838	24.6893	24.7088	23.8047	20.3142	21.9773	23.948	21.9911	24.8733
O15155;O15155-2	BET1 homolog	BET1	2	2	24.6		0.663847	0.856263	1.81034		0.593378	1.16314	2.23944	24.0415	20.2533	24.311	23.5804	23.6309	23.9634	23.98	23.5992	24.5161
Q9H694-2;Q9H694	Protein bicaudal C homolog 1	BICC1	1	1	2.5		0.527006	0.458793	1.37439		0.289271	0.892265	1.85609	19.7787	19.5767	20.7319	20.1514	20.1871	21.1251	20.5344	21.558	20.6717
Q8TD16;Q8TD16-2	Protein bicaudal D homolog 2	BICD2	13	13	19.3		0.922905	-0.0325432	-1.02281		0.902136	-0.0859604	-1.06139	24.5817	24.5845	24.5635	24.547	24.6847	24.4003	25.0253	24.2608	24.1857
P55957;P55957-2;P55957-4	BH3-interacting domain death agonist;BH3-interacting domain death agonist p15;BH3-interacting domain death agonist p13;BH3-interacting domain death agonist p11	BID	7	7	51.3		0.105429	0.683113	1.6056		0.827767	-0.20021	-1.14887	26.4602	27.0558	26.247	27.1396	27.2076	27.4652	26.055	27.0226	26.0848
O00499-9;O00499-10;O00499-7;O00499-8;O00499-4;O00499-6;O00499-11;O00499-3;O00499-2;O00499-5;O00499	Myc box-dependent-interacting protein 1	BIN1	4	4	15.2		0.735719	-0.115939	-1.08368		0.720584	-0.172475	-1.12699	24.0142	24.2309	24.2042	24.2052	23.8098	24.0865	23.9297	23.7007	24.3014
Q9NR09	Baculoviral IAP repeat-containing protein 6	BIRC6	30	29	9		0.758752	-0.158522	-1.11614		0.30085	-0.415511	-1.33377	25.4818	25.4802	25.2456	24.9928	25.71	25.0291	25.3093	24.8718	24.78
Q13867	Bleomycin hydrolase	BLMH	14	14	41.3		0.16838	-0.734248	-1.66353		0.700248	-0.202137	-1.1504	27.9617	27.5858	27.7293	27.3853	26.3271	27.3616	27.604	27.8548	27.2114
Q6QNY1	Biogenesis of lysosome-related organelles complex 1 subunit 2	BLOC1S2	1	1	7.7		0.89964	-0.0615241	-1.04357		0.385255	-1.02865	-2.04011	22.6587	22.4837	22.0993	22.2039	22.3966	22.4566	21.3918	22.5928	20.1712
P53004	Biliverdin reductase A	BLVRA	10	10	47.6		0.0868115	-0.51993	-1.43389		0.296593	-0.33215	-1.25889	27.7242	27.7645	27.725	26.9048	27.3762	27.3728	27.2131	27.3739	27.6302
P30043	Flavin reductase (NADPH)	BLVRB	9	9	56.3		0.0712568	-0.506002	-1.42011		0.249024	-0.472962	-1.38796	28.371	28.3724	28.6375	27.9373	27.7988	28.1269	28.1459	28.1301	27.686
Q9NSY1-2;Q9NSY1-3;Q9NSY1	BMP-2-inducible protein kinase	BMP2K	2	2	7.3	+	0.0310607	1.62223	3.07851		0.0608889	2.44655	5.45111	19.4404	18.887	20.2807	21.3584	21.0336	21.0828	21.5237	22.0024	22.4216
Q96IK1-2;Q8IYS8;Q96IK1	Biorientation of chromosomes in cell division protein 1;Biorientation of chromosomes in cell division protein 1-like 2	BOD1;BOD1L2	1	1	5.4		0.454193	-0.455238	-1.37101		0.820838	-0.282693	-1.21646	21.3156	21.0805	20.6104	20.7071	21.056	19.8776	21.1927	21.3339	19.6318
Q9H3K6;Q9H3K6-2	BolA-like protein 2	BOLA2	4	4	61.6		0.855431	0.0811125	1.05783		0.564968	0.246274	1.18614	27.4977	27.1696	27.4886	27.5972	27.2013	27.6008	27.788	27.7809	27.3258
O95861;O95861-4;O95861-2;O95861-3	3(2),5-bisphosphate nucleotidase 1	BPNT1	12	12	57.8		0.217392	-1.73304	-3.32428		0.290805	-0.270521	-1.20624	26.6349	26.7643	26.6411	26.4854	22.7224	25.6333	26.524	26.3009	26.4038
Q6PJG6;Q6PJG6-3	BRCA1-associated ATM activator 1	BRAT1	13	13	21.4		0.977336	0.020031	1.01398		0.882559	-0.188123	-1.13928	24.0289	24.053	24.3495	23.9531	24.0684	24.47	22.8686	24.1266	24.8718
P46736-2;P46736-3;P46736;P46736-4	Lys-63-specific deubiquitinase BRCC36	BRCC3	7	7	25.1		0.420279	0.513277	1.42729		0.918093	0.0588099	1.04161	23.6121	24.0069	24.1383	24.3602	25.1736	23.7634	23.7541	24.0258	24.1538
Q5VW32-2;Q5VW32	BRO1 domain-containing protein BROX	BROX	5	5	21.1		0.0513056	-0.390767	-1.31109		0.859321	-0.0777861	-1.0554	25.4497	25.6224	25.587	25.1905	25.1193	25.177	25.6642	25.2006	25.5609
Q9NW68-9;Q9NW68-8;Q9NW68-2;Q9NW68;Q9NW68-7;Q9NW68-3;Q9NW68-4	BSD domain-containing protein 1	BSDC1	4	4	16.7		0.714949	-0.486561	-1.4011		0.161981	-2.21414	-4.64005	25.0247	22.4719	22.7322	23.1638	22.715	22.8904	21.5314	21.5083	20.5468
P35613-2;P35613;P35613-4;P35613-3	Basigin	BSG	8	8	45		0.802504	-0.171633	-1.12633		0.290373	0.308378	1.23831	30.3058	30.2538	30.4206	30.4497	29.4943	30.5213	30.7822	30.4792	30.6439
O14981	TATA-binding protein-associated factor 172	BTAF1	17	17	12.2		0.895006	-0.0820332	-1.05851		0.880581	0.138635	1.10086	24.3432	23.9201	24.0933	23.6323	24.4444	24.0337	24.7312	24.5514	23.4899
P20290;P20290-2	Transcription factor BTF3	BTF3	8	8	58.7		0.317013	0.320707	1.24894		0.772627	-0.150384	-1.10986	28.6564	28.8971	29.2062	29.1056	29.2145	29.4018	28.9661	28.7451	28.5974
Q96K17;Q96K17-2	Transcription factor BTF3 homolog 4	BTF3L4	7	7	60.1		0.824113	-0.0662651	-1.047		0.256212	-0.295148	-1.22701	26.8875	26.9504	26.8841	26.9444	26.6736	26.9052	26.7508	26.5129	26.5728
O43683-2;O43683-3;O43683	Mitotic checkpoint serine/threonine-protein kinase BUB1	BUB1	4	4	6.9		0.978203	-0.0441914	-1.03111		0.809224	0.328202	1.25545	23.0535	21.303	22.2863	21.7273	22.66	22.1229	22.5063	23.2417	21.8793
O60566-3;O60566;O60566-2	Mitotic checkpoint serine/threonine-protein kinase BUB1 beta	BUB1B	3	3	4.5		0.535044	-0.379097	-1.30053		0.893135	-0.114426	-1.08254	22.9883	22.7038	23.8196	22.4141	22.9543	23.006	23.2812	23.0464	22.8408
O43684-2;O43684	Mitotic checkpoint protein BUB3	BUB3	8	8	43.6		0.215831	0.321468	1.2496		0.514441	0.275682	1.21057	25.6948	25.4716	25.7267	25.9616	25.7727	26.1233	26.2232	25.833	25.664
P41223;P41223-2	Protein BUD31 homolog	BUD31	3	3	25.7		0.0589546	0.769305	1.70445		0.226444	0.578166	1.49295	22.5247	22.2727	22.695	23.6319	23.1236	23.0448	22.7742	23.3788	23.074
Q13895	Bystin	BYSL	6	6	16		0.6175	-0.330377	-1.25734		0.971477	-0.0440814	-1.03103	23.0984	23.0146	22.9493	21.9331	23.2068	22.9313	23.8147	23.2327	21.8826
Q7L1Q6;Q7L1Q6-4;Q7L1Q6-3;Q7L1Q6-2	Basic leucine zipper and W2 domain-containing protein 1	BZW1	17	16	54.2		0.222099	0.349229	1.27388		0.569442	-0.245532	-1.18553	28.1639	28.4633	27.996	28.6456	28.6062	28.4192	27.7012	28.0873	28.0981
Q9Y6E2	Basic leucine zipper and W2 domain-containing protein 2	BZW2	11	10	29.1		0.386102	-0.334064	-1.26056		0.859383	-0.152355	-1.11138	26.8167	26.6804	26.8739	26.0287	26.7824	26.5577	26.7694	27.2278	25.9167
Q9H7M9	Platelet receptor Gi24	C10orf54	2	2	9		0.765278	-0.345333	-1.27044		0.712629	0.322904	1.25085	20.6878	20.6819	21.1997	20.0124	21.7907	19.7303	21.0152	21.9209	20.602
Q9H0W9-2;Q9H0W9;Q9H0W9-4;Q9H0W9-3	Ester hydrolase C11orf54	C11orf54	4	4	20.6		0.0587011	-2.80349	-6.98127		0.384182	-0.289993	-1.22263	24.7245	24.8382	24.6023	24.0391	21.0965	20.6189	24.2835	24.3625	24.6491
Q9H3H3-1;Q9H3H3;Q9H3H3-3	UPF0696 protein C11orf68	C11orf68	5	5	23.5		0.124015	0.780816	1.7181		0.492098	0.353919	1.27803	23.8298	24.3867	23.9558	25.4229	24.4952	24.5967	24.5627	24.0572	24.6143
Q53FT3	Protein Hikeshi	C11orf73	3	3	19.3		0.41619	-1.41123	-2.65964		0.297454	0.70162	1.62633	24.5448	23.8866	23.5521	24.0835	19.9244	23.7419	24.63	25.1201	24.3382
Q9BUA3	Uncharacterized protein C11orf84	C11orf84	3	3	16.5		0.413534	0.374054	1.29599		0.63613	0.389388	1.30984	20.7157	21.4805	21.3809	21.2897	21.8316	21.578	21.9584	21.9076	20.8793
Q9HB07	UPF0160 protein MYG1, mitochondrial	C12orf10	15	15	48.4		0.368749	-0.465876	-1.38116		0.829068	0.0499954	1.03526	27.6866	27.6647	27.7017	27.6637	26.5334	27.4583	27.725	27.6982	27.7798
Q9Y224	UPF0568 protein C14orf166	C14orf166	10	10	53.3		0.0740284	0.467184	1.38241		0.557937	-0.746768	-1.67803	25.8821	25.9099	25.7892	26.4564	26.1099	26.4164	25.7885	25.9382	23.6141
Q96S19-3;Q96S19-5;Q96S19-2;Q96S19-6;Q96S19;Q96S19-4	UPF0585 protein C16orf13	C16orf13	4	4	47.7		0.94489	0.169166	1.12441		0.260251	2.49714	5.64565	24.0282	23.1	20.6304	22.1118	23.4612	22.693	26.0846	25.9817	23.1836
Q96GQ5	RUS1 family protein C16orf58	C16orf58	4	4	12.4		0.698324	-0.278495	-1.21293		0.745365	-0.243347	-1.18374	23.2448	23.6801	23.23	23.4583	22.3581	23.5031	22.594	23.2147	23.6163
Q7Z3J2;Q7Z3J2-2	UPF0505 protein C16orf62	C16orf62	18	18	22.6		0.754415	0.161432	1.1184		0.781498	0.226011	1.1696	24.2779	23.4899	24.0469	23.9452	24.1981	24.1558	24.495	24.3826	23.615
Q9BQA9-2;Q9BQA9	Uncharacterized protein C17orf62	C17orf62	3	3	22.5		0.725577	0.100282	1.07198		0.790566	-0.127453	-1.09236	25.2227	25.245	25.4164	25.5319	25.2686	25.3843	25.476	25.0827	24.9429
Q96B23-2;Q96B23	Uncharacterized protein C18orf25	C18orf25	6	6	32.1		0.412617	1.02983	2.04178		0.961327	0.15174	1.11091	24.1394	21.1901	23.9324	23.8266	24.2112	24.3136	24.4749	24.0669	21.1753
Q9BQ61	Uncharacterized protein C19orf43	C19orf43	3	3	21.6		0.742851	-0.258677	-1.19638		0.363855	0.633204	1.55101	24.2609	23.6539	24.6567	23.2898	24.2084	24.2973	25.2449	24.8413	24.385
Q9NWV4	UPF0587 protein C1orf123	C1orf123	5	5	45		0.652116	-0.259824	-1.19733		0.857928	0.0890446	1.06367	26.5504	26.4993	26.1469	26.3953	25.5607	26.4612	26.4008	26.3308	26.7321
Q07021	Complement component 1 Q subcomponent-binding protein, mitochondrial	C1QBP	10	10	61		0.628358	-0.21349	-1.15949		0.289782	-0.322146	-1.25019	29.5575	29.7699	29.4854	29.5808	28.9771	29.6144	29.3932	29.2944	29.1587
Q9GZN8;Q9GZN8-2	UPF0687 protein C20orf27	C20orf27	5	5	44.3		0.409988	-0.183205	-1.1354		0.745145	0.130609	1.09476	25.0335	24.8518	24.8349	24.8018	24.7644	24.6044	25.266	24.9522	24.8939
Q9H6V9-4;Q9H6V9-3;Q9H6V9;Q9H6V9-2	UPF0554 protein C2orf43	C2orf43	1	1	5.1		0.88873	0.177275	1.13075		0.779349	-0.504329	-1.41846	22.7102	22.8267	20.9772	22.0951	22.8033	22.1475	22.4016	22.3347	20.2647
Q9H6R7;Q9H6R7-2;Q9H6R7-3	WD repeat and coiled-coil-containing protein C2orf44	C2orf44	2	2	4.7		0.483024	-0.829276	-1.77679		0.92542	-0.12181	-1.0881	22.3949	21.3484	21.7768	19.7097	22.5078	20.8148	22.3249	22.1324	20.6974
Q8WWC4	Uncharacterized protein C2orf47, mitochondrial	C2orf47	3	3	13.1		0.16228	1.49813	2.82476		0.666338	0.670406	1.59152	23.0976	23.789	21.0024	24.083	24.1957	24.1048	22.979	23.1737	23.7477
P01024	Complement C3;Complement C3 beta chain;C3-beta-c;Complement C3 alpha chain;C3a anaphylatoxin;Acylation stimulating protein;Complement C3b alpha chain;Complement C3c alpha chain fragment 1;Complement C3dg fragment;Complement C3g fragment;Complement C3d fragment;Complement C3f fragment;Complement C3c alpha chain fragment 2	C3	35	32	30.1	+	0.0270617	2.39131	5.24634	+	0.0476364	4.06997	16.7951	23.8	23.5724	25.2273	26.2132	26.858	26.7023	28.3102	28.2185	28.2809
Q9NWY4	UPF0609 protein C4orf27	C4orf27	4	4	13.9		0.820859	0.089646	1.06411		0.85661	-0.215045	-1.16074	23.1376	22.8512	23.3548	23.2052	23.255	23.1524	21.8351	23.5398	23.3236
Q96KX1	Uncharacterized protein C4orf36	C4orf36	1	1	6	+	0.0500049	-0.592656	-1.50802		0.0966667	-0.634692	-1.55261	24.5218	24.8281	24.6743	24.2455	24.1003	23.9005	24.0008	23.9611	24.1583
A6NDU8	UPF0600 protein C5orf51	C5orf51	3	3	11.6		0.238426	-1.21426	-2.32022		0.600441	-0.691542	-1.61501	22.9585	23.6535	22.9305	22.7778	20.4125	22.7093	21.0272	23.3713	23.0693
Q9BRJ6	Uncharacterized protein C7orf50	C7orf50	3	3	29.4	+	0.0499666	0.906986	1.87512		0.940318	0.156959	1.11493	22.7587	22.8319	23.0012	24.2078	23.3447	23.7602	24.6313	23.1771	21.2543
Q96HJ9-2;Q9Y383-3;Q9Y383-2	UPF0562 protein C7orf55;Putative RNA-binding protein Luc7-like 2	C7orf55;LUC7L2	3	1	9.2	+	0.00946939	3.45763	10.9863		0.053	3.78903	13.8233	20.518	19.9204	21.6781	23.8929	24.5545	24.0419	25.4957	23.9822	24.0056
Q9H7E9;Q9H7E9-2	UPF0488 protein C8orf33	C8orf33	1	1	7		0.183874	1.11585	2.16723		0.285841	1.16513	2.24253	20.774	22.772	21.1519	22.6819	22.9769	22.3867	22.8738	23.0247	22.2948
Q6P1X6-2;Q6P1X6	UPF0598 protein C8orf82	C8orf82	2	2	15.9	+	0.0343616	-1.16445	-2.24148		0.576574	-0.526911	-1.44084	21.5111	22.1069	22.4605	20.754	20.8496	20.9816	22.3495	20.8064	21.3418
Q9BUH6	Protein PAXX	C9orf142	5	5	35.8	+	0.0406764	-0.603003	-1.51887		0.97405	0.0251554	1.01759	23.7071	24.0452	23.9415	23.1826	23.3148	23.3875	24.4706	23.8355	23.4633
Q5T6V5	UPF0553 protein C9orf64	C9orf64	15	15	48.4		0.694172	0.111407	1.08028		0.963135	-0.0207113	-1.01446	26.9948	27.1527	26.8512	27.1392	27.1698	27.024	27.1138	26.8774	26.9454
Q8N1Q1	Carbonic anhydrase 13	CA13	2	2	16.8		0.402464	-0.752095	-1.68424		0.239438	-1.55973	-2.94799	23.2757	23.3202	23.4258	23.3301	21.2687	23.1666	20.2955	22.9432	22.1037
Q9Y376	Calcium-binding protein 39	CAB39	12	11	40.2		0.775186	-0.0882816	-1.0631		0.674918	0.13472	1.09788	26.5367	26.7215	26.4689	26.5786	26.537	26.3467	26.6438	26.8347	26.6527
Q9HB71;Q9HB71-3	Calcyclin-binding protein	CACYBP	14	14	65.8		0.416805	0.137149	1.09973		0.773257	0.0856806	1.06119	29.5647	29.5156	29.5674	29.6431	29.6504	29.7655	29.5916	29.5487	29.7644
P27708	CAD protein;Glutamine-dependent carbamoyl-phosphate synthase;Aspartate carbamoyltransferase;Dihydroorotase	CAD	59	59	41		0.945864	0.0241998	1.01692		0.379332	-0.172681	-1.12715	29.611	29.6934	29.6224	29.5955	29.803	29.6009	29.4721	29.4274	29.5093
Q8NFZ8	Cell adhesion molecule 4	CADM4	1	1	4.6		0.0575877	-2.08691	-4.24837		0.140226	-1.47699	-2.78367	23.134	22.3132	23.3762	21.7372	21.3443	19.481	20.7757	21.8966	21.7201
P22676	Calretinin	CALB2	7	7	28.8	+	0.0459016	-3.28397	-9.74033		0.22815	-2.19236	-4.57053	25.6826	25.2601	25.1982	23.3076	23.1117	19.8698	24.5426	23.9813	21.0399
Q13137-4;Q13137-2;Q13137;Q13137-3	Calcium-binding and coiled-coil domain-containing protein 2	CALCOCO2	3	3	7.4		0.62875	-0.188007	-1.13919		0.719114	-0.150892	-1.11026	20.738	21.1258	21.1794	20.8462	21.0284	20.6046	20.8332	20.9715	20.7857
Q05682-5;Q05682-4;Q05682-3;Q05682-6;Q05682-2;Q05682	Caldesmon	CALD1	15	15	36.1		0.227183	0.354436	1.27849		0.543147	0.339998	1.26575	26.4409	26.3788	26.8351	26.7626	26.9529	27.0027	27.1671	26.4277	27.08
P27797	Calreticulin	CALR	18	18	66.2		0.676234	0.123542	1.08941		0.717979	0.0902672	1.06457	32.0657	32.0127	32.1062	32.3043	31.9728	32.2781	32.117	32.2324	32.106
O43852;O43852-3;O43852-6;O43852-5;O43852-2;O43852-4;O43852-10;O43852-13;O43852-14;O43852-15;O43852-11	Calumenin	CALU	20	20	66		0.591315	0.155077	1.11348		0.328405	-0.31958	-1.24797	29.9405	30.0457	29.9949	30.3214	30.1946	29.9302	29.5716	29.9194	29.5314
Q14012	Calcium/calmodulin-dependent protein kinase type 1	CAMK1	5	3	13.5		0.995675	0.00589879	1.0041		0.920279	-0.0947183	-1.06786	25.0013	24.3533	23.7146	24.6667	24.4129	24.0074	24.1205	24.5712	24.0934
Q16566	Calcium/calmodulin-dependent protein kinase type IV	CAMK4	4	4	11.2		0.195044	0.923026	1.89609		0.720853	0.31076	1.24036	21.155	21.1444	22.4036	21.8995	22.9915	22.581	21.9362	21.8356	21.8633
P49069	Calcium signal-modulating cyclophilin ligand	CAMLG	4	4	29.7		0.477033	-1.05503	-2.07776		0.450273	1.56129	2.95118	23.3553	19.5828	21.799	20.3163	20.2815	20.9741	23.84	23.8629	21.7181
Q86VP6;Q86VP6-2	Cullin-associated NEDD8-dissociated protein 1	CAND1	44	44	50.2		0.890701	0.0476882	1.03361		0.998869	0.000312805	1.00022	30.0585	30.0618	29.9877	30.0007	30.2781	29.9721	30.0709	30.0596	29.9784
Q8WVQ1-3;Q8WVQ1	Soluble calcium-activated nucleotidase 1	CANT1	5	5	18.6		0.968621	-0.0476704	-1.03359		0.859584	0.108508	1.07811	23.6434	23.8254	24.3747	24.6722	23.345	23.6833	23.9588	24.2679	23.9424
P27824-2;P27824;P27824-3	Calnexin	CANX	31	31	44.3		0.869874	0.0373306	1.02621		0.832438	0.0580839	1.04108	30.8234	30.8751	30.7519	30.8652	30.8299	30.8673	30.9192	30.8003	30.9052
Q01518	Adenylyl cyclase-associated protein 1	CAP1	25	1	58.1		0.720543	0.0900879	1.06444		0.835694	-0.0700162	-1.04973	31.48	31.61	31.451	31.5803	31.7106	31.5203	31.331	31.4188	31.5811
Q01518-2	Adenylyl cyclase-associated protein 1	CAP1	25	1	58		0.900767	0.356795	1.28058		0.921311	0.246181	1.18606	22.4509	20.089	22.8985	19.6426	23.1172	23.7491	20.6182	23.5818	21.977
P40123;P40123-2	Adenylyl cyclase-associated protein 2	CAP2	15	14	50.1		0.149546	0.387939	1.30852		0.931325	0.0263208	1.01841	27.8666	27.8252	27.8304	27.9785	28.4391	28.2683	27.9187	27.9363	27.7461
P40121;P40121-2	Macrophage-capping protein	CAPG	8	8	36.2	+	0.0303471	-0.97611	-1.96715		0.223398	-0.520065	-1.43402	27.8809	27.9744	27.7085	27.1128	26.4927	27.03	27.2355	27.1279	27.6402
P07384	Calpain-1 catalytic subunit	CAPN1	38	38	64.1		0.346647	-0.186083	-1.13767		0.216198	-0.299303	-1.23055	30.1136	30.0632	29.9952	29.8463	29.9921	29.7754	29.699	29.841	29.7341
O75808-2;O75808	Calpain-15	CAPN15	2	2	10.4		0.364456	-0.657789	-1.57766		0.921741	-0.128223	-1.09295	21.5801	20.0057	20.2153	19.8864	19.6618	20.2795	20.9262	20.6707	19.8194
P17655;P17655-2	Calpain-2 catalytic subunit	CAPN2	31	31	57		0.0862488	-0.337255	-1.26335		0.169691	-0.30618	-1.23643	30.1761	30.0914	30.0756	29.7224	29.892	29.7169	29.8469	29.8137	29.7639
P04632	Calpain small subunit 1	CAPNS1	13	13	78.4		0.110506	-0.385014	-1.30587		0.168707	-0.622335	-1.53936	30.6783	30.7863	30.5987	30.1925	30.4859	30.2299	29.7156	30.2211	30.2596
Q14444-2;Q14444	Caprin-1	CAPRIN1	11	11	22.8	+	0.02856	0.842813	1.79354		0.300363	0.40112	1.32053	26.9092	26.7276	26.4736	27.449	27.6854	27.5043	27.0869	26.9172	27.3096
P52907	F-actin-capping protein subunit alpha-1	CAPZA1	16	14	72.4		0.778822	0.0927054	1.06637		0.890828	0.0532284	1.03758	30.4593	30.5391	30.5749	30.6714	30.4036	30.7764	30.7834	30.4908	30.4588
P47755;P47755-2	F-actin-capping protein subunit alpha-2	CAPZA2	12	10	71.7		0.957716	0.0286503	1.02006		0.829069	0.102849	1.07389	28.3488	28.4928	28.0285	28.4693	28.1359	28.3508	28.4487	28.2291	28.5008
P47756-2;P47756	F-actin-capping protein subunit beta	CAPZB	18	18	66.5		0.662906	0.101219	1.07268		0.856985	0.0616398	1.04365	30.3516	30.3887	30.5165	30.5455	30.4361	30.5788	30.6209	30.4509	30.3698
Q9Y2V2	Calcium-regulated heat stable protein 1	CARHSP1	4	4	59.2		0.190939	-1.62129	-3.0765		0.353873	-0.361008	-1.28432	29.3912	29.3029	29.2389	28.6376	25.7234	28.7082	28.7526	28.8233	29.2742
Q8IW45;Q8IW45-2;Q8IW45-4	ATP-dependent (S)-NAD(P)H-hydrate dehydratase	CARKD	3	3	13.3		0.169644	-0.777632	-1.71431		0.920482	0.103416	1.07431	23.1172	23.5419	23.3096	22.77	21.811	23.0548	22.5998	23.6509	24.0283
Q86X55;Q86X55-1;Q86X55-2	Histone-arginine methyltransferase CARM1	CARM1	7	7	17.9		0.852676	-0.184816	-1.13667		0.610815	0.385366	1.30619	26.1836	25.272	25.9887	25.6829	26.3379	24.869	26.6244	26.3042	25.6717
P49589-3;P49589;P49589-2	Cysteine--tRNA ligase, cytoplasmic	CARS	26	26	36.7		0.627179	-0.16278	-1.11944		0.820427	0.0876427	1.06263	27.2812	27.2815	27.3214	27.2843	26.8405	27.271	27.5934	27.2213	27.3323
Q9HA77	Probable cysteine--tRNA ligase, mitochondrial	CARS2	6	6	12.9		0.235928	-0.299993	-1.23114		0.929824	-0.0553055	-1.03908	23.7902	23.9687	24.0374	23.6104	23.4712	23.8147	23.4929	23.8863	24.2512
O14936-3;O14936-4;O14936-6;O14936-2;O14936	Peripheral plasma membrane protein CASK	CASK	4	4	4.6		0.0850649	0.597636	1.51323		0.807615	-0.520744	-1.43469	23.79	23.9708	23.3604	24.3738	24.3646	24.1757	24.2762	21.0775	24.2054
P29466-2;P29466;P29466-3;P29466-4	Caspase-1;Caspase-1 subunit p20;Caspase-1 subunit p10	CASP1	10	9	29.8		0.186637	-0.514418	-1.42842		0.228211	-0.474845	-1.38977	25.4913	25.6241	25.4874	25.1923	24.5513	25.316	24.7789	25.0959	25.3035
Q92851-6;Q92851-5;Q92851-2;Q92851;Q92851-4;Q92851-7;Q92851-3	Caspase-10;Caspase-10 subunit p23/17;Caspase-10 subunit p12	CASP10	2	2	4.8		0.218841	0.445721	1.36199		0.655301	-0.619975	-1.53685	22.0338	22.1862	21.6902	22.6709	22.4659	22.1106	19.8539	21.862	22.3343
P31944	Caspase-14;Caspase-14 subunit p17, mature form;Caspase-14 subunit p10, mature form;Caspase-14 subunit p20, intermediate form;Caspase-14 subunit p8, intermediate form	CASP14	9	9	43.4		0.635781	-1.06826	-2.0969		0.759534	-0.885419	-1.8473	26.6888	21.9542	22.5078	22.7194	21.8983	23.3283	23.2366	23.2525	22.0054
P42575;P42575-2	Caspase-2;Caspase-2 subunit p18;Caspase-2 subunit p13;Caspase-2 subunit p12	CASP2	6	6	17.7		0.715178	-0.235139	-1.17702		0.958045	-0.0471827	-1.03325	23.6426	23.5453	24.4156	23.3857	24.0593	23.4531	24.121	23.4884	23.8526
P42574	Caspase-3;Caspase-3 subunit p17;Caspase-3 subunit p12	CASP3	7	7	39		0.426537	-0.262875	-1.19987		0.752197	-0.15557	-1.11386	25.5123	25.712	25.631	25.4522	25.0238	25.5906	25.3855	25.209	25.7941
P49662;P49662-2;P49662-4	Caspase-4;Caspase-4 subunit 1;Caspase-4 subunit 2	CASP4	12	12	41.6		0.569903	0.245007	1.1851		0.581591	0.360861	1.28419	25.2308	25.1859	25.8738	25.5668	25.8033	25.6554	25.6916	26.2688	25.4126
P55212	Caspase-6;Caspase-6 subunit p18;Caspase-6 subunit p11	CASP6	7	7	31.4	+	0.0336719	-1.12432	-2.17999		0.0711264	-0.767797	-1.70267	25.3509	25.4672	25.3418	24.7367	23.8372	24.2129	24.4244	24.7839	24.6481
P55210-3;P55210;P55210-4	Caspase-7;Caspase-7 subunit p20;Caspase-7 subunit p11	CASP7	6	4	24.4		0.488582	-0.792546	-1.73213		0.964841	-0.043176	-1.03038	24.7513	24.916	24.7769	24.9147	22.3547	24.7972	25.4506	24.1662	24.6978
Q14790-3;Q14790-2;Q14790;Q14790-4;Q14790-9;Q14790-6;Q14790-5;Q14790-8;Q14790-7	Caspase-8;Caspase-8 subunit p18;Caspase-8 subunit p10	CASP8	9	9	28.9		0.995551	-0.00647926	-1.0045		0.38256	-0.648144	-1.56715	24.3439	23.6691	25.0146	24.1811	24.6137	24.2134	23.6934	23.4599	23.9299
P20810;P20810-7;P20810-6;P20810-4;P20810-8;P20810-2;P20810-9;P20810-10;P20810-5;P20810-3	Calpastatin	CAST	19	19	43.8		0.906743	-0.039456	-1.02773		0.772817	-0.11426	-1.08242	28.0004	27.7808	28.027	27.8448	27.8517	27.9933	27.9944	27.8146	27.6564
P04040	Catalase	CAT	20	20	45.7		0.10758	-1.12119	-2.17526		0.21275	-0.635192	-1.55314	27.3874	26.9553	27.6039	26.6175	25.2782	26.6872	26.7917	26.8053	26.444
Q03135;Q03135-2	Caveolin-1	CAV1	4	4	36.5		0.324898	0.234504	1.1765		0.94141	-0.0511983	-1.03613	27.1251	27.1347	27.3793	27.4751	27.3163	27.5512	27.5971	27.1475	26.7409
P51636-2;P51636	Caveolin-2	CAV2	2	2	22.8		0.272619	-0.263426	-1.20033		0.5208	-0.261456	-1.19869	23.5653	23.4225	23.6219	23.1172	23.4488	23.2535	23.4921	23.3789	22.9543
Q13951-2	Core-binding factor subunit beta	CBFB	8	2	42.8		0.996688	-0.00180817	-1.00125		0.965209	0.0448952	1.03161	24.952	25.0226	24.6241	24.8962	24.7743	24.9229	25.5471	24.9091	24.2772
P22681	E3 ubiquitin-protein ligase CBL	CBL	15	14	23.7		0.0761948	0.537453	1.45141		0.906214	0.0743637	1.0529	24.8417	24.4009	24.8288	25.2654	25.2768	25.1416	25.0143	24.8785	24.4017
Q13191;Q13191-3;Q13191-2	E3 ubiquitin-protein ligase CBL-B	CBLB	8	7	12.7	+	0.0346576	2.65542	6.3003		0.450634	1.36229	2.57093	19.2394	21.4142	21.7956	23.2577	23.5854	23.5724	22.6128	23.2887	20.6346
P16152	Carbonyl reductase [NADPH] 1	CBR1	13	11	66.4		0.142963	-1.34141	-2.53399		0.878974	-0.0533314	-1.03766	30.131	30.2931	30.0709	30.0799	27.6801	28.7107	30.1472	29.9875	30.2002
O75828	Carbonyl reductase [NADPH] 3	CBR3	14	12	66.4		0.569448	-0.245995	-1.18591		0.639071	0.120677	1.08724	29.5585	29.5971	29.5149	29.6407	28.8621	29.4297	29.7629	29.563	29.7066
P0DN79;P35520;P35520-2	Cystathionine beta-synthase	CBS	9	9	27		0.0512925	-1.51287	-2.85377		0.75167	-0.0871436	-1.06226	24.9586	25.1124	25.0561	24.1352	22.5347	23.9186	24.8862	24.9711	25.0082
P83916	Chromobox protein homolog 1	CBX1	8	7	56.2		0.542396	-0.222094	-1.16643		0.620769	-0.238419	-1.1797	24.7305	24.6341	24.9862	24.5565	24.2949	24.8332	24.7699	24.6814	24.1843
Q13185	Chromobox protein homolog 3	CBX3	9	7	53.6		0.787996	-0.124306	-1.08998		0.570968	0.168419	1.12383	28.5329	28.6242	28.6906	28.6581	28.1081	28.7085	28.9276	28.6254	28.7999
Q6P1N0-2;Q6P1N0	Coiled-coil and C2 domain-containing protein 1A	CC2D1A	6	6	7.6		0.274897	1.03097	2.0434		0.361657	1.08801	2.12581	20.6126	22.443	22.9503	22.955	23.4061	22.7377	23.2976	23.1208	22.8515
Q5T0F9-2;Q5T0F9-3;Q5T0F9	Coiled-coil and C2 domain-containing protein 1B	CC2D1B	4	4	8.1		0.862759	0.146379	1.10679		0.589084	-0.404575	-1.3237	22.6513	21.3518	22.2141	22.1487	22.5408	21.9668	21.8461	21.4984	21.6589
Q8N163;Q8N163-2	Cell cycle and apoptosis regulator protein 2	CCAR2	22	22	36.2		0.989669	-0.00725238	-1.00504		0.961896	0.0294876	1.02065	27.5942	27.6233	27.3726	27.3476	27.6104	27.6103	27.81	27.2301	27.6385
Q16773;Q16773-2	Kynurenine--oxoglutarate transaminase 1	CCBL1	4	4	17.1	+	0.0502506	-1.33978	-2.53113		0.536119	0.280265	1.21442	23.6302	23.3348	23.9338	22.6995	21.5112	22.6688	24.1151	23.875	23.7495
Q6YP21;Q6YP21-3	Kynurenine--oxoglutarate transaminase 3	CCBL2	11	11	30		0.260486	-0.215715	-1.16128		0.743656	-0.181047	-1.13371	25.8775	25.9857	25.8499	25.7337	25.7556	25.5767	26.1411	25.6096	25.4193
Q96CT7	Coiled-coil domain-containing protein 124	CCDC124	3	3	21.5		0.903013	-0.0764491	-1.05442		0.138873	0.430033	1.34726	24.2223	24.0164	24.2141	23.5886	24.4166	24.2183	24.6048	24.534	24.6041
Q9H6E4	Coiled-coil domain-containing protein 134	CCDC134	2	2	8.7		0.416199	0.434039	1.35101		0.865786	0.119184	1.08612	22.9782	23.7699	23.2732	24.2712	23.3748	23.6775	23.7013	23.0761	23.6015
O60826	Coiled-coil domain-containing protein 22	CCDC22	13	13	27.6		0.650255	-0.30427	-1.23479		0.721661	-0.141588	-1.10312	24.6508	24.7319	24.6449	25.0509	24.344	23.72	24.8044	24.4034	24.395
Q86WR0;Q86WR0-2	Coiled-coil domain-containing protein 25	CCDC25	7	7	30.8		0.0762778	-0.410611	-1.32925		0.319031	-0.491093	-1.40551	24.982	25.0317	25.2753	24.7147	24.6881	24.6545	25.0163	24.5611	24.2384
Q96MW1;Q96MW1-2	Coiled-coil domain-containing protein 43	CCDC43	3	3	23.2		0.772023	-0.103899	-1.07467		0.575074	-1.23168	-2.3484	24.5673	24.2885	24.2057	24.2871	24.3701	24.0925	24.5202	24.4539	20.3924
Q96A33-2;Q96A33	Coiled-coil domain-containing protein 47	CCDC47	13	13	36.9		0.369361	-0.343628	-1.26894		0.787266	-0.268458	-1.20452	26.3774	26.3204	26.3634	25.6587	25.9308	26.4408	26.7631	26.2958	25.1969
Q96ER9-2;Q96ER9	Coiled-coil domain-containing protein 51	CCDC51	3	3	13.6		0.418743	0.199837	1.14857		0.90378	-0.107206	-1.07714	22.3412	22.6156	22.4598	22.5417	22.7997	22.6745	21.6546	22.5858	22.8545
Q4VC31	Coiled-coil domain-containing protein 58	CCDC58	4	4	45.1		0.550963	-0.445961	-1.36222		0.93713	0.0522544	1.03688	25.2407	25.6897	25.7339	25.5015	24.1917	25.6332	25.7354	25.2478	25.8379
Q16204	Coiled-coil domain-containing protein 6	CCDC6	13	13	41.4		0.240921	-0.854511	-1.80815		0.24475	-1.07946	-2.11324	28.6368	28.2641	28.4594	27.2004	28.6577	26.9386	26.3524	27.9308	27.8387
Q76M96;Q76M96-2	Coiled-coil domain-containing protein 80	CCDC80	6	6	8.3		0.400725	-1.17087	-2.25147		0.597536	0.773275	1.70915	21.0201	22.1529	23.6917	22.3715	21.2267	19.7538	23.7941	22.4392	22.9512
Q9Y3X0	Coiled-coil domain-containing protein 9	CCDC9	2	2	5.5		0.192279	0.318246	1.24681		0.967094	0.0203508	1.01421	23.4424	23.1305	23.358	23.683	23.4988	23.7037	23.5761	23.2185	23.1972
Q567U6	Coiled-coil domain-containing protein 93	CCDC93	5	5	11.4		0.48743	-0.572719	-1.48732		0.973683	-0.0318222	-1.0223	22.6536	22.8288	23.7045	23.0482	21.5488	22.8718	23.6556	22.6057	22.8301
Q9BW85	Coiled-coil domain-containing protein 94	CCDC94	6	6	29.1		0.190308	-0.411706	-1.33026		0.597926	-0.316217	-1.24506	24.2596	23.9291	24.4752	23.6648	23.8695	23.8945	24.1621	23.4051	24.1481
Q96F63	Coiled-coil domain-containing protein 97	CCDC97	1	1	5.2		0.904932	0.0800667	1.05707		0.890891	-0.13589	-1.09877	22.4658	21.9604	22.8395	22.7444	22.3982	22.3633	22.5848	22.6682	21.605
P14635;P14635-2	G2/mitotic-specific cyclin-B1	CCNB1	3	3	9.5		0.11322	1.12752	2.18483		0.430247	0.785942	1.72422	21.6827	22.8465	23.4156	23.7276	23.7899	23.8097	23.858	22.9358	23.5087
O95273-2;O95273	Cyclin-D1-binding protein 1	CCNDBP1	1	1	4.2		0.295226	0.843096	1.7939		0.0964672	2.12811	4.37144	21.8465	20.4324	20.6415	20.9973	22.3899	22.0624	23.5927	23.3725	22.3394
Q8ND76;Q8ND76-2;Q8ND76-3	Cyclin-Y	CCNY	3	3	12.6		0.140407	-1.27749	-2.42417		0.48469	-0.978435	-1.97033	22.2705	21.8251	22.9885	21.5428	21.7385	19.9704	22.6518	20.001	21.496
O14618	Copper chaperone for superoxide dismutase	CCS	4	4	20.4	+	0.0300465	-0.575394	-1.49008		0.181193	-2.46132	-5.5072	24.6191	24.6944	24.5722	24.0176	23.9966	24.1453	21.4312	24.2692	20.8013
P78371;P78371-2	T-complex protein 1 subunit beta	CCT2	30	30	68.6		0.717566	0.11121	1.08013		0.977998	0.00809352	1.00563	31.149	31.2737	31.2599	31.2307	31.5526	31.233	31.2172	31.1346	31.3552
P49368;P49368-2	T-complex protein 1 subunit gamma	CCT3	28	28	59.4		0.426991	0.158545	1.11616		0.598539	0.132469	1.09617	31.2663	31.3255	31.363	31.3741	31.5921	31.4642	31.5716	31.3891	31.3915
P50991;P50991-2	T-complex protein 1 subunit delta	CCT4	29	29	65.1		0.827055	0.065677	1.04658		0.912144	0.0409927	1.02882	31.025	31.0397	31.1371	31.0121	31.2874	31.0994	31.2785	30.9796	31.0667
P48643;P48643-2	T-complex protein 1 subunit epsilon	CCT5	31	31	70.8		0.30362	0.178744	1.1319		0.958102	0.0279961	1.01959	31.075	31.2382	31.1912	31.327	31.3869	31.3268	31.2026	30.9336	31.4523
P40227;P40227-2	T-complex protein 1 subunit zeta	CCT6A	24	24	62.1		0.229012	0.257299	1.19524		0.925195	0.0284182	1.01989	30.8457	30.7418	30.7795	30.9212	31.2069	31.0108	30.7297	30.804	30.9186
Q99832;Q99832-3;Q99832-4;Q99832-2	T-complex protein 1 subunit eta	CCT7	31	31	70.7		0.649423	0.127391	1.09232		0.842884	0.0598361	1.04235	30.8894	31.018	30.9771	30.9419	31.2671	31.0577	31.057	30.9092	31.0979
P50990;P50990-2;P50990-3	T-complex protein 1 subunit theta	CCT8	33	33	66.4		0.847582	0.0568384	1.04018		0.865564	0.065443	1.04641	31.3501	31.5868	31.5032	31.4552	31.5998	31.5556	31.7253	31.385	31.5261
Q6YHK3;Q6YHK3-4;Q6YHK3-2	CD109 antigen	CD109	18	18	18.5		0.584518	-0.118166	-1.08535		0.189286	-0.58279	-1.49774	25.4852	25.6442	25.6537	25.4275	25.4567	25.5444	24.6831	25.2694	25.0823
P08571	Monocyte differentiation antigen CD14;Monocyte differentiation antigen CD14, urinary form;Monocyte differentiation antigen CD14, membrane-bound form	CD14	7	7	29.1	+	0.0293636	-2.80629	-6.99483		0.0696585	-2.0435	-4.12244	25.5524	25.9934	26.118	23.5377	21.7885	23.9187	23.7214	23.2004	24.6115
P48509	CD151 antigen	CD151	1	1	4		0.292706	-0.34396	-1.26924		0.103869	-0.780693	-1.71796	26.7696	26.9377	26.7478	26.8276	26.3396	26.256	26.3294	25.8343	25.9492
P41217-2;P41217;P41217-3	OX-2 membrane glycoprotein	CD200	2	2	11.5		0.471364	-0.512696	-1.42671		0.0721429	0.884148	1.84567	22.4985	22.7645	22.5051	22.3132	21.1556	22.7611	23.6956	23.334	23.3908
Q5ZPR3-3;Q5ZPR3-4;Q5ZPR3	CD276 antigen	CD276	3	3	14.6		0.948584	-0.0570367	-1.04033		0.721742	-0.840565	-1.79075	23.8174	24.2097	24.4478	24.4269	23.5862	24.2907	24.6841	20.7221	24.5471
Q9Y5K6	CD2-associated protein	CD2AP	11	11	22.8		0.228833	0.487729	1.40224		0.605948	0.277059	1.21172	24.492	23.9569	24.2922	24.5692	25.1464	24.4886	24.7858	24.6537	24.1327
O95400	CD2 antigen cytoplasmic tail-binding protein 2	CD2BP2	5	5	21.4		0.224902	0.874083	1.83284		0.775974	0.322952	1.25089	23.9301	23.2181	22.3721	24.4555	24.2164	23.4706	23.6449	23.9371	22.907
P16070;P16070-17;P16070-5;P16070-7;P16070-3;P16070-4;P16070-11;P16070-10;P16070-16;P16070-6;P16070-8;P16070-13;P16070-14;P16070-12;P16070-18;P16070-9;P16070-15	CD44 antigen	CD44	10	10	20.4		0.457663	-0.304066	-1.23462		0.432776	-0.257634	-1.19552	29.6242	29.7307	29.4901	29.6334	28.866	29.4334	29.5544	29.2977	29.2199
P13987;P13987-2	CD59 glycoprotein	CD59	2	2	18.8		0.719346	0.228655	1.17174		0.832195	0.261262	1.19853	28.0561	27.4165	26.9877	27.8773	27.4319	27.8372	27.8052	28.5747	26.8643
P34810-2;P34810-3;P34810	Macrosialin	CD68	1	1	7.4		0.257618	1.11872	2.17154		0.0969714	2.03408	4.09561	22.0293	20.8117	22.4651	23.4691	21.6947	23.4986	23.4838	23.6	24.3246
P60033	CD81 antigen	CD81	4	4	27.5	+	0.0406588	-0.508688	-1.42276		0.595408	-0.234638	-1.17661	27.2398	27.2888	27.1228	26.6324	26.6542	26.8387	27.2936	26.6527	27.0012
P27701-2;P27701	CD82 antigen	CD82	2	2	13.2	+	0.0298728	1.07074	2.10051		0.904412	-0.0648511	-1.04598	23.9454	24.2732	24.1024	25.516	24.9644	25.0527	24.3632	23.9379	23.8254
P21926	CD9 antigen	CD9	4	4	20.6	+	0.021619	-0.735535	-1.66501		0.185531	-0.665664	-1.5863	26.8181	26.8858	26.743	26.2202	25.9716	26.0485	26.3072	25.7271	26.4156
Q8TCZ2-6;Q8TCZ2-3;Q8TCZ2-2;Q8TCZ2;Q8TCZ2-5	CD99 antigen-like protein 2	CD99L2	1	1	10.1		0.175528	-0.816985	-1.76172		0.212836	-0.903679	-1.87083	22.2344	22.5266	23.3941	22.053	21.409	22.2421	22.0072	21.7566	21.6804
O75794	Cell division cycle protein 123 homolog	CDC123	7	7	25		0.0825757	0.272957	1.20828		0.538762	-0.252394	-1.19118	23.6635	23.6698	23.7535	23.9722	23.946	23.9875	23.0984	23.5939	23.6373
Q13042-4;Q13042-3;Q13042-2;Q13042	Cell division cycle protein 16 homolog	CDC16	5	5	10.6		0.840705	0.110766	1.0798		0.82113	-0.0643641	-1.04562	23.0333	22.8532	22.8934	23.4485	23.0325	22.6311	22.8777	22.8692	22.8399
Q12834	Cell division cycle protein 20 homolog	CDC20	6	6	20.4		0.748717	0.519484	1.43344		0.589614	1.04887	2.06891	23.903	21.3993	23.7084	22.6939	24.6701	23.205	24.2198	25.4749	22.4626
Q9UJX2;Q9UJX2-3	Cell division cycle protein 23 homolog	CDC23	5	5	8.5		0.952089	-0.0345071	-1.02421		0.968906	-0.0139726	-1.00973	23.1009	23.201	23.0783	22.8707	23.4157	22.9903	23.217	23.1833	22.9381
Q16543	Hsp90 co-chaperone Cdc37;Hsp90 co-chaperone Cdc37, N-terminally processed	CDC37	12	12	35.2		0.284017	0.23369	1.17584		0.949813	0.0343831	1.02412	28.6922	28.9085	28.6191	28.9083	29.0215	28.9911	28.9332	28.4518	28.938
P60953;P60953-1	Cell division control protein 42 homolog	CDC42	6	6	46.1		0.312153	-0.453023	-1.36891		0.442922	-0.335577	-1.26188	28.923	29.0969	28.9052	28.9589	27.9783	28.6288	28.3095	28.9572	28.6516
Q00587-2;Q00587	Cdc42 effector protein 1	CDC42EP1	7	7	25.5	+	0.0266923	-0.802441	-1.74405		0.226254	-0.670186	-1.59128	24.4584	24.6139	24.5611	23.527	23.8398	23.8594	24.2923	23.9298	23.4008
Q9H3Q1;Q9H3Q1-2	Cdc42 effector protein 4	CDC42EP4	10	10	46.6		0.422812	0.536448	1.4504		0.676232	0.343267	1.26863	25.3221	24.4126	24.6864	25.0175	26.1062	24.9067	25.1431	25.6778	24.63
Q9NRR3	CDC42 small effector protein 2	CDC42SE2	2	2	66.7		0.225249	1.48565	2.80043		0.438383	-1.25154	-2.38095	23.0768	20.63	23.8781	24.0443	24.2173	23.7802	20.9407	21.5845	21.305
Q99618	Cell division cycle-associated protein 3	CDCA3	2	2	11.6		0.811166	-0.212603	-1.15878		0.259988	-1.16005	-2.23465	22.2243	21.9359	22.636	22.5777	21.2394	22.3413	20.0655	21.2713	21.9793
P19022;P19022-2	Cadherin-2	CDH2	20	18	33.6		0.0510047	0.513338	1.42735		0.551295	0.17684	1.13041	27.7574	27.9256	27.9667	28.2279	28.4897	28.4721	27.9289	28.0679	28.1833
P22223-2;P22223	Cadherin-3	CDH3	2	2	3.4		0.367164	-1.35052	-2.55004		0.772734	-0.674335	-1.59586	21.1631	21.8955	22.5948	18.7369	20.2884	22.5765	22.0274	22.654	18.9489
O14735-3;O14735	CDP-diacylglycerol--inositol 3-phosphatidyltransferase	CDIPT	3	3	20.8		0.385727	0.157729	1.11553		0.550664	-0.327282	-1.25465	24.8368	24.9035	24.9774	25.0899	25.1137	24.9872	24.133	25.0406	24.5622
P06493;P06493-2	Cyclin-dependent kinase 1	CDK1	19	17	75.8		0.804817	-0.0739543	-1.0526		0.781724	0.0801271	1.05711	29.4355	29.4019	29.3305	29.1785	29.4679	29.2996	29.5559	29.3652	29.4872
P21127;Q9UQ88-4;Q9UQ88;P21127-2;P21127-3;Q9UQ88-2;Q9UQ88-3;P21127-8;P21127-9;Q9UQ88-5;P21127-6;P21127-10;P21127-5;P21127-4;Q9UQ88-10;P21127-12;Q9UQ88-8	Cyclin-dependent kinase 11B;Cyclin-dependent kinase 11A	CDK11B;CDK11A	4	3	5		0.329014	0.465244	1.38055		0.448677	0.524089	1.43803	22.1258	21.9934	21.1362	22.256	22.0945	22.3006	22.6702	22.0331	22.1245
P24941;P24941-2	Cyclin-dependent kinase 2	CDK2	12	10	49.3		0.405215	0.252463	1.19124		0.831559	-0.130409	-1.0946	24.9371	25.2218	25.0347	25.179	25.5833	25.1888	25.1905	24.4954	25.1166
P11802;P11802-2	Cyclin-dependent kinase 4	CDK4	12	11	60.7		0.738315	-0.127281	-1.09223		0.901401	-0.0578531	-1.04092	26.725	26.9238	26.668	26.7044	26.8528	26.3778	26.7038	26.5006	26.9389
Q00535;Q00535-2	Cyclin-dependent-like kinase 5	CDK5	7	6	25.7		0.146369	-0.252534	-1.1913		0.942784	-0.0337919	-1.0237	24.6871	24.7573	24.7678	24.4009	24.5535	24.5002	24.5574	24.5648	24.9886
Q96JB5;Q96JB5-4	CDK5 regulatory subunit-associated protein 3	CDK5RAP3	7	7	15.2		0.790658	0.170056	1.1251		0.767156	-0.362577	-1.28572	23.1532	22.8356	23.1421	22.6289	23.5732	23.4389	21.5581	23.5302	22.9548
Q00534	Cyclin-dependent kinase 6	CDK6	11	10	40.8	+	0.030661	1.36145	2.56943		0.987993	0.0100568	1.007	24.318	24.6351	24.8828	25.6313	26.5278	25.7611	24.901	24.0115	24.9536
Q5VV42-2;Q5VV42	Threonylcarbamoyladenosine tRNA methylthiotransferase	CDKAL1	7	7	19.5		0.808236	-0.338875	-1.26477		0.274017	-1.21135	-2.31554	24.4151	22.4156	22.9167	22.6341	23.8737	22.2229	22.4122	22.1241	21.5769
P42771;P42771-4;P42771-2	Cyclin-dependent kinase inhibitor 2A	CDKN2A	7	7	55.8		0.785437	0.167662	1.12324		0.849186	-0.140209	-1.10206	25.4448	26.2409	26.0199	25.793	26.009	26.4065	25.8733	26.0342	25.3774
O95674	Phosphatidate cytidylyltransferase 2	CDS2	3	3	12.8		0.966924	-0.029616	-1.02074		0.936105	0.0505314	1.03565	24.5605	24.5514	24.6884	24.2623	25.0171	24.432	25.0711	24.5598	24.3209
Q9UKY7;Q9UKY7-2	Protein CDV3 homolog	CDV3	9	9	67.4		0.92139	-0.0277011	-1.01939		0.281142	0.280288	1.21444	28.1473	28.0483	28.1525	28.0176	28.1627	28.0846	28.5203	28.2854	28.3832
Q9BXW7-2;Q9BXW7	Cat eye syndrome critical region protein 5	CECR5	8	8	32.6		0.990466	-0.00605838	-1.00421		0.357445	0.320562	1.24882	25.3243	25.1344	25.4334	25.1658	25.4802	25.228	25.6225	25.8058	25.4255
Q92879-2;Q92879-3;Q92879-6;Q92879;Q92879-4;Q92879-5	CUGBP Elav-like family member 1	CELF1	10	10	27.2		0.981404	-0.0206839	-1.01444		0.83248	0.141379	1.10296	25.8769	26.0457	26.6069	25.89	26.0953	26.4822	26.6393	26.1335	26.1809
Q9H3R5	Centromere protein H	CENPH	1	1	7.3		0.240265	0.775082	1.71129		0.508935	1.03775	2.05302	20.7678	19.8694	19.622	20.2817	21.4497	20.8531	22.8299	20.7171	19.8256
Q5SW79-2;Q5SW79-3;Q5SW79	Centrosomal protein of 170 kDa	CEP170	12	12	13.2	+	0.0268645	1.58548	3.00108		0.329458	0.826272	1.7731	22.7003	23.5104	22.7012	24.2188	24.8667	24.583	24.5522	23.1507	23.6879
Q9BYV8;Q9BYV8-3;Q9BYV8-5;Q9BYV8-2	Centrosomal protein of 41 kDa	CEP41	2	2	9.4		0.825602	0.494473	1.40881		0.943257	0.230254	1.17304	23.7468	19.6461	23.2557	22.5847	23.0585	22.4889	23.4629	23.4202	20.4562
Q53EZ4;Q53EZ4-2	Centrosomal protein of 55 kDa	CEP55	4	4	11.6		0.31916	-0.912966	-1.88291		0.498934	-0.796914	-1.73738	23.6058	23.2691	23.3961	23.087	23.3201	21.1251	21.3543	22.8092	23.7168
Q96G23	Ceramide synthase 2	CERS2	4	4	13.9		0.416361	0.177067	1.13058		0.974135	-0.0115973	-1.00807	26.1211	26.2228	26.0868	26.3952	26.3935	26.1733	26.0846	26.3013	26.0101
Q8N5B7;Q8N5B7-2	Ceramide synthase 5	CERS5	3	3	8.4		0.0737	1.55783	2.94411		0.497582	0.701602	1.62631	21.4385	21.2657	19.7075	21.9426	22.2612	22.8814	21.2317	21.319	21.9659
P41208	Centrin-2	CETN2	1	1	7.6		0.548567	-0.508802	-1.42287		0.558354	-0.886762	-1.84902	22.9535	22.0863	22.221	21.5546	22.8912	21.2885	19.8012	22.2835	22.5158
Q9Y6A4	Cilia- and flagella-associated protein 20	CFAP20	4	4	23.3		0.742191	-0.172052	-1.12666		0.29933	-0.948383	-1.92971	23.9192	23.4144	24.241	23.6071	23.855	23.5963	21.971	23.5695	23.1889
Q96G28;Q96G28-2	Cilia- and flagella-associated protein 36	CFAP36	5	5	22.2		0.848294	0.17537	1.12925		0.236876	-1.61514	-3.06341	22.4952	22.5581	23.7434	23.3539	23.3184	22.6504	20.3749	20.922	22.6543
Q9UEE9;Q9UEE9-2	Craniofacial development protein 1	CFDP1	4	4	22.7		0.633409	-0.105185	-1.07563		0.623235	-0.124837	-1.09038	25.3769	25.3909	25.5317	25.3682	25.3583	25.2574	25.3443	25.3515	25.2292
P23528	Cofilin-1	CFL1	14	11	65.1		0.645144	0.0924644	1.06619		0.857121	-0.100283	-1.07198	32.9176	32.9707	33.0248	33.1296	33.0346	33.0262	32.5136	32.8744	33.2241
Q9Y281;Q9Y281-3	Cofilin-2	CFL2	10	7	64.5		0.687495	-0.1049	-1.07542		0.85925	-0.103045	-1.07404	27.7787	27.8339	27.8517	27.8763	27.6291	27.6442	27.6701	27.3473	28.1377
Q96JM3	Chromosome alignment-maintaining phosphoprotein 1	CHAMP1	4	4	4.6		0.369459	-0.28123	-1.21523		0.83755	-0.106968	-1.07696	22.9707	22.9661	22.6142	22.767	22.5933	22.3471	22.5984	22.5868	23.045
Q9Y6H1;Q5T1J5	Coiled-coil-helix-coiled-coil-helix domain-containing protein 2;Putative coiled-coil-helix-coiled-coil-helix domain-containing protein CHCHD2P9, mitochondrial	CHCHD2;CHCHD2P9	3	3	31.1		0.650526	-0.156102	-1.11427		0.523085	0.238095	1.17943	27.1113	27.1369	27.4287	27.1974	26.8524	27.1588	27.6363	27.2548	27.5001
P24386	Rab proteins geranylgeranyltransferase component A 1	CHM	5	5	9.3		0.16614	-0.336777	-1.26293		0.246078	-1.31774	-2.49275	23.5904	23.7201	23.8731	23.5428	23.2845	23.3461	21.2252	22.546	23.4592
Q9HD42	Charged multivesicular body protein 1a	CHMP1A	2	2	8.7		0.29281	1.35852	2.56422		0.46727	1.2632	2.40028	23.4326	20.3479	23.4889	23.7402	23.7191	23.8858	24.1427	23.1637	23.7527
O43633	Charged multivesicular body protein 2a	CHMP2A	2	2	11.3		0.0809613	-0.552886	-1.46702		0.482907	-0.347141	-1.27204	24.5071	24.8827	24.8266	24.3904	24.1749	23.9925	24.5531	23.9939	24.628
Q9Y3E7;Q9Y3E7-4;Q9Y3E7-3;Q9Y3E7-2	Charged multivesicular body protein 3	CHMP3	5	5	22.1		0.919906	-0.0471598	-1.03323		0.565274	-0.257694	-1.19557	24.9846	24.8283	24.6106	24.5552	24.9567	24.7701	24.2482	24.5717	24.8304
Q9BY43;Q9BY43-2	Charged multivesicular body protein 4a	CHMP4A	2	2	13.5		0.619807	-0.158703	-1.11628		0.581673	0.187941	1.13914	23.8627	23.6429	24.0356	23.8186	23.5591	23.6874	24.1376	24.026	23.9415
Q9H444	Charged multivesicular body protein 4b	CHMP4B	4	4	33.5		0.392172	0.261089	1.19838		0.203821	-0.295525	-1.22733	27.1583	27.2316	27.1345	27.7442	27.2234	27.34	26.8423	26.8416	26.954
Q9NZZ3;Q9NZZ3-2	Charged multivesicular body protein 5	CHMP5	3	3	29.2		0.75243	-0.16405	-1.12043		0.565476	0.266361	1.20277	25.0999	25.2937	24.7428	24.6418	25.2599	24.7424	25.5777	25.2127	25.1449
Q96FZ7	Charged multivesicular body protein 6	CHMP6	2	2	12.4		0.738621	-0.131573	-1.09549		0.543418	-0.257095	-1.19507	24.8695	24.9075	25.3535	24.9788	24.7775	24.9795	24.8732	24.5955	24.8906
Q8WUX9;Q8WUX9-2	Charged multivesicular body protein 7	CHMP7	6	6	16.3		0.997005	0.0014445	1.001		0.238618	-0.659725	-1.57978	23.485	23.1209	23.252	23.302	23.2889	23.2714	23.037	22.1751	22.6668
Q9UHD1;Q9UHD1-2	Cysteine and histidine-rich domain-containing protein 1	CHORDC1	11	11	55.1		0.857925	-0.0565713	-1.03999		0.652052	-0.194455	-1.14429	28.1126	28.235	28.2175	28.1799	27.9697	28.2459	28.1959	27.6593	28.1265
Q99653	Calcineurin B homologous protein 1	CHP1	5	5	35.4		0.376427	-1.47253	-2.77508		0.280522	-2.28263	-4.86564	24.7154	24.4794	24.4081	24.4458	20.397	24.3426	21.6057	24.8178	20.3315
O15111	Inhibitor of nuclear factor kappa-B kinase subunit alpha	CHUK	4	4	5.4		0.51076	-0.816441	-1.76106		0.921596	-0.0520198	-1.03672	21.8311	21.8568	22.35	21.8616	22.2884	19.4386	21.9341	21.8719	22.0759
O76071	Probable cytosolic iron-sulfur protein assembly protein CIAO1	CIAO1	7	7	31.9		0.946009	-0.0355358	-1.02494		0.404983	-0.327219	-1.25459	25.1303	25.323	24.9045	25.267	25.0333	24.9508	24.9802	24.5714	24.8244
Q6FI81;Q6FI81-3	Anamorsin	CIAPIN1	9	9	42		0.271369	-0.211482	-1.15788		0.696533	-0.199207	-1.14807	26.4029	26.388	26.5197	26.1511	26.1885	26.3365	26.1189	25.9543	26.6397
Q14011;Q14011-2	Cold-inducible RNA-binding protein	CIRBP	4	4	27.9		0.142	0.549692	1.46377		0.520338	0.175911	1.12968	23.8845	23.8494	23.7568	23.9729	24.7409	24.4261	23.8627	24.044	24.1118
Q9NZ45	CDGSH iron-sulfur domain-containing protein 1	CISD1	3	3	30.6		0.140042	-0.207853	-1.15497		0.305386	-0.509776	-1.42383	25.0528	25.0738	25.0642	24.8821	24.8124	24.8727	24.9401	24.0957	24.6257
Q8N5K1	CDGSH iron-sulfur domain-containing protein 2	CISD2	5	5	37		0.594522	0.186423	1.13794		0.886078	0.098458	1.07063	24.6412	24.8665	24.5961	24.7284	25.1724	24.7623	25.0171	24.2837	25.0984
Q07065	Cytoskeleton-associated protein 4	CKAP4	22	22	45.7	+	0.0498119	0.681981	1.60434		0.132218	0.705192	1.63036	27.4227	27.7807	27.6972	28.1418	28.2417	28.5632	28.5626	28.1152	28.3385
Q14008-3;Q14008;Q14008-2	Cytoskeleton-associated protein 5	CKAP5	52	52	34.2	+	0.0292157	0.793849	1.73369		0.180716	0.565246	1.47964	26.5609	26.499	26.8149	27.3331	27.601	27.3223	27.448	27.1443	26.9783
P12277	Creatine kinase B-type	CKB	16	16	61.9		0.282469	-1.68633	-3.21837		0.937413	-0.0289516	-1.02027	28.1179	27.8868	27.9015	27.4623	23.7134	27.6716	27.9782	27.9968	27.8445
P61024	Cyclin-dependent kinases regulatory subunit 1	CKS1B	4	4	65.8		0.331226	-0.466791	-1.38203		0.931508	-0.0508582	-1.03588	25.2414	24.9784	25.322	24.9936	24.1082	25.0397	24.7579	25.326	25.3053
Q7Z460-2;Q7Z460-4;Q7Z460-5;Q7Z460-3;Q7Z460	CLIP-associating protein 1	CLASP1	10	9	9		0.163755	2.30252	4.93319		0.502345	1.38424	2.61034	19.0393	23.3696	22.1224	23.6031	24.5743	23.2614	23.0396	22.6366	23.0078
O75122-3;O75122	CLIP-associating protein 2	CLASP2	10	9	9.6		0.749541	0.199752	1.1485		0.211636	-0.725725	-1.65373	22.7312	22.583	22.2743	22.1887	23.192	22.8071	21.8857	22.1572	21.3685
Q96S66-2;Q96S66;Q96S66-3;Q96S66-4	Chloride channel CLIC-like protein 1	CLCC1	8	8	23.6		0.695446	0.293791	1.22586		0.852252	0.277446	1.21205	24.5029	23.3953	23.7892	23.9233	24.7386	23.9067	23.4596	25.4777	23.5824
Q2KHT3-2;Q2KHT3	Protein CLEC16A	CLEC16A	2	2	3.3	+	0.0274762	2.25584	4.77612		0.126939	2.53309	5.7881	22.4303	21.0248	21.5153	23.4065	24.4873	23.8441	25.2632	24.481	22.8255
O00299	Chloride intracellular channel protein 1	CLIC1	16	16	77.2		0.860224	0.0398318	1.02799		0.727732	0.0964807	1.06916	30.9855	31.0607	31.0032	31.0896	30.9979	31.0813	31.2303	31.0757	31.0328
Q9Y696	Chloride intracellular channel protein 4	CLIC4	23	22	80.2		0.591456	-0.119172	-1.08611		0.16316	-0.344391	-1.26961	31.2643	31.3717	31.3245	31.239	31.0818	31.2822	31.0043	30.8914	31.0315
Q14677-3;Q14677-2;Q14677	Clathrin interactor 1	CLINT1	11	11	23.2		0.81045	0.0819365	1.05844		0.978796	0.0100511	1.00699	26.7001	26.398	26.4177	26.523	26.7091	26.5295	26.5273	26.369	26.6497
P30622-2;P30622-1;P30622	CAP-Gly domain-containing linker protein 1	CLIP1	16	13	14.1		0.758323	0.146341	1.10676		0.508498	-0.321561	-1.24968	25.8607	25.4483	25.8798	25.7956	26.196	25.6363	25.7597	25.169	25.2954
Q13286-5;Q13286-4;Q13286-2;Q13286-7;Q13286-3;Q13286	Battenin	CLN3	1	1	5.9		0.911685	-0.0888767	-1.06354		0.82986	-0.265363	-1.20194	21.4974	21.1889	22.3441	21.4705	21.7479	21.5454	20.6413	22.2426	21.3505
Q9NWW5	Ceroid-lipofuscinosis neuronal protein 6	CLN6	1	1	6.8		0.100683	-1.35159	-2.55193		0.877197	-0.213763	-1.15971	21.9327	22.8772	22.7242	20.2371	21.1992	22.043	21.1221	23.0114	22.7593
P54105	Methylosome subunit pICln	CLNS1A	5	5	42.2		0.925618	0.0547568	1.03868		0.789414	-0.167651	-1.12323	25.5557	25.8233	25.2984	25.3003	25.8281	25.7133	25.77	25.3398	25.0647
Q16740	ATP-dependent Clp protease proteolytic subunit, mitochondrial	CLPP	4	4	27.4		0.267199	-1.36945	-2.58372		0.445319	-0.669591	-1.59062	23.8997	24.0137	23.8154	23.1129	20.6059	23.9016	22.2674	23.8529	23.5997
O96005;O96005-3;O96005-4	Cleft lip and palate transmembrane protein 1	CLPTM1	12	12	32.4		0.957172	0.052901	1.03735		0.748863	-0.251723	-1.19063	25.1593	24.4843	25.4403	24.6148	25.4437	25.184	25.1861	24.6369	24.5056
Q96KA5-2;Q96KA5	Cleft lip and palate transmembrane protein 1-like protein	CLPTM1L	5	5	15.7		0.717037	0.22845	1.17158		0.752142	0.247276	1.18696	24.6112	23.5685	24.4651	24.2638	24.5592	24.5072	24.5804	24.5888	24.2174
O76031	ATP-dependent Clp protease ATP-binding subunit clpX-like, mitochondrial	CLPX	11	11	21		0.861941	0.0575625	1.04071		0.295259	0.282733	1.2165	23.9582	23.8159	23.9855	23.8172	23.9855	24.1295	24.3395	24.1019	24.1663
P09496-2;P09496-5;P09496-4;P09496-3;P09496	Clathrin light chain A	CLTA	3	3	17.4		0.0891228	0.515523	1.42951		0.97573	0.0234305	1.01637	25.5703	25.7859	25.3781	26.197	25.8894	26.1946	25.9995	25.8662	24.939
P09497-2;P09497	Clathrin light chain B	CLTB	2	2	8.5		0.485017	-1.50291	-2.83414		0.733614	0.704364	1.62943	25.2216	25.083	21.8313	25.0077	21.4506	21.1688	24.6168	25.0185	24.6136
Q00610-2;Q00610	Clathrin heavy chain 1	CLTC	94	76	72.2		0.199364	0.282232	1.21607		0.829964	0.0791079	1.05636	32.5686	32.8054	32.5722	32.9136	33.0281	32.8511	32.7036	32.6353	32.8445
P53675-2;P53675	Clathrin heavy chain 2	CLTCL1	19	1	11.6		0.891837	0.0979843	1.07028		0.718971	-0.568202	-1.48267	24.2299	24.122	23.3838	24.2059	23.6645	24.1592	22.6764	22.424	24.9306
O75153	Clustered mitochondria protein homolog	CLUH	26	26	29.7		0.861042	0.0566635	1.04006		0.740411	-0.0977764	-1.07012	27.2085	27.1578	27.185	27.1289	27.4288	27.1636	27.2216	27.0484	26.9879
Q96DG6	Carboxymethylenebutenolidase homolog	CMBL	5	5	26.5	+	0.00757447	-1.21599	-2.323		0.13162	-1.04432	-2.06239	24.9297	25.135	24.9685	23.8359	23.5843	23.9651	24.2658	23.3851	24.2493
P30085;P30085-3;P30085-2	UMP-CMP kinase	CMPK1	13	13	53.1		0.952286	-0.0258764	-1.0181		0.974015	0.0129522	1.00902	28.2583	28.1019	28.3506	28.0809	28.2003	28.3519	28.241	28.1016	28.407
Q9NX76	CKLF-like MARVEL transmembrane domain-containing protein 6	CMTM6	2	2	11.5		0.169977	1.11291	2.16281		0.562014	0.6091	1.52531	20.474	22.0126	22.4401	22.9762	22.7497	22.5395	22.2983	22.1263	22.3294
Q8N1G2	Cap-specific mRNA (nucleoside-2-O-)-methyltransferase 1	CMTR1	14	14	19.3		0.600285	0.246133	1.18602		0.984858	0.0145168	1.01011	23.9014	24.544	24.6663	24.4495	24.6342	24.7664	24.8931	24.2545	24.0077
P62633-2;P62633;P62633-7;P62633-3;P62633-5;P62633-6	Cellular nucleic acid-binding protein	CNBP	4	2	29.4		0.820591	-0.0971457	-1.06966		0.835918	0.117287	1.08469	26.7256	26.5742	27.0505	26.5091	26.7125	26.8373	27.1833	26.906	26.6128
P62633-8;P62633-4	Cellular nucleic acid-binding protein	CNBP	4	2	29.8		0.140764	-0.369633	-1.29202		0.78331	0.179307	1.13234	23.5038	23.1432	23.2361	22.945	22.9968	22.8324	23.9069	23.4704	23.0438
Q96KP4;Q96KP4-2	Cytosolic non-specific dipeptidase	CNDP2	19	19	57.5		0.449819	-1.01404	-2.01956		0.418865	-0.259027	-1.19667	27.6247	27.6992	27.7214	27.768	24.6268	27.6084	27.4569	27.2077	27.6036
Q9P003	Protein cornichon homolog 4	CNIH4	1	1	14.4		0.641864	-0.112672	-1.08123		0.307862	0.221006	1.16555	25.3308	25.195	25.172	25.0084	25.1493	25.202	25.4477	25.4837	25.4293
Q99439;Q99439-2	Calponin-2	CNN2	9	8	45.3	+	0.0500633	-0.490817	-1.40524		0.0661379	-0.612195	-1.52858	28.9189	28.9678	28.9126	28.361	28.6257	28.3402	28.3394	28.2427	28.3806
Q15417;Q15417-3;Q15417-2	Calponin-3	CNN3	15	14	64.4		0.213318	-0.208776	-1.15571		0.17764	-0.344875	-1.27004	29.7418	29.8046	29.8363	29.5274	29.6601	29.5689	29.4953	29.3424	29.5104
A5YKK6;A5YKK6-2;A5YKK6-3;A5YKK6-4	CCR4-NOT transcription complex subunit 1	CNOT1	24	24	12.9	+	0.0309224	0.837505	1.78696		0.235041	0.794573	1.73456	24.571	24.7618	25.0762	25.5462	25.5801	25.7953	26.052	25.7252	25.0156
Q9NZN8-4;Q9NZN8;Q9NZN8-2;Q9NZN8-5	CCR4-NOT transcription complex subunit 2	CNOT2	2	2	6.9		0.957454	0.0926723	1.06634		0.177852	0.807645	1.75035	22.1336	21.3697	22.1868	22.768	20.5774	22.6228	22.8709	22.5891	22.6531
P09543-2;P09543	2,3-cyclic-nucleotide 3-phosphodiesterase	CNP	16	16	47.4		0.76893	0.0577386	1.04083		0.920598	0.0377083	1.02648	28.0548	28.0384	28.0185	28.1323	28.1137	28.039	28.12	27.8875	28.2174
Q9Y2B0	Protein canopy homolog 2	CNPY2	9	9	57.1		0.566171	-0.307744	-1.23777		0.80914	0.071029	1.05047	27.4145	27.3442	27.4772	27.39	26.4793	27.4434	27.5469	27.3918	27.5104
Q9BT09	Protein canopy homolog 3	CNPY3	6	6	24.5		0.934119	0.0350253	1.02457		0.508695	0.182547	1.13489	24.3478	24.2471	24.431	24.3222	24.2227	24.586	24.5215	24.4081	24.6438
Q8N129	Protein canopy homolog 4	CNPY4	4	4	22.6		0.496796	0.465572	1.38086		0.946622	0.158648	1.11624	22.5421	22.4958	22.2764	23.5855	22.0505	23.0749	23.6049	23.8688	20.3165
Q96F85;Q96F85-2	CB1 cannabinoid receptor-interacting protein 1	CNRIP1	6	6	53.7		0.34166	-0.885984	-1.84802		0.892298	0.111265	1.08017	25.2695	24.9324	25.6085	25.0405	23.0093	25.1027	25.8488	25.4344	24.8611
P78357	Contactin-associated protein 1	CNTNAP1	34	34	34.1	+	0.0291698	0.633662	1.5515		0.148858	0.352547	1.27681	27.8137	27.8577	27.7064	28.3862	28.5737	28.3188	28.1172	28.1397	28.1786
Q13057;Q13057-2	Bifunctional coenzyme A synthase;Phosphopantetheine adenylyltransferase;Dephospho-CoA kinase	COASY	10	10	25.2		0.318949	-0.217215	-1.16249		0.874976	-0.0660343	-1.04684	26.5892	26.3648	26.4122	26.3402	26.1316	26.2428	26.3047	26.6154	26.248
Q53SF7;Q53SF7-3;Q53SF7-2	Cordon-bleu protein-like 1	COBLL1	6	6	8.2	+	0.00868293	-1.36206	-2.57052		0.0813684	-1.34426	-2.539	22.9	22.7504	22.7219	21.4438	21.6495	21.1928	20.8551	21.848	21.6364
Q8WTW3	Conserved oligomeric Golgi complex subunit 1	COG1	6	6	7		0.194991	1.17082	2.2514		0.524187	0.752418	1.68461	20.8804	20.543	22.7521	22.739	22.4362	22.5127	22.1078	22.3367	21.9883
Q14746-2;Q14746	Conserved oligomeric Golgi complex subunit 2	COG2	4	4	8.3		0.482093	1.17182	2.25296		0.636738	1.12894	2.18698	19.8714	23.3211	23.8441	23.576	23.8733	23.1029	24.3183	23.9959	22.1093
Q96JB2	Conserved oligomeric Golgi complex subunit 3	COG3	8	8	13		0.222115	-0.612279	-1.52867		0.822551	-0.305227	-1.23561	22.517	22.088	23.2375	21.965	21.8893	22.1512	22.6426	23.0564	21.2277
Q9H9E3-2;Q9H9E3;Q9H9E3-3	Conserved oligomeric Golgi complex subunit 4	COG4	5	5	19.9		0.281843	-1.73316	-3.32455		0.599621	-1.25825	-2.39205	23.8048	24.3122	23.9924	23.0138	24.1454	19.7507	24.2851	24.2285	19.821
Q9UP83-3;Q9UP83;Q9UP83-2	Conserved oligomeric Golgi complex subunit 5	COG5	6	6	10		0.480178	0.225292	1.16901		0.821213	-0.271442	-1.20701	22.7527	22.4948	22.8696	23.1633	22.8494	22.7802	22.6015	21.415	23.2863
Q9Y2V7-2;Q9Y2V7	Conserved oligomeric Golgi complex subunit 6	COG6	6	6	11.7		0.513275	0.991952	1.98887		0.620155	0.945986	1.92651	20.3567	24.038	23.0996	23.0919	23.7517	23.6264	23.3152	23.1105	23.9065
Q96MW5	Conserved oligomeric Golgi complex subunit 8	COG8	6	6	15.4		0.947845	-0.0799154	-1.05696		0.293527	-0.784208	-1.72215	22.5444	22.9975	23.515	22.3382	23.6806	22.7985	21.9262	21.9265	22.8516
P02452	Collagen alpha-1(I) chain	COL1A1	30	30	39.3		0.0703451	0.429845	1.34709		0.495798	0.245814	1.18576	27.9432	27.6489	27.9133	28.248	28.2718	28.2751	28.2938	27.9717	27.9773
P02461;P02461-2	Collagen alpha-1(III) chain	COL3A1	28	20	31.2		0.758723	-0.117123	-1.08457		0.367788	0.393028	1.31315	28.3942	27.9112	28.1728	27.9647	27.9827	28.1794	28.8242	28.5028	28.3303
P08572	Collagen alpha-2(IV) chain;Canstatin	COL4A2	1	1	0.8		0.642874	0.288184	1.2211		0.398018	0.582289	1.49722	22.8612	21.8061	21.8649	22.3498	22.4289	22.6181	22.9239	22.8948	22.4604
Q9Y5P4-2;Q9Y5P4;Q9Y5P4-3	Collagen type IV alpha-3-binding protein	COL4A3BP	11	11	24.9		0.262274	-0.221846	-1.16622		0.16581	-0.74342	-1.67414	24.8912	24.6896	24.9177	24.6337	24.6358	24.5635	24.0453	24.4934	23.7295
P20908;P20908-2	Collagen alpha-1(V) chain	COL5A1	10	10	10.1		0.137941	-0.547283	-1.46133		0.38489	-0.3893	-1.30976	24.906	24.518	25.0938	24.1967	24.1076	24.5717	24.5356	24.2073	24.6069
P05997	Collagen alpha-2(V) chain	COL5A2	11	11	13.5		0.846569	0.14857	1.10847		0.892247	0.117538	1.08488	24.8422	24.0799	25.3617	24.8867	24.9322	24.9107	24.9264	24.8685	24.8415
P12109	Collagen alpha-1(VI) chain	COL6A1	13	13	19.3	+	0.00791111	1.49351	2.81573		0.340638	0.561218	1.47551	25.3147	24.768	25.245	26.68	26.6044	26.5239	25.82	25.1717	26.0197
P12110;P12110-3;P12110-2	Collagen alpha-2(VI) chain	COL6A2	10	10	13.4	+	0.00843636	0.972181	1.9618		0.383947	0.200838	1.14937	24.937	24.8272	24.9282	25.9904	25.9024	25.7162	25.0384	25.0645	25.1921
Q8NBJ5	Procollagen galactosyltransferase 1	COLGALT1	19	19	34.2		0.0719279	0.439269	1.35592		0.239037	0.375681	1.29745	27.2367	27.5104	27.3874	27.9413	27.7476	27.7633	27.7433	27.6234	27.8948
Q8N668;Q8N668-2	COMM domain-containing protein 1	COMMD1	4	4	45.8		0.424718	-0.65837	-1.5783		0.394476	-1.26786	-2.40804	24.2608	24.2002	24.2512	23.6569	24.5753	22.505	23.9661	21.121	23.8215
Q86X83-2;Q86X83	COMM domain-containing protein 2	COMMD2	6	6	39.1		0.168524	0.528135	1.44206		0.631046	-0.202096	-1.15037	23.6774	24.1586	24.0833	24.8582	24.3805	24.265	23.6718	23.7129	23.9283
Q9UBI1	COMM domain-containing protein 3	COMMD3	6	6	42.1		0.329265	0.351425	1.27582		0.965356	0.0328725	1.02305	23.6036	23.8823	23.7302	23.7109	24.1754	24.3842	23.6917	23.3768	24.2464
Q9H0A8;Q9H0A8-3;Q9H0A8-2	COMM domain-containing protein 4	COMMD4	8	8	62.8		0.861015	0.169943	1.12501		0.815847	-0.315016	-1.24403	25.1434	24.8405	24.8575	24.3429	26.0067	25.0018	24.8169	25.6275	23.4521
Q9GZQ3	COMM domain-containing protein 5	COMMD5	4	4	22.8		0.313939	-1.13628	-2.19814		0.442831	-0.420863	-1.33873	22.4182	22.8508	22.7297	22.6276	22.1784	19.7839	22.7204	22.0673	21.9483
Q9P000;Q9P000-2	COMM domain-containing protein 9	COMMD9	8	8	63.6		0.726034	-0.26867	-1.2047		0.650583	-0.353172	-1.27737	25.9956	26.3996	25.7456	25.007	26.1074	26.2204	26.1896	25.8574	25.0344
P21964-2;P21964	Catechol O-methyltransferase	COMT	13	13	81.9		0.450364	-0.154907	-1.11335		0.773071	-0.0759042	-1.05402	27.4519	27.4695	27.4713	27.171	27.4081	27.3488	27.2896	27.4412	27.4341
P53621;P53621-2	Coatomer subunit alpha;Xenin;Proxenin	COPA	59	59	64.4		0.19417	0.245228	1.18528		0.462791	0.200438	1.14905	30.0345	30.035	30.0848	30.203	30.4179	30.269	30.4155	30.1471	30.1929
P53618	Coatomer subunit beta	COPB1	42	42	56.6		0.372908	0.191196	1.14171		0.569719	0.137525	1.10002	29.6371	29.6422	29.6538	29.7201	30.0015	29.785	29.9042	29.7266	29.7148
P35606-2;P35606	Coatomer subunit beta	COPB2	36	36	62.1		0.406571	0.162978	1.1196		0.448435	0.164996	1.12116	29.1605	29.2575	29.2157	29.312	29.4942	29.3163	29.4481	29.3155	29.365
O14579;O14579-3;O14579-2	Coatomer subunit epsilon	COPE	16	16	80.5		0.80599	0.0943406	1.06758		0.831841	-0.111978	-1.08071	27.7755	28.0655	27.8237	27.7609	28.0866	28.1002	27.8476	28.026	27.4552
Q9Y678	Coatomer subunit gamma-1	COPG1	38	34	65		0.449163	0.165698	1.12171		0.538746	0.183025	1.13526	29.5692	29.5473	29.5903	29.6171	29.8925	29.6943	29.9202	29.5775	29.7582
Q9UBF2;Q9UBF2-2	Coatomer subunit gamma-2	COPG2	16	12	26.3		0.208387	0.384197	1.30513		0.822765	-0.259482	-1.19705	24.7451	24.2727	24.7662	24.9422	24.9096	25.0848	24.6009	25.0553	23.3493
P61201;P61201-2	COP9 signalosome complex subunit 2	COPS2	16	16	36.6		0.692595	-0.0888831	-1.06355		0.307207	-0.232709	-1.17504	27.8884	28.0147	27.9121	27.912	27.8661	27.7704	27.7937	27.6472	27.6761
Q9UNS2;Q9UNS2-2	COP9 signalosome complex subunit 3	COPS3	11	11	48.7		0.677784	-0.135304	-1.09832		0.820733	-0.0995496	-1.07144	27.6196	27.5635	27.7998	27.3793	27.7423	27.4554	27.7412	27.3316	27.6115
Q9BT78;Q9BT78-2	COP9 signalosome complex subunit 4	COPS4	23	23	76.8		0.635603	-0.144741	-1.10553		0.799193	-0.0709788	-1.05043	28.2157	28.2155	28.071	27.8388	28.2252	28.004	28.1465	28.0705	28.0722
Q92905	COP9 signalosome complex subunit 5	COPS5	14	14	55.7		0.871421	0.0704308	1.05003		0.778449	-0.125476	-1.09087	26.7973	27.1499	26.767	27.182	26.8394	26.9041	26.7755	26.6218	26.9405
Q7L5N1	COP9 signalosome complex subunit 6	COPS6	13	13	55.7		0.88215	-0.0524712	-1.03704		0.726348	-0.123041	-1.08903	27.6831	27.9798	27.6359	27.7365	27.6785	27.7263	27.6551	27.6118	27.6629
Q9UBW8	COP9 signalosome complex subunit 7a	COPS7A	10	10	53.8		0.219381	-0.392182	-1.31238		0.795973	-0.103186	-1.07414	26.3227	25.9662	26.2527	25.5155	26.015	25.8345	26.1831	26.0502	25.9987
Q9H9Q2;Q9H9Q2-3;Q9H9Q2-2	COP9 signalosome complex subunit 7b	COPS7B	7	7	35.6		0.829297	-0.143222	-1.10437		0.630137	-0.346659	-1.27161	25.4486	25.7545	26.3603	26.0302	25.4435	25.6602	25.0388	25.8471	25.6377
Q99627-2;Q99627	COP9 signalosome complex subunit 8	COPS8	6	6	61.9		0.848168	-0.101035	-1.07254		0.704782	-0.204655	-1.15241	26.1759	26.813	26.6494	26.2655	26.6732	26.3965	26.2411	26.5744	26.209
P61923;P61923-4;P61923-5	Coatomer subunit zeta-1	COPZ1	7	7	44.1		0.797685	0.159681	1.11704		0.950136	0.052791	1.03727	26.1179	26.2727	26.5733	26.0271	26.4729	26.943	25.7568	26.6946	26.6709
Q5HYK3	2-methoxy-6-polyprenyl-1,4-benzoquinol methylase, mitochondrial	COQ5	3	3	13.5		0.531498	-0.313534	-1.24275		0.843319	-0.136037	-1.09888	21.9566	22.3169	22.895	22.2647	21.8554	22.1079	22.3583	22.3064	22.0958
O75208;O75208-2	Ubiquinone biosynthesis protein COQ9, mitochondrial	COQ9	2	2	10.1		0.117053	-0.587686	-1.50283		0.684502	-0.227859	-1.1711	24.0669	23.7886	24.267	23.1147	23.5515	23.6932	23.9832	24.0384	23.4174
Q9BR76	Coronin-1B	CORO1B	10	10	28		0.308712	0.224239	1.16816		0.961202	-0.0274398	-1.0192	26.584	26.4519	26.7032	26.7864	26.7121	26.9133	26.8098	26.271	26.5759
Q9ULV4;Q9ULV4-2;Q9ULV4-3	Coronin-1C	CORO1C	13	13	36.3		0.0831895	0.284901	1.21833		0.832654	0.0973619	1.06982	27.9562	28.0053	28.0427	28.2651	28.2512	28.3425	28.4066	27.9818	27.9079
P57737-4;P57737;P57737-3;P57737-2	Coronin-7	CORO7	8	8	15		0.180899	-0.581683	-1.49659		0.27143	-0.714629	-1.64106	24.8147	25.477	25.3953	24.8382	24.8314	24.2723	24.2806	24.2161	25.0464
Q14019	Coactosin-like protein	COTL1	6	6	50		0.835341	0.100615	1.07223		0.306348	-0.895709	-1.86052	28.4685	28.602	28.3868	28.4651	28.9692	28.3249	26.5838	28.0045	28.1819
Q9Y6N1	Cytochrome c oxidase assembly protein COX11, mitochondrial	COX11	3	3	21		0.992905	0.0135676	1.00945		0.511715	-1.13156	-2.19096	23.5613	22.8275	21.666	22.3699	23.0844	22.6412	20.7083	23.3655	20.5863
Q5RI15;Q5RI15-2	Cytochrome c oxidase protein 20 homolog	COX20	4	4	22		0.428771	0.28532	1.21868		0.271183	0.31535	1.24431	23.7123	23.9767	23.9074	23.7906	24.4333	24.2286	24.2025	24.257	24.083
P13073	Cytochrome c oxidase subunit 4 isoform 1, mitochondrial	COX4I1	6	6	33.7		0.763033	-0.128023	-1.0928		0.694209	-0.187614	-1.13888	27.4753	27.9603	27.742	27.6903	27.3646	27.7385	27.7854	27.484	27.3453
P20674	Cytochrome c oxidase subunit 5A, mitochondrial	COX5A	6	6	56		0.604129	-0.334595	-1.26102		0.39484	-1.72216	-3.2993	25.0839	25.2674	25.8994	25.2386	24.5103	25.498	24.5393	25.3451	21.1998
P10606	Cytochrome c oxidase subunit 5B, mitochondrial	COX5B	3	3	24		0.262663	-0.718119	-1.64504		0.397905	-0.51842	-1.43239	25.247	25.5188	25.6042	25.2464	23.8253	25.1439	25.3685	25.0942	24.3521
P14854	Cytochrome c oxidase subunit 6B1	COX6B1	4	4	65.1		0.168878	-2.60319	-6.07629		0.927101	-0.101011	-1.07252	25.0381	26.3002	26.0422	25.6235	20.426	23.5215	26.2816	25.5128	25.2831
P14406	Cytochrome c oxidase subunit 7A2, mitochondrial	COX7A2	2	2	27.7		0.420438	-0.212677	-1.15884		0.719651	-0.199738	-1.14849	25.892	26.1421	26.075	26.0143	25.6879	25.769	26.2557	25.7288	25.5254
O14548	Cytochrome c oxidase subunit 7A-related protein, mitochondrial	COX7A2L	4	4	48.2		0.548396	0.662713	1.58306		0.843367	-0.45502	-1.3708	23.4959	24.0728	21.5794	23.4317	23.7796	23.925	23.7047	23.3233	20.755
Q9UI42-2;Q9UI42	Carboxypeptidase A4	CPA4	5	5	19.1	+	0.0448603	-2.12875	-4.37338		0.171225	-1.56189	-2.9524	23.7589	22.3387	24.0477	21.2975	21.9802	20.4813	22.3177	21.2329	21.9089
O75976;O75976-2	Carboxypeptidase D	CPD	20	20	17.8	+	0.0347755	-0.584824	-1.49986		0.432508	-0.240424	-1.18134	25.7139	25.6754	25.685	25.2928	24.9612	25.0658	25.2976	25.3974	25.6579
Q99829	Copine-1	CPNE1	14	14	34.3		0.183002	-0.666737	-1.58748		0.166634	-0.449034	-1.36513	28.1733	28.0179	27.9978	27.7946	26.7322	27.6621	27.4508	27.6536	27.7375
Q96FN4;Q96FN4-2	Copine-2	CPNE2	11	10	24.5		0.148309	-0.412568	-1.33105		0.218709	-0.637575	-1.55571	25.1146	25.0621	24.8566	24.4558	24.4877	24.8521	24.8009	24.087	24.2327
O75131	Copine-3	CPNE3	19	18	46	+	0.0344625	-0.449976	-1.36602		0.226775	-0.367255	-1.2899	28.8319	28.8475	29.003	28.4302	28.4432	28.459	28.6755	28.4051	28.5
P36551	Oxygen-dependent coproporphyrinogen-III oxidase, mitochondrial	CPOX	17	17	44.9		0.364557	-0.317051	-1.24578		0.715779	0.140265	1.10211	27.2683	27.3918	27.661	27.3496	26.8037	27.2167	27.6896	27.4935	27.5588
Q9BRF8;Q9BRF8-2	Serine/threonine-protein phosphatase CPPED1	CPPED1	11	11	54.5		0.443858	-1.17349	-2.25557		0.295145	-0.36481	-1.28771	27.8357	27.4819	27.9049	27.7111	24.2072	27.7837	27.405	27.4569	27.2662
Q10570	Cleavage and polyadenylation specificity factor subunit 1	CPSF1	8	8	6.7		0.790387	0.139517	1.10154		0.859149	-0.0946019	-1.06777	22.369	22.2754	22.0666	22.6908	22.4879	21.9508	22.4137	21.7968	22.2167
Q9UKF6	Cleavage and polyadenylation specificity factor subunit 3	CPSF3	13	13	28.9		0.992132	-0.0100009	-1.00696		0.817818	-0.202859	-1.15098	25.2317	24.5478	25.5678	24.8112	25.22	25.2862	25.0584	25.233	24.4473
Q16630-3;Q16630;Q16630-2	Cleavage and polyadenylation specificity factor subunit 6	CPSF6	8	8	24.3		0.71592	0.162369	1.11912		0.530925	0.299647	1.23084	25.081	25.4128	25.5512	25.8239	25.3253	25.383	25.9911	25.4615	25.4914
Q8N684-2;Q8N684;Q8N684-3	Cleavage and polyadenylation specificity factor subunit 7	CPSF7	2	2	4.1		0.861373	0.933566	1.90999		0.520482	2.98733	7.93005	21.0744	21.8922	27.7837	29.1959	22.3764	21.9787	29.9	22.5522	27.2601
P50416-2;P50416	Carnitine O-palmitoyltransferase 1, liver isoform	CPT1A	4	4	6.2		0.27648	-0.436647	-1.35346		0.96116	-0.0583286	-1.04126	22.9992	22.213	22.5941	22.0395	22.3992	22.0576	22.4598	23.3008	21.8708
Q5TA50	Ceramide-1-phosphate transfer protein	CPTP	3	3	22.4		0.172484	-0.78741	-1.72597		0.324842	-0.907558	-1.87587	21.9165	22.9338	22.4836	21.9999	21.0997	21.8722	20.6514	21.8107	22.1491
P29373	Cellular retinoic acid-binding protein 2	CRABP2	4	4	34.8	+	0.0214545	-3.20758	-9.238		0.139925	-1.2351	-2.35398	26.4926	26.2893	26.8604	24.2578	21.9829	23.7789	25.6762	24.5839	25.677
P43155-3;P43155-2;P43155	Carnitine O-acetyltransferase	CRAT	4	4	8.6		0.847811	0.127033	1.09205		0.472125	-1.13286	-2.19293	22.6779	22.7718	22.6977	23.4386	22.672	22.4179	22.238	19.6905	22.8204
Q5IJ48;Q5IJ48-3;Q5IJ48-2	Protein crumbs homolog 2	CRB2	12	12	13.3	+	0.00748387	-3.32672	-10.0333	+	0.0263333	-2.10932	-4.31488	26.3354	26.0728	26.4124	22.9603	22.1909	23.6892	24.2018	24.3672	23.9237
P16220-3;P16220-2;P16220	Cyclic AMP-responsive element-binding protein 1	CREB1	1	1	6.1		0.635589	-0.748399	-1.67993		0.221933	-1.50589	-2.84	22.6586	22.7108	22.7495	19.9104	23.3637	22.5995	20.2013	22.5259	20.874
Q9NZV1	Cysteine-rich motor neuron 1 protein;Processed cysteine-rich motor neuron 1 protein	CRIM1	3	3	4.1		0.221662	-0.896568	-1.86163		0.65629	-0.507395	-1.42148	21.9681	22.0679	23.3083	22.2155	21.0863	21.3529	22.4728	21.0593	22.29
P50238	Cysteine-rich protein 1	CRIP1	1	1	36.4	+	0.0265067	-2.56757	-5.9281		0.444856	-0.69436	-1.61817	26.7433	25.6362	27.1656	24.5228	24.0717	23.2479	25.6271	26.3032	25.5317
P52943;P52943-2	Cysteine-rich protein 2	CRIP2	4	4	45.7		0.156954	-0.533005	-1.44694		0.851737	-0.117842	-1.08511	25.0863	24.8716	25.4715	24.5745	24.3764	24.8795	25.3826	24.8115	24.8818
Q9P021	Cysteine-rich PDZ-binding protein	CRIPT	1	1	10.9	+	0.0456519	-2.42509	-5.37063		0.292258	-2.07896	-4.22503	23.1396	23.271	23.3152	22.1949	20.9045	19.3512	23.596	20.5548	19.3383
P46108	Adapter molecule crk	CRK	17	3	66.1		0.970374	-0.0209516	-1.01463		0.91736	0.0334231	1.02344	27.8405	27.8991	27.926	27.9942	27.5552	28.0533	27.962	27.8032	28.0006
P46108-2	Adapter molecule crk	CRK	15	1	87.3		0.859977	0.411609	1.33017		0.352974	1.66037	3.16098	23.6216	20.573	23.9474	23.7099	21.626	24.0409	25.0581	23.8233	24.2417
P46109	Crk-like protein	CRKL	15	15	62.7		0.282194	-0.926552	-1.90073		0.874895	0.0429242	1.0302	27.8889	27.9652	27.9196	27.8342	25.6899	27.47	28.0509	27.9616	27.8899
Q9BZJ0-2;Q9BZJ0-3;Q9BZJ0	Crooked neck-like protein 1	CRNKL1	1	1	1.7		0.0618129	0.987892	1.98328		0.0636456	2.30317	4.93541	19.2228	19.9151	19.5543	20.6867	20.0693	20.8998	21.7257	22.7233	21.1527
Q5TZA2	Rootletin	CROCC	3	3	2.2		0.101584	-0.642148	-1.56065		0.192049	-0.786798	-1.72524	28.9592	29.6466	29.2033	28.8474	28.4512	28.5841	28.4711	28.1424	28.8352
O75718	Cartilage-associated protein	CRTAP	10	10	27.4		0.402006	0.228723	1.1718		0.394673	0.239592	1.18066	26.4759	26.306	26.4781	26.4431	26.8535	26.6494	26.6608	26.5306	26.7873
Q68DQ2	Very large A-kinase anchor protein	CRYBG3	6	6	4.2		0.92428	-0.182323	-1.13471		0.566875	1.03019	2.04229	23.701	21.787	20.4552	21.8415	21.7935	21.7613	23.9905	23.054	21.9893
Q08257;Q08257-3	Quinone oxidoreductase	CRYZ	15	15	65		0.578109	-0.124422	-1.09007		0.662664	-0.117829	-1.0851	28.5401	28.5529	28.6211	28.5516	28.3222	28.4671	28.5722	28.3513	28.4372
O95825;O95825-2	Quinone oxidoreductase-like protein 1	CRYZL1	5	5	21.8		0.936008	-0.168164	-1.12363		0.773155	0.335367	1.2617	23.5761	22.2463	23.9024	23.8063	21.3921	24.0219	23.9954	23.4969	23.2386
O75390	Citrate synthase, mitochondrial	CS	19	19	53.2		0.617341	0.138323	1.10062		0.28033	-0.298743	-1.23007	29.8228	30.0248	29.733	29.9807	30.1096	29.9052	29.554	29.5824	29.548
O75534;O75534-2;O75534-4;O75534-3	Cold shock domain-containing protein E1	CSDE1	27	27	42.5		0.965653	-0.01205	-1.00839		0.962431	0.0218747	1.01528	28.4284	28.5028	28.4774	28.4626	28.4964	28.4134	28.7125	28.3584	28.4032
P55060;P55060-3;P55060-4	Exportin-2	CSE1L	48	48	65.7		0.832987	0.0748113	1.05322		0.921202	0.0314229	1.02202	31.2868	31.2679	31.0834	31.2165	31.4908	31.1553	31.2458	31.2855	31.2011
P41240	Tyrosine-protein kinase CSK	CSK	11	11	29.8		0.957472	0.0350704	1.02461		0.96519	-0.0346527	-1.02431	23.8917	24.0091	23.3797	23.8991	23.5933	23.8933	23.9755	23.2679	23.9331
P48729-3;P48729;P48729-2	Casein kinase I isoform alpha	CSNK1A1	9	9	36.9		0.193987	0.51158	1.42561		0.960093	0.0504971	1.03562	24.4883	23.7017	23.9695	24.528	24.7249	24.4412	23.5199	24.2836	24.5074
P48730-2;P48730;P49674	Casein kinase I isoform delta;Casein kinase I isoform epsilon	CSNK1D;CSNK1E	6	6	19.3		0.0972535	1.08932	2.12774		0.694489	-0.744699	-1.67562	22.4834	22.2393	23.2939	23.41	24.407	23.4675	21.5845	23.8165	20.3816
P68400;Q8NEV1;P68400-2	Casein kinase II subunit alpha;Casein kinase II subunit alpha 3	CSNK2A1;CSNK2A3	14	14	48.8		0.999657	-0.000176112	-1.00012		0.60455	0.145404	1.10604	28.6009	28.5028	28.774	28.5578	28.7236	28.5958	28.8049	28.7099	28.799
P19784	Casein kinase II subunit alpha	CSNK2A2	16	16	61.1		0.84759	0.0706628	1.0502		0.962219	0.0204926	1.01431	26.8885	26.9789	26.998	27.1376	27.1591	26.7807	26.7864	27.0797	27.0607
P67870	Casein kinase II subunit beta	CSNK2B	6	6	33.5		0.738413	0.105969	1.07622		0.400931	0.407843	1.3267	26.934	26.8669	26.7155	26.9145	27.1267	26.793	26.9271	27.1296	27.6832
Q6UVK1	Chondroitin sulfate proteoglycan 4	CSPG4	37	37	24.1		0.126094	-0.314466	-1.24355		0.307237	-0.319363	-1.24778	27.7213	27.8903	27.8261	27.466	27.6175	27.4107	27.4094	27.3635	27.7067
P21291	Cysteine and glycine-rich protein 1	CSRP1	6	6	42.5		0.0687072	0.912213	1.88193		0.570414	0.344979	1.27013	24.8514	24.4582	25.2698	25.6672	25.492	26.1569	25.5096	25.2742	24.8305
Q16527	Cysteine and glycine-rich protein 2	CSRP2	3	3	26.4		0.984869	-0.0466754	-1.03288		0.558698	0.989574	1.9856	23.0431	21.0325	21.142	20.4106	22.0599	22.607	24.2446	21.5317	22.41
P01040	Cystatin-A;Cystatin-A, N-terminally processed	CSTA	2	2	33.7		0.873951	0.432534	1.3496		0.508003	1.29723	2.45757	24.5383	21.677	20.4281	20.8227	23.9438	23.1746	23.3321	23.7238	23.4793
P04080	Cystatin-B	CSTB	5	5	77.6		0.262321	-0.982812	-1.97631		0.680147	-0.153004	-1.11188	29.6922	30.0493	30.0901	30.0213	27.7282	29.1336	29.7895	29.7643	29.8186
P33240-2;P33240	Cleavage stimulation factor subunit 2	CSTF2	9	6	25.5		0.785851	0.212409	1.15862		0.266244	1.24347	2.36767	24.6523	23.7804	23.8219	24.4258	24.7216	23.7444	26.0627	25.7579	24.1644
Q13363-2;Q13363	C-terminal-binding protein 1	CTBP1	10	8	37.8		0.332866	-0.289183	-1.22195		0.604389	-0.179611	-1.13258	25.3138	25.1863	25.4139	24.8415	24.8971	25.3078	25.04	25.3438	24.9913
P56545;P56545-3;P56545-2	C-terminal-binding protein 2	CTBP2	12	10	39.3		0.85804	-0.0558097	-1.03944		0.614948	-0.167423	-1.12305	26.4599	26.4748	26.5716	26.2921	26.5685	26.4783	26.4359	26.4537	26.1144
Q9Y5B0-4;Q9Y5B0	RNA polymerase II subunit A C-terminal domain phosphatase	CTDP1	7	7	12		0.223303	1.38191	2.60613		0.892977	0.319533	1.24793	23.1237	23.1796	20.4529	23.7746	23.4554	23.6718	21.1613	22.8211	23.7323
P32929;P32929-3;P32929-2	Cystathionine gamma-lyase	CTH	5	5	16.8	+	0.0138182	-2.92337	-7.58616		0.195186	-1.29399	-2.45205	23.1019	23.1732	23.2934	20.2315	19.2968	21.2701	20.8522	22.6024	22.2319
O43310;O43310-2	CBP80/20-dependent translation initiation factor	CTIF	8	8	18.1		0.874454	-0.137714	-1.10016		0.226363	-0.828065	-1.7753	23.5747	23.3008	22.8312	22.5665	23.8027	22.9243	22.7798	21.9004	22.5423
P35221;P35221-2;P35221-3	Catenin alpha-1	CTNNA1	35	27	59.5		0.914487	-0.0291551	-1.02041		0.831279	-0.0726503	-1.05165	29.9027	29.894	29.8733	29.8004	29.9639	29.8184	29.8885	29.6413	29.9223
P26232-2;P26232-5;P26232;P26232-3	Catenin alpha-2	CTNNA2	10	2	13.5		0.244616	0.317165	1.24588		0.927241	0.0362396	1.02544	25.8198	25.5948	25.6521	26.1944	26.0524	25.7715	25.5725	25.8783	25.7247
Q9UBT7-3;Q9UBT7-2;Q9UBT7	Alpha-catulin	CTNNAL1	7	7	14.8		0.850125	0.0887591	1.06346		0.490466	-0.870759	-1.82862	23.4761	23.0633	22.8594	23.1582	23.1836	23.3232	20.8418	23.2038	22.7408
P35222	Catenin beta-1	CTNNB1	33	28	58.4		0.757978	0.0792592	1.05648		0.84193	-0.0615247	-1.04357	29.4168	29.4391	29.4621	29.4354	29.6601	29.4603	29.3156	29.299	29.5189
Q8WYA6;Q8WYA6-4;Q8WYA6-3;Q8WYA6-2	Beta-catenin-like protein 1	CTNNBL1	7	7	16.3		0.143167	0.45911	1.37469		0.236436	0.476212	1.39109	22.8297	22.8769	22.3622	23.2575	23.0855	23.1031	23.1479	23.1943	23.1552
O60716-3;O60716-5;O60716-7;O60716-8;O60716;O60716-16;O60716-2;O60716-4;O60716-6;O60716-11;O60716-13;O60716-15;O60716-10;O60716-12;O60716-9;O60716-14;O60716-19;O60716-24;O60716-21;O60716-23;O60716-20;O60716-22;O60716-17;O60716-18;O60716-31;O60716-27;O60716-29;O60716-32;O60716-25;O60716-26;O60716-28;O60716-30	Catenin delta-1	CTNND1	31	31	49.8		0.902594	0.0482667	1.03402		0.940608	0.0260995	1.01826	28.8082	28.7128	28.9454	28.7358	29.0791	28.7964	28.8851	28.771	28.8886
P17812;P17812-2	CTP synthase 1	CTPS1	22	21	50.6		0.838818	0.0552699	1.03905		0.860901	-0.049579	-1.03496	28.4685	28.4884	28.4523	28.6562	28.495	28.4238	28.3052	28.5135	28.4418
Q9NRF8	CTP synthase 2	CTPS2	11	10	26.3		0.317702	-0.522219	-1.43616		0.658218	-0.462164	-1.37761	24.2949	23.2842	24.144	23.3262	23.7079	23.1223	23.9784	22.5314	23.8268
P10619-2;P10619	Lysosomal protective protein;Lysosomal protective protein 32 kDa chain;Lysosomal protective protein 20 kDa chain	CTSA	5	5	13.8		0.36896	-0.394264	-1.31427		0.78178	0.114837	1.08285	26.5292	26.6371	26.4715	26.3102	25.6174	26.5274	26.8984	26.6127	26.4712
P07858	Cathepsin B;Cathepsin B light chain;Cathepsin B heavy chain	CTSB	17	17	58.7		0.638424	-0.478888	-1.39367		0.364338	0.310254	1.23993	29.9328	29.8701	30.172	30.1622	28.2361	30.14	30.3614	30.1044	30.4399
P53634	Dipeptidyl peptidase 1;Dipeptidyl peptidase 1 exclusion domain chain;Dipeptidyl peptidase 1 heavy chain;Dipeptidyl peptidase 1 light chain	CTSC	9	9	28.1		0.304911	-0.562352	-1.47667		0.51768	-0.19164	-1.14206	27.3036	27.4999	27.6238	27.3942	26.1856	27.1604	27.2211	27.317	27.3143
P07339	Cathepsin D;Cathepsin D light chain;Cathepsin D heavy chain	CTSD	15	15	43.2		0.0961801	-0.793835	-1.73368		0.250431	-0.328259	-1.2555	29.8737	30.0358	29.8639	29.4958	28.5411	29.355	29.7126	29.4649	29.6113
P07711	Cathepsin L1;Cathepsin L1 heavy chain;Cathepsin L1 light chain	CTSL	5	5	25.8		0.224677	0.298863	1.23017		0.189766	0.658049	1.57795	24.969	24.7626	24.5817	25.0071	25.0659	25.1368	25.7873	25.1592	25.3409
Q9UBR2	Cathepsin Z	CTSZ	5	5	25.7		0.244488	-2.40944	-5.31268		0.455368	-2.02916	-4.08167	25.323	25.2658	25.6507	24.5707	19.5573	24.8833	25.0979	19.9072	25.147
Q14247;Q14247-3;Q14247-2	Src substrate cortactin	CTTN	18	18	33.1		0.488939	0.177181	1.13067		0.275561	0.385836	1.30662	28.1312	27.9893	27.9375	28.0328	28.3541	28.2027	28.6568	28.2622	28.2966
Q9P2B4	CTTNBP2 N-terminal-like protein	CTTNBP2NL	5	5	10.8		0.15156	0.69129	1.61473		0.95405	0.0598583	1.04236	21.4967	21.7078	22.5329	22.5116	22.6006	22.6991	22.492	21.8587	21.5663
Q13616	Cullin-1	CUL1	17	17	24.7		0.205582	0.464888	1.38021		0.723036	0.181504	1.13407	25.4976	25.3445	25.9882	25.8684	26.257	26.0997	25.9259	25.7561	25.6929
Q13617;Q13617-2	Cullin-2	CUL2	27	27	45.9		0.933522	0.0333277	1.02337		0.534484	-0.16109	-1.11813	27.4226	27.4095	27.6153	27.3589	27.6569	27.5315	27.3799	27.3107	27.2735
Q13618;Q13618-2;Q13618-3	Cullin-3	CUL3	12	12	20.8		0.330189	0.400534	1.32		0.203128	0.574728	1.4894	23.7787	23.7044	23.7278	23.838	24.654	23.9204	24.5288	24.461	23.9452
Q13619;Q13619-2	Cullin-4A	CUL4A	26	19	42.6		0.853341	0.0630576	1.04468		0.435097	-0.171294	-1.12607	27.0293	26.9398	26.968	27.0128	27.2377	26.8758	26.7459	26.8863	26.7909
Q13620;Q13620-1;Q13620-3	Cullin-4B	CUL4B	31	24	38.8		0.305805	-0.184781	-1.13664		0.307901	-0.29439	-1.22637	28.7023	28.7656	28.7839	28.5212	28.6716	28.5046	28.5186	28.586	28.2639
Q93034	Cullin-5	CUL5	9	9	11.4		0.69346	-0.12532	-1.09075		0.55351	-0.243841	-1.18414	24.2402	23.8745	24.0173	24.0126	23.8106	23.9328	24.0752	23.6698	23.6555
O60888-3;O60888;O60888-2	Protein CutA	CUTA	4	4	45.5		0.514885	-0.54581	-1.45984		0.27102	-0.647985	-1.56698	25.9459	26.52	26.1516	25.0473	25.1756	26.7572	25.4331	26.0342	25.2063
Q9NTM9	Copper homeostasis protein cutC homolog	CUTC	2	2	9.9		0.683186	-0.599141	-1.51481		0.752912	-0.40848	-1.32729	21.6947	21.4904	22.9908	19.8367	22.285	22.2568	22.4449	20.9191	21.5864
Q6UX04-2;Q6UX04	Peptidyl-prolyl cis-trans isomerase CWC27 homolog	CWC27	2	2	10.3		0.485557	-1.25888	-2.3931		0.368569	-2.14852	-4.43373	24.4191	23.8259	24.1321	23.6845	24.7174	20.1986	20.6003	25.0604	20.2708
Q69YN2;Q69YN2-3	CWF19-like protein 1	CWF19L1	9	9	16.7		0.266366	0.433927	1.35091		0.467884	0.335196	1.26155	23.8606	24.0875	23.4458	24.4493	24.326	23.9204	24.2629	23.9406	24.196
P78310;P78310-7;P78310-2;P78310-6;P78310-5	Coxsackievirus and adenovirus receptor	CXADR	9	9	38.1	+	0.00970732	-1.83784	-3.57474		0.0894426	-0.819646	-1.76497	27.4151	27.4624	27.364	25.7134	25.0047	26.0099	26.5908	26.3312	26.8606
Q8TB03;Q8TB03-2	Uncharacterized protein CXorf38	CXorf38	4	4	16		0.225058	1.15784	2.23123		0.767774	-0.710297	-1.63614	21.1657	20.7014	23.0725	22.4745	23.0585	22.8801	22.8796	20.5861	19.3429
P00167-2;P00167;P00167-3	Cytochrome b5	CYB5A	4	4	58.2		0.124799	-0.676738	-1.59852		0.225679	-1.24208	-2.36539	26.7311	26.9532	27.1495	26.1385	25.9037	26.7613	26.4309	26.0676	24.609
O43169	Cytochrome b5 type B	CYB5B	8	8	64.7		0.183351	-0.399125	-1.31871		0.543439	-0.234394	-1.17641	28.8207	29.017	28.8523	28.4512	28.2622	28.7793	28.7911	28.8244	28.3714
Q9UHQ9	NADH-cytochrome b5 reductase 1	CYB5R1	7	7	33.1		0.715432	-0.163635	-1.12011		0.357642	-0.391755	-1.31199	24.4505	24.9601	24.4428	24.5989	24.208	24.5554	24.4058	24.1109	24.1613
P00387-2;P00387;P00387-3	NADH-cytochrome b5 reductase 3;NADH-cytochrome b5 reductase 3 membrane-bound form;NADH-cytochrome b5 reductase 3 soluble form	CYB5R3	16	16	80.6		0.274433	-0.187068	-1.13845		0.499023	-0.183437	-1.13559	30.3214	30.2753	30.4186	30.123	30.2111	30.12	30.1285	30.2906	30.046
Q7L1T6	Cytochrome b5 reductase 4	CYB5R4	5	5	12.1		0.966181	0.0221233	1.01545		0.812959	-0.263837	-1.20067	22.1527	22.3714	22.2968	22.3937	22.4511	22.0424	22.4863	22.5455	20.9975
Q53TN4-3;Q53TN4	Cytochrome b reductase 1	CYBRD1	1	1	7.9		0.274157	-0.652412	-1.57179	+	0.0275	-1.88931	-3.70458	22.616	22.6744	22.9266	22.3141	21.2758	22.6698	20.8428	20.7216	20.9846
P08574	Cytochrome c1, heme protein, mitochondrial	CYC1	9	9	39.4		0.701351	-0.0996443	-1.07151		0.827511	-0.0875638	-1.06257	27.6915	27.9643	27.8258	27.7143	27.7689	27.6994	27.8108	27.5628	27.8452
P99999	Cytochrome c	CYCS	6	5	44.8		0.725843	-0.267755	-1.20393		0.70691	-0.112474	-1.08108	28.3632	28.5961	28.4877	28.7792	27.3834	28.4812	28.3315	28.3221	28.456
Q7L576;Q7L576-2	Cytoplasmic FMR1-interacting protein 1	CYFIP1	35	22	34.2		0.762178	0.0802294	1.05719		0.822745	-0.0490964	-1.03462	28.0531	28.1138	28.0656	28.121	28.3009	28.0513	28.0432	28.0169	28.0251
Q6ZMK1-2;Q6ZMK1	Cysteine and histidine-rich protein 1	CYHR1	3	3	11.3		0.958085	-0.0453892	-1.03196		0.912169	-0.0884126	-1.0632	23.0163	23.8745	22.9039	23.1513	23.1412	23.3661	23.1212	23.0537	23.3546
Q16678	Cytochrome P450 1B1	CYP1B1	15	15	35.4	+	0.0110476	1.31432	2.48685		0.369901	0.330104	1.2571	24.4539	24.4142	24.4496	25.9165	25.7563	25.5879	24.9435	24.9027	24.4618
Q6UW02-2;Q6UW02	Cytochrome P450 20A1	CYP20A1	5	5	17.7		0.627045	0.455949	1.37168		0.47193	-1.29135	-2.44757	23.6482	22.083	22.8933	23.3609	23.9728	22.6587	21.1643	23.5092	20.077
Q96SQ9;Q96SQ9-2	Cytochrome P450 2S1	CYP2S1	4	4	9.3		0.125186	-0.635785	-1.55378		0.0862333	-0.972041	-1.96161	22.4717	22.0201	21.8984	21.1768	21.8458	21.4603	21.3344	20.99	21.1498
Q16850;Q16850-2	Lanosterol 14-alpha demethylase	CYP51A1	13	13	34.8	+	0.0459088	-0.691057	-1.61447		0.0596757	-1.46555	-2.76169	25.8913	25.8919	26.2159	25.0769	25.4625	25.3866	24.2557	24.5247	24.8221
P98082;P98082-3;P98082-2	Disabled homolog 2	DAB2	23	23	45.5	+	0	-2.5448	-5.83527	+	0.0366667	-2.05836	-4.16513	29.1254	29.146	29.1277	26.4839	26.6802	26.6006	27.2288	27.1843	26.8108
Q14118	Dystroglycan;Alpha-dystroglycan;Beta-dystroglycan	DAG1	8	8	12.7	+	0.0335409	-2.09005	-4.25763		0.0810345	-1.58695	-3.00414	25.9315	25.5365	26.5096	23.9958	22.9881	24.7236	24.7917	24.5103	23.9147
Q8NCG7-4;Q8NCG7;Q8NCG7-2	Sn1-specific diacylglycerol lipase beta	DAGLB	10	10	25.6	+	0.0363165	-0.61949	-1.53633		0.0684444	-0.629471	-1.547	25.0713	25.0794	24.9054	24.4284	24.5425	24.2267	24.2798	24.4605	24.4274
Q3LXA3-2;Q3LXA3	Bifunctional ATP-dependent dihydroxyacetone kinase/FAD-AMP lyase (cyclizing);ATP-dependent dihydroxyacetone kinase;FAD-AMP lyase (cyclizing)	DAK	5	5	13.1		0.481574	-0.607073	-1.52317		0.856949	0.220615	1.16523	23.6321	22.3997	23.5916	21.7347	23.2629	22.8046	23.3297	24.1843	22.7711
P51398-2;P51398-3;P51398	28S ribosomal protein S29, mitochondrial	DAP3	10	10	46.2		0.957399	-0.0347602	-1.02439		0.498124	-0.447674	-1.36384	25.0254	24.8425	24.9624	24.6504	25.3313	24.7443	23.9049	25.0821	24.5003
P14868;P14868-2	Aspartate--tRNA ligase, cytoplasmic	DARS	29	29	61.7		0.896721	0.0325235	1.0228		0.68851	0.134835	1.09797	29.7773	29.8671	29.7189	29.8469	29.8223	29.7916	30.0684	29.7379	29.9614
Q6PI48	Aspartate--tRNA ligase, mitochondrial	DARS2	9	9	16.3		0.81042	-0.108408	-1.07804		0.589512	-0.260882	-1.19821	25.1187	25.3229	24.8377	25.0893	25.1156	24.7492	24.5009	25.0558	24.94
Q96EP5-2;Q96EP5	DAZ-associated protein 1	DAZAP1	9	9	36.2		0.95737	-0.0335325	-1.02352		0.832269	0.114948	1.08294	27.0672	27.2741	27.6111	27.2786	27.0666	27.5065	27.5735	27.5281	27.1956
P07108;P07108-3;P07108-2;P07108-4;P07108-5	Acyl-CoA-binding protein	DBI	3	3	50.6		0.466299	-1.30066	-2.46342		0.558215	-0.367179	-1.28983	27.765	28.6943	27.9863	28.8604	24.2935	27.3898	27.9582	27.902	27.4838
Q16643;Q16643-2;Q16643-3	Drebrin	DBN1	12	12	29.3		0.420928	0.266632	1.203		0.270413	0.523511	1.43745	26.6744	26.3255	26.8367	26.6805	26.9941	26.9618	27.3705	27.2148	26.8217
Q9UJU6-3;Q9UJU6;Q9UJU6-2;Q9UJU6-6	Drebrin-like protein	DBNL	15	15	45.6		0.195422	0.224993	1.16877		0.596547	0.129745	1.0941	28.4487	28.4551	28.4074	28.5662	28.7396	28.6804	28.4574	28.5779	28.6652
Q9UK59	Lariat debranching enzyme	DBR1	5	5	12.1		0.334497	-0.501146	-1.41534		0.881122	0.116358	1.08399	24.4859	23.8818	24.8085	23.9621	24.2428	23.4679	24.3647	24.2923	24.8683
P61962	DDB1- and CUL4-associated factor 7	DCAF7	3	3	14.6	+	0.0309355	-2.38552	-5.22532	+	0.0537333	-2.3932	-5.25321	23.8302	22.9584	23.374	21.9725	21.1608	19.8727	21.0792	21.3243	20.5795
Q96PD2;Q96PD2-2	Discoidin, CUB and LCCL domain-containing protein 2	DCBLD2	5	5	12.9	+	0.0113708	1.58553	3.00118		0.564439	0.432682	1.34974	23.5704	23.0622	23.2575	24.779	25.2744	24.5932	24.0788	24.1323	22.9771
P81605;P81605-2	Dermcidin;Survival-promoting peptide;DCD-1	DCD	3	3	25.5		0.635566	-0.228448	-1.17157		0.140824	-0.462871	-1.37828	26.3949	26.1824	26.4108	25.8939	25.8297	26.5792	25.8687	25.9514	25.7794
P27707	Deoxycytidine kinase	DCK	10	10	42.7		0.915807	0.050429	1.03557		0.712884	0.215175	1.16084	24.379	24.8766	24.6921	24.6464	24.8588	24.5938	24.8649	24.5136	25.2148
O15075-2;O15075	Serine/threonine-protein kinase DCLK1	DCLK1	1	1	1.8		0.636481	-0.587067	-1.50219		0.173273	1.05451	2.07701	22.3162	22.6114	22.358	22.6502	20.2378	22.6363	22.7785	23.609	24.0616
Q9NPI6-2;Q9NPI6	mRNA-decapping enzyme 1A	DCP1A	4	4	9.6		0.258648	0.405096	1.32418		0.864652	0.12965	1.09403	23.5191	23.2836	24.0052	23.913	24.0505	24.0597	23.3951	24.232	23.5699
Q96C86	m7GpppX diphosphatase	DCPS	11	11	46.3		0.0999577	-0.357755	-1.28143		0.848241	-0.0885385	-1.06329	26.5383	26.6376	26.5873	26.3592	26.0865	26.2444	26.4858	26.238	26.7739
P32321;P32321-2	Deoxycytidylate deaminase	DCTD	6	6	33.7		0.955259	-0.0333138	-1.02336		0.955076	-0.042909	-1.03019	25.5211	25.5464	25.744	25.7791	25.2333	25.6991	25.2612	26.1061	25.3154
Q14203-3;Q14203-4;Q14203-6;Q14203;Q14203-5;Q14203-2	Dynactin subunit 1	DCTN1	35	35	41.1		0.674159	0.130182	1.09443		0.918065	-0.047823	-1.0337	28.7257	28.6999	29.0371	28.8548	29.0225	28.9759	28.964	28.6597	28.6956
Q13561;Q13561-3;Q13561-2	Dynactin subunit 2	DCTN2	17	17	56.9		0.319389	0.229419	1.17236		0.814469	-0.0641988	-1.0455	28.6871	28.7796	28.7251	28.8837	29.1555	28.8409	28.6978	28.7168	28.5848
O75935-3;O75935;O75935-2	Dynactin subunit 3	DCTN3	4	4	30.4		0.330311	0.267459	1.20369		0.781571	-0.124313	-1.08999	25.2235	25.1973	25.5093	25.6824	25.38	25.67	25.3933	24.9785	25.1853
Q9UJW0-3;Q9UJW0;Q9UJW0-2	Dynactin subunit 4	DCTN4	11	11	35.1		0.192702	0.56968	1.48419		0.497804	0.616041	1.53266	25.6746	24.9097	25.4398	25.5704	26.0884	26.0743	26.5292	26.2962	25.0468
Q9BTE1;Q9BTE1-2;Q9BTE1-3	Dynactin subunit 5	DCTN5	4	4	23.1		0.863749	0.065499	1.04645		0.683988	0.199992	1.14869	23.8344	24.1159	24.2805	24.2132	24.1146	24.0994	24.5499	24.0224	24.2584
O00399	Dynactin subunit 6	DCTN6	2	2	16.8		0.192096	-0.392073	-1.31228		0.362031	-0.326106	-1.25363	24.6442	24.6083	24.3226	23.9789	24.3863	24.0337	24.1972	24.0183	24.3813
Q9H773	dCTP pyrophosphatase 1	DCTPP1	3	3	25.3		0.87917	-0.0996749	-1.07153		0.56544	-0.460398	-1.37592	22.648	22.5333	22.7074	22.5975	22.0046	22.9876	22.5301	22.6703	21.3071
Q96GG9	DCN1-like protein 1	DCUN1D1	5	5	22.4		0.227081	0.321496	1.24963		0.969597	-0.022939	-1.01603	23.9084	24.2755	23.8579	24.3324	24.3975	24.2764	24.1637	23.6457	24.1636
Q9BTE7	DCN1-like protein 5	DCUN1D5	3	3	11.4		0.939109	0.0407441	1.02864		0.954353	-0.0392609	-1.02759	24.1711	24.2819	23.822	24.1829	24.2829	23.9315	23.7192	24.0478	24.3902
Q7Z4W1	L-xylulose reductase	DCXR	9	9	57.8		0.128515	-2.44767	-5.45534		0.224998	-0.36249	-1.28564	26.9766	26.9861	27.0553	26.0758	21.9676	25.6316	26.819	26.5787	26.5328
O94760;O94760-2	N(G),N(G)-dimethylarginine dimethylaminohydrolase 1	DDAH1	13	12	56.8		0.204412	-1.2742	-2.41865		0.139426	-0.579557	-1.49439	28.9534	29.0678	28.9357	28.6415	26.1498	28.343	28.5413	28.159	28.5178
O95865	N(G),N(G)-dimethylarginine dimethylaminohydrolase 2	DDAH2	7	6	32.6		0.809496	-0.105762	-1.07606		0.528733	-0.345369	-1.27048	24.4814	24.7237	24.3554	24.6916	24.2819	24.2697	24.6376	24.0814	23.8054
Q16531	DNA damage-binding protein 1	DDB1	39	39	40.2		0.861941	-0.0422535	-1.02972		0.891079	0.0437234	1.03077	29.6529	29.6804	29.5975	29.6141	29.6673	29.5227	29.7542	29.5529	29.7549
Q8NEL9-3;Q8NEL9-2;Q8NEL9-4;Q8NEL9	Phospholipase DDHD1	DDHD1	2	2	5.1		0.165032	1.27057	2.41257		0.586982	0.701087	1.62573	20.2643	20.6102	22.2869	22.8258	21.733	22.4142	22.1693	20.9093	22.1861
Q5TDH0-2;Q5TDH0;Q5TDH0-3	Protein DDI1 homolog 2	DDI2	3	3	20.4		0.326227	-1.23541	-2.35448		0.866112	-0.0859222	-1.06137	23.71	23.413	23.8688	23.2086	23.6175	20.4594	23.5938	23.8021	23.338
P39656;P39656-3;P39656-2	Dolichyl-diphosphooligosaccharide--protein glycosyltransferase 48 kDa subunit	DDOST	15	15	56.6		0.832596	0.0655982	1.04652		0.887613	0.0495968	1.03498	28.9894	29.1841	29.0069	28.9849	29.2221	29.1702	29.1345	29.2058	28.989
Q96HY6;Q96HY6-2	DDRGK domain-containing protein 1	DDRGK1	4	4	20.1		0.809575	-0.179378	-1.1324		0.990801	-0.00958761	-1.00667	24.3984	23.7238	24.8153	23.7707	24.2418	24.3868	24.59	24.6453	23.6734
P30046;P30046-2;A6NHG4	D-dopachrome decarboxylase;D-dopachrome decarboxylase-like protein	DDT;DDTL	9	9	56.8		0.165607	-2.45352	-5.47751		0.688468	0.175244	1.12916	27.3656	27.7873	27.6999	27.6551	22.6577	25.1793	27.6987	27.6699	28.01
Q92499;Q92499-3;Q92499-2	ATP-dependent RNA helicase DDX1	DDX1	20	20	36.8		0.105801	0.373384	1.29539		0.623315	0.124402	1.09006	27.2577	27.316	27.3257	27.4934	27.8197	27.7065	27.4996	27.466	27.307
Q92841;Q92841-1;Q92841-3;Q92841-2	Probable ATP-dependent RNA helicase DDX17	DDX17	18	13	31.1		0.0905483	2.00555	4.01542		0.245414	1.94008	3.83727	23.2148	24.6649	26.3181	26.8597	26.6804	26.6744	27.2284	27.0419	25.7478
Q9NUU7;Q9NUU7-2	ATP-dependent RNA helicase DDX19A	DDX19A	22	4	59.8		0.731608	-0.110054	-1.07927		0.700075	-0.156128	-1.11429	28.0999	28.2874	28.0562	27.933	28.2353	27.9451	27.8282	27.9067	28.2403
Q9UMR2;Q9UMR2-2;Q9UMR2-4;Q9UMR2-3	ATP-dependent RNA helicase DDX19B	DDX19B	20	2	55.7		0.28215	0.921457	1.89403		0.498315	-1.1031	-2.14816	23.112	21.2776	22.8168	23.3544	23.8846	22.7317	20.2031	22.9121	20.7819
Q9UHI6	Probable ATP-dependent RNA helicase DDX20	DDX20	5	5	7.5		0.783636	0.133165	1.0967		0.392543	0.261615	1.19882	23.5289	23.6825	23.8108	23.4358	24.1143	23.8715	24.0609	23.9441	23.802
Q9NR30-2;Q9NR30	Nucleolar RNA helicase 2	DDX21	3	3	4.9		0.0853246	1.27982	2.42809		0.141471	1.55106	2.93032	19.7594	20.2912	21.1258	22.0779	21.948	20.99	21.8564	22.5414	21.4318
O00148;O00148-2;O00148-3	ATP-dependent RNA helicase DDX39A	DDX39A	16	6	56		0.308498	0.342562	1.26801		0.537521	0.295642	1.22743	25.806	25.6177	26.1782	26.3679	26.0089	26.2527	26.0209	26.4603	26.0076
Q13838;Q13838-2	Spliceosome RNA helicase DDX39B	DDX39B	20	10	63.6		0.846644	0.0657069	1.0466		0.960476	-0.0212828	-1.01486	29.4427	29.7538	29.6514	29.7927	29.6521	29.6002	29.6869	29.5513	29.5458
O00571;O00571-2;O15523-2;O15523	ATP-dependent RNA helicase DDX3X;ATP-dependent RNA helicase DDX3Y	DDX3X;DDX3Y	17	16	36.9	+	0.0459892	0.529408	1.44334		0.637092	0.188909	1.1399	27.1864	27.0975	27.3027	27.627	27.879	27.6688	27.5728	27.4793	27.1012
Q86XP3;Q86XP3-2	ATP-dependent RNA helicase DDX42	DDX42	20	20	34.4		0.625562	0.320403	1.24868		0.665764	0.357446	1.28116	24.1663	25.0744	25.309	25.1222	24.9226	25.466	25.4944	24.7593	25.3683
P17844;P17844-2	Probable ATP-dependent RNA helicase DDX5	DDX5	16	11	30	+	0.0309873	0.965498	1.95274		0.278905	0.467052	1.38228	24.8603	24.2999	24.7658	25.749	25.4046	25.6689	25.268	25.0505	25.0088
O95786;O95786-2	Probable ATP-dependent RNA helicase DDX58	DDX58	16	16	19.9	+	0.00859259	5.32087	39.9707		0.291614	1.59038	3.01129	20.303	19.4696	21.8333	25.6361	26.3288	25.6037	23.3744	21.2418	21.7608
P26196	Probable ATP-dependent RNA helicase DDX6	DDX6	19	19	60.2		0.19492	0.417741	1.33583		0.376398	0.369183	1.29162	27.3003	27.5568	27.699	27.679	27.9672	28.1631	28.0643	27.5962	28.0031
Q16698-2;Q16698	2,4-dienoyl-CoA reductase, mitochondrial	DECR1	7	7	30.7		0.282284	-0.466588	-1.38184		0.857199	-0.142501	-1.10382	24.7991	25.4162	25.5685	24.9759	24.4751	24.933	25.2978	24.6361	25.4224
O15121	Sphingolipid delta(4)-desaturase DES1	DEGS1	2	2	10.8		0.220911	2.05903	4.16706		0.308368	2.16016	4.46964	23.9511	21.8405	19.1809	23.5057	23.6699	23.974	23.8073	24.0715	23.5742
O43583	Density-regulated protein	DENR	6	6	38.9	+	0.0394955	2.47505	5.55987		0.123277	2.46193	5.50953	20.2357	22.1908	22.806	24.3115	24.2158	24.1304	24.2637	23.9035	24.451
Q9Y315	Deoxyribose-phosphate aldolase	DERA	7	7	31.1		0.799629	-0.179305	-1.13234		0.85226	-0.224533	-1.1684	23.898	23.307	23.8335	23.4268	24.0447	23.029	22.3802	24.08	23.9046
Q9BUN8-2;Q9BUN8	Derlin-1	DERL1	2	2	8.2		0.138104	0.776775	1.7133		0.463364	0.51307	1.42708	23.5879	24.6329	24.5264	24.9032	25.2826	24.8917	25.0539	24.453	24.7795
Q9GZP9	Derlin-2	DERL2	2	2	17.2		0.715401	0.127737	1.09258		0.942657	0.0444139	1.03126	24.9619	25.2124	24.8689	25.0798	25.3386	25.0079	24.9097	24.8265	25.4402
O00273;O00273-2	DNA fragmentation factor subunit alpha	DFFA	13	13	49.2		0.0563009	-0.392556	-1.31272		0.486003	-0.251036	-1.19006	27.6224	27.5301	27.7433	27.2375	27.2499	27.2309	27.3544	27.1741	27.6144
O60443;O60443-3	Non-syndromic hearing impairment protein 5	DFNA5	20	20	50.8		0.0695152	-0.501435	-1.41562		0.0624	-0.74244	-1.673	27.9906	27.7587	27.7114	27.2993	27.4834	27.1737	27.0391	27.0772	27.117
Q86XP1-5;Q86XP1-3;Q86XP1-2;Q86XP1	Diacylglycerol kinase eta	DGKH	1	1	1.8		0.433693	-0.429223	-1.34651		0.772987	-0.279772	-1.214	21.4579	20.5124	21.4077	20.5836	20.4333	21.0735	21.4607	20.7103	20.3677
Q15392-2;Q15392	Delta(24)-sterol reductase	DHCR24	9	9	25.3	+	0.0388308	-0.667252	-1.58805		0.0583	-1.05616	-2.07939	27.667	27.676	27.5296	26.8964	27.1997	26.7746	26.5943	26.7447	26.365
Q9UBM7	7-dehydrocholesterol reductase	DHCR7	4	4	11.6		0.55899	-0.201762	-1.1501		0.163914	-0.5693	-1.4838	25.2594	25.409	25.4727	24.9706	25.4861	25.0791	24.6659	25.091	24.6763
P00374;P00374-2	Dihydrofolate reductase	DHFR	8	8	47.6		0.625425	-0.211027	-1.15751		0.865464	-0.0704041	-1.05001	27.1201	27.2328	26.9302	27.2303	26.5416	26.8781	27.0348	26.8403	27.1968
Q02127	Dihydroorotate dehydrogenase (quinone), mitochondrial	DHODH	2	2	6.8		0.223454	0.991793	1.98865		0.394615	0.902683	1.86954	20.2862	21.1716	22.4047	22.4559	22.2482	22.1338	21.9404	22.4084	22.2218
P49366;P49366-2;P49366-3	Deoxyhypusine synthase	DHPS	8	8	24.7		0.404243	-0.474339	-1.38928		0.537502	-0.217202	-1.16248	24.8522	24.9024	25.1948	24.8409	23.7754	24.9102	24.7897	24.6087	24.8993
Q96LJ7	Dehydrogenase/reductase SDR family member 1	DHRS1	7	7	32.9		0.976487	-0.0180143	-1.01256		0.959216	-0.0264842	-1.01853	24.1017	24.158	24.3586	23.9416	24.3922	24.2305	24.0738	24.0375	24.4276
O75911	Short-chain dehydrogenase/reductase 3	DHRS3	2	2	8.3	+	0.0310492	1.49089	2.81062		0.969329	-0.056015	-1.03959	20.5316	20.8306	21.646	22.3393	22.305	22.8365	20.2935	22.1368	20.4098
Q9Y394;Q9Y394-2	Dehydrogenase/reductase SDR family member 7	DHRS7	10	10	35.7		0.607153	0.134382	1.09762		0.965142	-0.027537	-1.01927	24.4794	24.5423	24.2553	24.5908	24.6094	24.4799	24.1638	24.7502	24.2804
Q96HY7	Probable 2-oxoglutarate dehydrogenase E1 component DHKTD1, mitochondrial	DHTKD1	5	5	8.8		0.0805878	-0.718988	-1.64603		0.413183	-0.526325	-1.44026	24.06	24.0245	24.3579	23.1295	23.8546	23.3013	22.9903	23.8041	24.069
O43143	Pre-mRNA-splicing factor ATP-dependent RNA helicase DHX15	DHX15	31	30	46.5		0.894053	-0.0505543	-1.03566		0.940304	-0.0275815	-1.0193	27.9659	28.0517	28.1449	27.8522	28.2089	27.9496	27.9549	28.172	27.9528
O60231	Putative pre-mRNA-splicing factor ATP-dependent RNA helicase DHX16	DHX16	8	7	9.1		0.508909	0.501276	1.41546		0.861223	0.182168	1.13459	21.4407	21.3821	21.7213	23.0041	21.3567	21.6872	22.412	21.9097	20.7689
Q7L2E3-3;Q7L2E3;Q7L2E3-2	Putative ATP-dependent RNA helicase DHX30	DHX30	12	12	12		0.384844	1.20066	2.29845		0.464052	1.28112	2.43028	23.8383	20.8421	24.3034	24.0925	24.2451	24.2481	24.1664	24.4264	24.2343
Q9H2U1-3;Q9H2U1-2;Q9H2U1	ATP-dependent RNA helicase DHX36	DHX36	6	6	7.8		0.0509031	1.31899	2.49491		0.0973427	1.53989	2.90772	21.6821	23.0314	22.2871	23.9732	23.3923	23.5921	23.949	23.9906	23.6808
Q92620	Pre-mRNA-splicing factor ATP-dependent RNA helicase PRP16	DHX38	7	7	7.6		0.180112	2.21132	4.63099		0.281089	2.24267	4.73272	19.9451	19.7109	23.7952	22.9271	23.6393	23.5188	23.4514	23.2201	23.5077
Q08211	ATP-dependent RNA helicase A	DHX9	25	25	24.2		0.0716667	0.69624	1.62028		0.600561	0.398287	1.31794	25.6953	25.4049	25.929	26.5386	26.5182	26.0611	26.5501	26.3373	25.3367
Q9NR28-2;Q9NR28;Q9NR28-3	Diablo homolog, mitochondrial	DIABLO	8	8	71.5		0.810714	0.122674	1.08875		0.857802	-0.107606	-1.07744	25.9792	25.7097	25.6814	25.5267	26.0134	26.1983	25.4394	26.1075	25.5006
O60610;O60610-2;O60610-3	Protein diaphanous homolog 1	DIAPH1	42	42	45.7		0.829261	-0.0795797	-1.05671		0.407583	-0.210518	-1.1571	28.5698	28.5035	28.5204	28.3557	28.7095	28.2897	28.4533	28.3032	28.2057
O60879-2;O60879-3;O60879	Protein diaphanous homolog 2	DIAPH2	3	3	3.3		0.977181	-0.0370369	-1.026		0.879324	0.143643	1.10469	22.0411	21.9776	23.1371	22.0433	22.2352	22.7662	22.8709	22.2341	22.4817
Q9NSV4-6;Q9NSV4-5;Q9NSV4-4;Q9NSV4;Q9NSV4-7;Q9NSV4-1	Protein diaphanous homolog 3	DIAPH3	11	11	13.1		0.828621	-0.226769	-1.17021		0.908905	0.187489	1.13878	25.3997	24.3264	25.8158	24.2983	25.3931	25.1702	25.7801	26.1979	24.1264
Q9P265	Disco-interacting protein 2 homolog B	DIP2B	4	4	3		0.821099	0.240804	1.18165		0.99293	0.00834719	1.0058	20.5343	22.0486	22.0193	21.4081	22.3022	21.6143	21.5175	21.7683	21.3415
Q9Y2L1;Q9Y2L1-2	Exosome complex exonuclease RRP44	DIS3	12	12	15.4	+	0.0454795	0.878847	1.83891		0.139848	0.853527	1.80691	23.3689	23.7729	24.0829	24.6037	24.7899	24.4675	24.6112	24.8126	24.3614
Q8IYB7;Q8IYB7-3;Q8IYB7-2	DIS3-like exonuclease 2	DIS3L2	12	12	17.9		0.169803	-0.497943	-1.4122		0.576346	-0.350019	-1.27458	24.5666	24.4705	25.1608	24.2232	24.2899	24.191	24.7819	24.3976	23.9684
P10515	Dihydrolipoyllysine-residue acetyltransferase component of pyruvate dehydrogenase complex, mitochondrial	DLAT	11	11	25.8		0.823212	0.0903886	1.06466		0.678199	0.173071	1.12746	26.5586	26.4838	26.1843	26.5878	26.6174	26.2927	26.7211	26.3745	26.6503
P09622;P09622-3;P09622-2	Dihydrolipoyl dehydrogenase, mitochondrial	DLD	10	10	33.8		0.433644	-0.733555	-1.66273		0.718966	-0.110533	-1.07963	28.0411	28.1842	27.9795	28.059	25.9583	27.9869	27.8553	27.9704	28.0476
Q12959-4;Q12959-2;Q12959-7;Q12959-8;Q12959-9;Q12959-5;Q12959;Q12959-3;Q12959-6	Disks large homolog 1	DLG1	12	12	20		0.601523	0.497579	1.41184		0.552351	0.502796	1.41696	23.8914	23.7031	24.9509	23.8967	24.5882	25.5532	25.1548	24.6132	24.2858
O14490-7;O14490	Disks large-associated protein 1	DLGAP1	1	1	2		0.51386	-0.561429	-1.47573		0.942449	0.0565713	1.03999	25.2365	24.9936	24.2193	24.6502	24.867	23.248	24.8639	24.8359	24.9194
Q9Y2H0-3;Q9Y2H0-1;Q9Y2H0	Disks large-associated protein 4	DLGAP4	6	6	18.1		0.673587	0.200912	1.14942		0.96113	0.0355924	1.02498	23.0108	23.4901	23.2349	23.8312	23.2799	23.2274	23.4047	22.8894	23.5485
Q15398-3;Q15398;Q15398-1	Disks large-associated protein 5	DLGAP5	18	18	28		0.895323	0.123056	1.08904		0.943193	0.0702337	1.04989	25.2392	23.9924	24.9816	24.5531	25.2704	24.7588	24.9931	24.9595	24.4713
P36957-2;P36957	Dihydrolipoyllysine-residue succinyltransferase component of 2-oxoglutarate dehydrogenase complex, mitochondrial	DLST	7	7	21		0.797626	-0.0890554	-1.06367		0.902927	0.0686461	1.04873	26.8915	27.2658	26.9237	26.9196	26.9195	26.9749	27.3034	26.7701	27.2135
P11532;P11532-11;P11532-4;P11532-12;P11532-2;P11532-3;P11532-14;P11532-15;P11532-16;P11532-9;P11532-13;P11532-17;P11532-6;P11532-5;P11532-7;P11532-8;P11532-18	Dystrophin	DMD	4	3	1.3		0.560307	0.527924	1.44185		0.508628	0.658003	1.5779	20.7188	22.2101	20.5965	21.8191	21.1104	22.1796	21.8551	22.2356	21.4087
Q86Y56;Q86Y56-2	Dynein assembly factor 5, axonemal	DNAAF5	18	18	28.9		0.635597	-0.120368	-1.08701		0.239405	-0.367847	-1.29043	26.4066	26.5523	26.5875	26.4657	26.4535	26.2662	26.151	25.9849	26.3069
P31689;P31689-2	DnaJ homolog subfamily A member 1	DNAJA1	14	14	49.6		0.0851857	0.414898	1.3332		0.893022	-0.066061	-1.04685	27.8338	27.9524	28.163	28.361	28.3633	28.4696	28.1704	27.6916	27.889
O60884	DnaJ homolog subfamily A member 2	DNAJA2	10	10	39.8		0.0989496	0.489342	1.4038		0.536135	0.272648	1.20802	25.3238	25.6301	25.1388	25.9394	25.8407	25.7806	25.8411	25.3925	25.677
P25685;P25685-2	DnaJ homolog subfamily B member 1	DNAJB1	14	13	46.2		0.833289	0.0643686	1.04563		0.97367	-0.017367	-1.01211	27.0428	27.1169	26.9557	27.1157	27.2343	26.9584	27.2862	26.7038	27.0732
Q9UBS4	DnaJ homolog subfamily B member 11	DNAJB11	9	9	36.6		0.0593006	0.875027	1.83404		0.17762	0.857197	1.81152	25.3857	25.3953	26.1503	26.5266	26.3726	26.6571	26.8188	26.3667	26.3173
Q9NXW2;Q9NXW2-2	DnaJ homolog subfamily B member 12	DNAJB12	3	3	12.8		0.874684	-0.231	-1.17365		0.50378	0.327331	1.25469	22.438	22.1957	22.8716	23.1923	22.856	20.764	23.016	22.8597	22.6116
Q9UDY4	DnaJ homolog subfamily B member 4	DNAJB4	13	12	46		0.763284	0.174353	1.12846		0.893484	0.0628058	1.0445	24.9011	24.6506	25.1377	25.2176	25.4079	24.587	25.049	24.9618	24.867
O75190;O75190-2;O75190-3;O75190-4	DnaJ homolog subfamily B member 6	DNAJB6	5	5	25.2		0.369889	1.26789	2.40809		0.559758	1.00548	2.00761	23.7522	20.6133	23.7458	24.598	24.0521	23.2648	23.6964	23.5009	23.9304
Q8IXB1;Q8IXB1-2;Q8IXB1-3	DnaJ homolog subfamily C member 10	DNAJC10	8	8	14.4		0.0511718	0.579294	1.49412		0.796552	-0.0997683	-1.0716	24.3357	24.2451	24.1716	24.9591	24.9455	24.5858	23.9416	24.2632	24.2484
O75165	DnaJ homolog subfamily C member 13	DNAJC13	11	11	5.5		0.924953	-0.0525125	-1.03707		0.538713	0.294124	1.22614	22.829	22.2566	22.2033	22.3781	22.3081	22.4453	22.6319	22.6309	22.9085
Q9NVM6	DnaJ homolog subfamily C member 17	DNAJC17	1	1	6.9		0.314049	-0.965504	-1.95275		0.655407	-0.693436	-1.61713	22.6028	21.7241	23.1093	22.2344	20.272	22.0332	21.5893	23.2249	20.5417
Q99543-2;Q99543	DnaJ homolog subfamily C member 2;DnaJ homolog subfamily C member 2, N-terminally processed	DNAJC2	8	8	17.6		0.325244	0.801039	1.74236		0.577511	0.510141	1.42419	22.5861	21.1966	22.796	22.6515	23.6959	22.6344	22.6611	22.9011	22.5468
Q13217	DnaJ homolog subfamily C member 3	DNAJC3	15	15	44.8	+	0.0261579	0.510291	1.42434		0.441757	0.276642	1.21137	26.134	26.115	26.2186	26.6277	26.6811	26.6896	26.4495	26.1811	26.6667
Q9H3Z4;Q9H3Z4-2	DnaJ homolog subfamily C member 5	DNAJC5	5	5	46		0.989285	-0.0100683	-1.007		0.83434	0.115215	1.08314	24.7356	24.5528	24.8788	24.7366	24.4361	24.9642	24.8519	25.1498	24.5111
Q99615;Q99615-2	DnaJ homolog subfamily C member 7	DNAJC7	16	16	38.5		0.772408	-0.119436	-1.08631		0.944979	-0.0323747	-1.02269	26.9727	26.8653	26.9584	26.787	27.117	26.5341	27.1855	26.7187	26.7951
O75937	DnaJ homolog subfamily C member 8	DNAJC8	8	8	40.3		0.49602	0.35092	1.27537		0.908345	0.115315	1.08321	26.3294	26.5966	27.3415	27.0016	27.0078	27.3109	27.1315	26.2586	27.2234
Q8WXX5	DnaJ homolog subfamily C member 9	DNAJC9	11	11	53.8		0.636248	0.142978	1.10418		0.385627	0.177049	1.13057	27.4482	27.3768	27.4235	27.4849	27.7915	27.401	27.5557	27.5601	27.6638
O00115-2;O00115	Deoxyribonuclease-2-alpha	DNASE2	4	4	15.4		0.218899	-1.53247	-2.89281		0.572438	-1.09594	-2.13752	24.9582	24.99	25.1184	24.6675	21.5032	24.2985	25.2064	21.5342	25.0381
Q05193-5;Q05193-3;Q05193-2;Q05193	Dynamin-1	DNM1	16	9	24.4		0.0865531	-0.650837	-1.57008		0.917457	0.0760091	1.0541	24.7779	24.4469	25.1876	24.0579	24.1676	24.2344	24.6655	25.2399	24.735
O00429-4;O00429-2;O00429-5;O00429-3;O00429-9;O00429;O00429-8;O00429-6;O00429-7	Dynamin-1-like protein	DNM1L	35	35	70.7		0.472344	0.144435	1.1053		0.885738	-0.0361093	-1.02534	29.1007	29.0889	29.1287	29.177	29.3786	29.1959	29.1375	29.0294	29.043
P50570-2;P50570-5;P50570	Dynamin-2	DNM2	27	2	42.5		0.102706	0.302294	1.2331		0.280597	0.368799	1.29128	26.8704	26.8726	26.7351	27.0603	27.1491	27.1755	27.4292	27.0039	27.1514
Q6XZF7	Dynamin-binding protein	DNMBP	10	10	8.9		0.969762	0.0401484	1.02822		0.378608	-0.619986	-1.53686	24.104	23.8126	24.5248	23.6538	24.801	24.1071	23.7914	23.9075	22.8825
P26358-2;P26358	DNA (cytosine-5)-methyltransferase 1	DNMT1	7	7	5.3		0.0827133	0.839661	1.78963		0.893173	-0.12776	-1.0926	24.6146	23.9202	24.4669	24.7481	25.4748	25.2977	23.8875	24.9301	23.8007
Q9ULA0	Aspartyl aminopeptidase	DNPEP	12	12	32		0.69728	-0.242647	-1.18316		0.874399	0.0557639	1.03941	27.1018	27.3405	27.1119	27.3482	26.2959	27.1822	27.3447	27.1536	27.2231
O43598-2;O43598	2-deoxynucleoside 5-phosphate N-hydrolase 1	DNPH1	6	6	57.4	+	0.0389506	-1.19352	-2.2871		0.241345	-1.0735	-2.10453	26.2393	25.9715	26.1073	25.3364	24.3077	25.0935	24.0306	25.4372	25.6298
Q96N67-4;Q96N67-3;Q96N67-5;Q96N67-2;Q96N67-6;Q96N67	Dedicator of cytokinesis protein 7	DOCK7	6	6	4.1		0.676027	-0.615367	-1.53195		0.897769	-0.170094	-1.12513	22.2744	21.7934	22.6669	22.3116	19.8281	22.7488	22.4273	22.8096	20.9876
Q9BU89	Deoxyhypusine hydroxylase	DOHH	6	6	32.8		0.969868	-0.0299136	-1.02095		0.584495	-0.243755	-1.18407	23.9375	24.0781	24.3112	24.0189	23.6972	24.521	24.1393	23.8804	23.5759
Q86YN1;Q86YN1-2	Dolichyldiphosphatase 1	DOLPP1	2	2	13.4		0.439298	0.363813	1.28682		0.753817	-0.460484	-1.376	23.6471	23.0889	23.6047	23.4118	23.7933	24.227	21.9693	24.3759	22.614
Q9BVM2	Protein DPCD	DPCD	6	6	24.6		0.825614	-0.142848	-1.10408		0.960275	0.0545533	1.03854	23.3046	22.885	23.6038	22.7369	23.1118	23.5161	23.4526	23.8747	22.6296
Q9BZG8-3;Q9BZG8-2;Q9BZG8	Diphthamide biosynthesis protein 1	DPH1	3	3	10.6		0.306011	-0.283881	-1.21747		0.569323	-0.233315	-1.17553	22.2022	21.887	21.7573	21.5605	21.6833	21.751	21.4918	21.8612	21.7935
Q9BQC3;Q9BQC3-3	Diphthamide biosynthesis protein 2	DPH2	3	3	10.8		0.820781	0.131568	1.09548		0.989467	-0.00800006	-1.00556	22.8493	23.5301	23.342	23.3322	23.6864	23.0974	23.6158	22.9081	23.1734
Q9H2P9-3;Q9H2P9-2;Q9H2P9-6;Q9H2P9-4;Q9H2P9;Q9H2P9-5	Diphthine synthase	DPH5	4	4	25.2		0.857518	0.0594298	1.04205		0.162658	-0.478907	-1.39369	23.7291	23.4482	23.7298	23.6612	23.6516	23.7725	23.2371	23.0335	23.1997
O60762	Dolichol-phosphate mannosyltransferase subunit 1	DPM1	9	9	42.7		0.129407	0.892007	1.85576		0.47141	0.521502	1.43545	24.9787	24.3939	23.9788	25.5699	25.6958	24.7617	24.8267	25.4765	24.6128
Q9NY33;Q9NY33-4	Dipeptidyl peptidase 3	DPP3	21	21	47.4		0.963884	-0.0177097	-1.01235		0.920785	-0.0315921	-1.02214	28.3161	28.3104	28.2633	28.1597	28.4464	28.2306	28.3968	28.2078	28.1905
P27487	Dipeptidyl peptidase 4;Dipeptidyl peptidase 4 membrane form;Dipeptidyl peptidase 4 soluble form	DPP4	25	25	36.9	+	0.0302222	-0.801856	-1.74334		0.122141	0.474828	1.38975	28.4854	28.5991	28.4972	27.8211	27.4958	27.8592	29.0748	28.8805	29.051
Q9UHL4	Dipeptidyl peptidase 2	DPP7	10	10	26.8		0.444736	-0.633765	-1.55161		0.0703182	2.12118	4.3505	24.1978	23.0295	23.7054	23.3106	23.6695	22.0512	26.277	25.929	25.0902
Q86TI2;Q86TI2-2;Q86TI2-4	Dipeptidyl peptidase 9	DPP9	13	13	18.8		0.823952	0.125271	1.09071		0.73889	0.21305	1.15914	25.3019	24.8368	25.6514	25.2925	25.5769	25.2966	25.4979	25.6992	25.2322
Q12882	Dihydropyrimidine dehydrogenase [NADP(+)]	DPYD	19	19	25.3	+	0.0475294	-2.3544	-5.11382		0.362793	-0.494123	-1.40846	26.3133	25.9009	26.0188	24.4675	22.1238	24.5786	25.9835	25.632	25.1352
Q16555;Q16555-2	Dihydropyrimidinase-related protein 2	DPYSL2	29	25	71.5	+	0.0482	-0.461037	-1.37653		0.212652	-0.31277	-1.24209	31.615	31.7088	31.6719	31.0882	31.3438	31.1805	31.3887	31.2497	31.419
Q14195-2;Q14195	Dihydropyrimidinase-related protein 3	DPYSL3	33	29	64.9	+	0.00847619	0.964005	1.95072		0.244926	0.358836	1.28239	30.1692	30.3441	30.2561	31.1502	31.322	31.1893	30.7506	30.4383	30.6571
Q01658	Protein Dr1	DR1	4	4	34.7		0.996579	0.00267474	1.00186		0.892553	-0.0756645	-1.05385	24.9706	24.5687	24.9091	24.5733	25.0295	24.8536	24.6875	25.0416	24.4923
Q14919;Q14919-2	Dr1-associated corepressor	DRAP1	3	3	11.2		0.12121	0.355605	1.27952		0.33483	-0.435862	-1.35272	25.1138	25.2222	25.4294	25.5534	25.6601	25.6187	24.4564	24.8909	25.1105
Q9Y295	Developmentally-regulated GTP-binding protein 1	DRG1	9	9	33.5	+	0.0294945	1.66708	3.17571		0.0678776	1.63492	3.1057	24.1091	22.9795	23.8494	25.1735	25.5855	25.1802	25.53	25.1224	25.1903
P55039	Developmentally-regulated GTP-binding protein 2	DRG2	12	12	42.3		0.985125	0.00834211	1.0058		0.700445	-0.142881	-1.10411	25.9656	26.0769	25.9519	26.0512	26.1021	25.8662	26.0511	25.6434	25.8713
Q08554-2;Q08554	Desmocollin-1	DSC1	2	2	3.5		0.330101	-0.379278	-1.30069		0.941392	0.0528412	1.03731	24.5126	23.9439	24.3235	23.8432	23.6007	24.1982	24.1387	24.737	24.0629
Q14574-2;Q14574	Desmocollin-3	DSC3	9	9	19.1	+	0	-3.74592	-13.4163		0.0719535	-2.75252	-6.73893	27.1486	27.2325	27.326	23.5072	23.2731	23.689	23.6458	25.7836	24.0202
O14972;O14972-2	Down syndrome critical region protein 3	DSCR3	5	5	20.9		0.876983	-0.0479603	-1.0338		0.754539	-0.135627	-1.09857	23.3478	23.557	23.5758	23.3852	23.4192	23.5323	23.546	23.4194	23.1082
Q02413	Desmoglein-1	DSG1	10	10	16.6		0.977398	0.0446122	1.03141		0.564945	0.535918	1.44986	25.3996	23.9508	24.0236	24.3504	24.0945	25.0628	25.0648	25.353	24.5639
Q14126	Desmoglein-2	DSG2	14	14	22.2	+	0.0136471	-2.37245	-5.1782		0.0715728	-2.12815	-4.37157	26.3639	26.1246	26.7535	24.3131	23.8113	24.0003	23.895	25.2432	23.7194
P15924;P15924-3;P15924-2	Desmoplakin	DSP	28	28	13.3		0.803109	0.579553	1.49439		0.563289	1.34277	2.53638	26.9428	22.2535	25.133	25.3497	25.0873	25.6309	25.9506	27.0442	25.3629
Q03001;Q03001-14;Q03001-8	Dystonin	DST	12	9	2.4		0.303115	0.552342	1.46646		0.841748	-0.326035	-1.25356	22.3473	23.2062	23.1279	23.096	23.3137	23.9287	24.0179	21.4307	22.2547
P60981;P60981-2	Destrin	DSTN	11	11	67.3		0.620164	-0.19556	-1.14517		0.414841	-0.435511	-1.35239	29.1364	29.5251	28.96	29.0982	29.1116	28.825	28.4815	28.66	29.1735
Q8TEA8	D-tyrosyl-tRNA(Tyr) deacylase 1	DTD1	2	2	20.1		0.416139	-1.34482	-2.53999		0.52088	-1.3637	-2.57344	24.433	24.7362	24.5647	24.6566	24.392	20.6508	20.5761	24.6144	24.4524
Q8TDB6-2;Q8TDB6	E3 ubiquitin-protein ligase DTX3L	DTX3L	2	2	16.2		0.336958	0.69949	1.62393		0.9543	-0.0727577	-1.05173	21.847	20.5553	22.0068	21.6209	22.4967	22.3899	21.898	21.0613	21.2316
P23919;P23919-2	Thymidylate kinase	DTYMK	12	12	54.7		0.311763	-0.376263	-1.29798		0.189081	-0.468365	-1.38354	28.0855	28.4981	28.3929	28.1614	27.5691	28.1172	27.8911	27.8094	27.871
Q6P1R4	tRNA-dihydrouridine(16/17) synthase [NAD(P)(+)]-like	DUS1L	4	4	11.6		0.551094	0.547979	1.46204		0.827871	0.367205	1.28985	20.5675	21.3083	19.3422	21.3691	20.9523	20.5405	21.9166	20.0109	20.392
Q9NX74	tRNA-dihydrouridine(20) synthase [NAD(P)+]-like	DUS2	4	4	9.1		0.134072	-1.65616	-3.15177		0.862661	0.11441	1.08253	23.1376	22.6511	22.3554	21.7795	19.4041	21.992	23.0797	22.5415	22.866
Q96G46;Q96G46-2	tRNA-dihydrouridine(47) synthase [NAD(P)(+)]-like	DUS3L	7	7	17.1		0.659535	0.726418	1.65453		0.687521	0.775962	1.71233	23.7644	20.5359	23.7499	23.138	23.4599	23.6316	23.3996	23.7389	23.2395
Q9UNI6	Dual specificity protein phosphatase 12	DUSP12	3	3	11.8		0.734508	0.418854	1.33687		0.616602	0.622419	1.53945	23.0878	21.3017	23.4809	22.5018	23.6464	22.9789	23.1438	23.6693	22.9246
P51452;P51452-2	Dual specificity protein phosphatase 3	DUSP3	8	8	57.8		0.298272	-0.366087	-1.28885		0.181226	-0.351921	-1.27626	26.9677	26.9347	26.9355	26.8781	26.1768	26.6847	26.6042	26.4771	26.7008
P33316	Deoxyuridine 5-triphosphate nucleotidohydrolase, mitochondrial	DUT	10	1	45.6		0.992501	0.0114791	1.00799		0.558504	0.516355	1.43034	22.3557	20.9721	21.6549	21.3956	21.6204	22.0012	22.6307	22.2499	21.6511
P33316-2	Deoxyuridine 5-triphosphate nucleotidohydrolase, mitochondrial	DUT	10	1	67.1		0.710196	-0.124419	-1.09007		0.844864	-0.0998796	-1.07168	27.842	27.7041	28.0112	27.7884	27.5353	27.8603	27.7713	28.0268	27.4596
O14641	Segment polarity protein dishevelled homolog DVL-2	DVL2	3	3	7.9	+	0.0456522	-1.67533	-3.19392		0.265884	-0.938286	-1.91625	23.3988	22.5231	23.0638	21.9601	21.5726	20.427	22.4277	22.4703	21.2728
Q14204	Cytoplasmic dynein 1 heavy chain 1	DYNC1H1	212	212	56.1		0.808575	0.0606321	1.04292		0.507889	0.158616	1.11622	31.8313	31.8928	31.9206	31.8796	32.0442	31.9027	32.1148	31.9313	32.0744
Q13409-6;Q13409-3;Q13409-7;Q13409-2;Q13409-5;Q13409	Cytoplasmic dynein 1 intermediate chain 2	DYNC1I2	15	15	41.9		0.860867	0.0991713	1.07116		0.456301	0.381133	1.30236	27.5897	27.0302	27.8019	27.4272	27.6926	27.5994	27.9955	27.8858	27.684
Q9Y6G9	Cytoplasmic dynein 1 light intermediate chain 1	DYNC1LI1	16	15	38.6		0.398175	0.236483	1.17812		0.781236	0.125618	1.09097	26.1357	26.2836	26.5755	26.6385	26.4756	26.5902	26.6204	26.3109	26.4404
O43237;O43237-2	Cytoplasmic dynein 1 light intermediate chain 2	DYNC1LI2	12	11	37.2		0.398275	0.30049	1.23156		0.798376	0.168549	1.12393	26.706	26.5913	26.9353	26.6943	27.2322	27.2076	26.6132	27.3986	26.7265
P63167	Dynein light chain 1, cytoplasmic	DYNLL1	3	1	38.2		0.32969	0.287779	1.22076		0.854003	0.126304	1.09149	25.1846	25.1611	24.7918	25.4282	25.1467	25.4259	25.6168	24.7457	25.1539
Q96FJ2	Dynein light chain 2, cytoplasmic	DYNLL2	4	2	51.7		0.272284	0.30384	1.23443		0.997023	0.00174141	1.00121	26.5172	26.4388	26.8458	27.0189	26.7648	26.9295	26.7591	26.5823	26.4655
Q9NP97;Q8TF09	Dynein light chain roadblock-type 1;Dynein light chain roadblock-type 2	DYNLRB1;DYNLRB2	6	6	72.9		0.187412	-1.41777	-2.67172		0.969673	0.0219351	1.01532	26.4299	26.6702	26.6311	26.5886	23.684	25.2053	26.9427	26.5322	26.3221
P63172	Dynein light chain Tctex-type 1	DYNLT1	4	4	70.8		0.364603	0.527705	1.44163		0.224933	0.879669	1.83995	25.3615	24.5016	25.1159	24.9075	25.8976	25.757	26.2208	26.0362	25.361
Q5JPH6;Q5JPH6-2	Probable glutamate--tRNA ligase, mitochondrial	EARS2	1	1	2.9		0.699489	0.11327	1.08168		0.448688	-1.14624	-2.21336	23.4339	23.1474	23.1738	23.2653	23.443	23.3866	20.2636	23.0768	22.976
Q15125	3-beta-hydroxysteroid-Delta(8),Delta(7)-isomerase	EBP	2	2	11.3		0.126938	-0.433181	-1.35021		0.293968	-0.462678	-1.3781	27.0257	27.515	27.308	26.805	26.927	26.8171	27.0825	26.5615	26.8167
P42892-3;P42892-4;P42892;P42892-2	Endothelin-converting enzyme 1	ECE1	15	15	28.8		0.963971	0.05078	1.03582		0.225225	1.00375	2.00521	26.4678	25.826	26.261	26.1066	26.9844	25.6163	27.9065	27.1332	26.5264
Q13011	Delta(3,5)-Delta(2,4)-dienoyl-CoA isomerase, mitochondrial	ECH1	9	9	42.7		0.646975	-0.20711	-1.15437		0.772694	0.22396	1.16794	25.1529	24.6266	25.0831	24.4358	24.9161	24.8895	25.3603	25.5783	24.5959
Q9NTX5-6;Q9NTX5-2;Q9NTX5;Q9NTX5-3;Q9NTX5-5	Ethylmalonyl-CoA decarboxylase	ECHDC1	10	10	46.1		0.724876	0.141522	1.10307		0.943095	-0.0354862	-1.0249	24.8995	24.7286	24.5301	25.133	24.7997	24.65	24.5194	24.6168	24.9155
P30084	Enoyl-CoA hydratase, mitochondrial	ECHS1	11	11	45.9		0.256284	-0.401191	-1.3206		0.396044	-0.190809	-1.1414	29.0394	28.9786	29.0867	28.7812	28.2184	28.9016	28.9336	28.8049	28.7938
P42126;P42126-2	Enoyl-CoA delta isomerase 1, mitochondrial	ECI1	6	6	28.8		0.206529	-1.2146	-2.32076		0.448928	-0.295823	-1.22759	27.1163	27.2856	27.3203	26.7941	24.5314	26.7529	26.8869	27.2334	26.7144
O75521-2;O75521	Enoyl-CoA delta isomerase 2, mitochondrial	ECI2	10	10	44		0.547084	-0.133869	-1.09723		0.407911	-0.272776	-1.20813	27.5596	27.5896	27.6736	27.5854	27.3564	27.4795	27.572	27.1707	27.2619
Q5VYK3	Proteasome-associated protein ECM29 homolog	ECM29	52	52	39.9		0.214147	0.365241	1.2881		0.520617	0.155897	1.11411	28.1123	27.9693	28.1426	28.3169	28.7391	28.2639	28.283	28.1715	28.2375
Q96F86	Enhancer of mRNA-decapping protein 3	EDC3	5	5	12.2		0.39424	0.662914	1.58328		0.687713	-0.75711	-1.6901	21.4615	21.7856	23.0099	22.2994	22.6063	23.34	20.0889	20.7206	23.1762
Q6P2E9;Q6P2E9-2	Enhancer of mRNA-decapping protein 4	EDC4	26	26	30.4		0.108332	0.509125	1.42319		0.56936	0.26402	1.20082	27.0659	26.684	27.1333	27.3391	27.6657	27.4058	27.4533	27.2987	26.9234
O60869-2;O60869-3;O60869	Endothelial differentiation-related factor 1	EDF1	4	4	33.8		0.0625959	0.784783	1.72283		0.106141	0.962731	1.949	25.2295	25.0011	24.5594	25.8148	25.4561	25.8733	25.7948	26.1334	25.75
Q15075	Early endosome antigen 1	EEA1	30	30	27.8		0.303853	-0.547656	-1.46171		0.892772	0.0804424	1.05734	26.5758	26.229	26.7584	26.2986	25.3069	26.3146	26.8525	26.6471	26.3049
P68104;P68104-2;Q5VTE0	Elongation factor 1-alpha 1;Putative elongation factor 1-alpha-like 3	EEF1A1;EEF1A1P5	27	16	68		0.8417	0.0662855	1.04702		0.759814	-0.11541	-1.08328	34.1326	34.4773	34.2455	34.4127	34.3219	34.3197	34.0823	34.1538	34.273
Q05639	Elongation factor 1-alpha 2	EEF1A2	17	6	55.7		0.303716	-0.405472	-1.32452		0.555322	-0.494136	-1.40848	26.3891	26.4321	26.4164	25.8422	25.689	26.4899	25.4309	25.4874	26.8368
P24534	Elongation factor 1-beta	EEF1B2	8	7	54.2	+	0.0212813	0.728293	1.65668		0.362518	0.359541	1.28302	28.4424	28.6226	28.3536	29.2332	29.1546	29.2157	28.993	28.525	28.9793
P29692;P29692-2	Elongation factor 1-delta	EEF1D	12	1	55.9		0.0578	0.514673	1.42867		0.271164	0.429159	1.34645	29.9192	29.8445	30.1234	30.3625	30.4428	30.6259	30.6514	30.1675	30.3558
P29692-3;P29692-4	Elongation factor 1-delta	EEF1D	12	1	59.9		0.762199	0.816394	1.761		0.441862	1.97839	3.94053	25.3894	21.08	22.6088	24.148	25.6372	21.7422	26.1463	25.9634	22.9037
O43324;O43324-2	Eukaryotic translation elongation factor 1 epsilon-1	EEF1E1	9	9	68.4		0.848233	0.0741437	1.05274		0.835466	0.0873845	1.06244	26.4073	26.74	26.5199	26.5289	26.8288	26.5318	26.5345	26.8259	26.5689
P26641;P26641-2	Elongation factor 1-gamma	EEF1G	22	22	65.9	+	0.0225124	0.651218	1.57049		0.132593	0.410959	1.32957	30.3545	30.3642	30.4034	30.9061	31.099	31.0706	30.8927	30.7345	30.7277
P13639	Elongation factor 2	EEF2	56	56	71		0.995455	0.00187683	1.0013		0.817684	-0.0680682	-1.04831	33.9526	34.1207	34.0357	34.0495	34.0835	33.9817	33.9358	33.9233	34.0458
O00418	Eukaryotic elongation factor 2 kinase	EEF2K	6	6	10.1	+	0.00995	-0.856281	-1.81037		0.0803419	-0.795272	-1.7354	24.0425	24.2896	24.2548	23.406	23.3204	23.2916	23.5953	23.4223	23.1835
P57772;P57772-2	Selenocysteine-specific elongation factor	EEFSEC	3	3	7.2		0.384631	-0.385921	-1.30669		0.987746	-0.0091451	-1.00636	22.5731	22.1003	22.2391	21.9812	21.4688	22.3048	22.8044	21.9843	22.0964
Q96C19	EF-hand domain-containing protein D2	EFHD2	14	14	67.1	+	0.046114	0.440204	1.3568		0.690342	0.0911694	1.06523	28.0609	28.0642	28.0368	28.3589	28.5651	28.5585	28.2177	28.0837	28.1339
P98172	Ephrin-B1	EFNB1	4	4	18.8		0.993974	-0.00861994	-1.00599		0.614902	-0.464645	-1.37998	24.27	24.3143	23.0257	23.8133	23.8671	23.9037	23.8939	23.3372	22.9849
Q15768	Ephrin-B3	EFNB3	1	1	2.1		0.457577	0.636182	1.55421		0.104838	-3.12766	-8.74016	23.2243	24.4375	22.5185	23.8359	24.519	23.734	21.7308	19.8281	19.2385
Q7Z2Z2-2;Q7Z2Z2	Elongation factor Tu GTP-binding domain-containing protein 1	EFTUD1	15	15	20.7		0.0562227	1.24679	2.37313		0.669748	0.353404	1.27757	24.3184	24.3998	25.4857	25.8741	25.7521	26.3181	24.9895	25.4214	24.8532
Q15029-2;Q15029-3;Q15029	116 kDa U5 small nuclear ribonucleoprotein component	EFTUD2	21	21	28.2		0.377015	0.216279	1.16173		0.136088	-0.403947	-1.32312	25.7137	25.755	25.8117	25.8509	26.1901	25.8881	25.2829	25.3401	25.4455
P00533	Epidermal growth factor receptor	EGFR	34	32	40.2		0.118992	0.353935	1.27804		0.921066	0.0366923	1.02576	28.6561	28.5914	28.6308	28.9312	29.1612	28.8477	28.7608	28.7552	28.4724
Q9GZT9-2;Q9GZT9;Q9GZT9-3	Egl nine homolog 1	EGLN1	5	5	17.6		0.710342	0.412065	1.33059		0.257537	1.24899	2.37675	23.4222	22.0884	23.8523	22.7282	24.063	23.8079	24.6457	24.8016	23.6625
Q8N3D4	EH domain-binding protein 1-like protein 1	EHBP1L1	9	8	8.7		0.869627	0.144152	1.10508		0.683237	-0.613767	-1.53025	22.6941	21.9674	23.253	22.5482	23.2199	22.5787	22.6019	22.8899	20.5813
Q9H4M9	EH domain-containing protein 1	EHD1	32	21	73.4		0.984166	-0.00910187	-1.00633		0.18924	-0.442626	-1.35908	30.0085	30.0563	30.2169	30.054	30.1879	30.0126	29.8234	29.4933	29.6373
Q9NZN4;Q9NZN4-2	EH domain-containing protein 2	EHD2	24	21	60.6		0.994534	0.0026118	1.00181		0.721713	0.109735	1.07903	27.6227	27.6508	27.835	27.6025	27.765	27.7488	27.8679	27.711	27.8587
Q9H223	EH domain-containing protein 4	EHD4	25	20	59.7		0.523199	0.146711	1.10704		0.927983	-0.0351416	-1.02466	26.9812	27.0035	26.834	27.0164	27.2161	27.0264	26.9971	26.7165	26.9998
P41567	Eukaryotic translation initiation factor 1	EIF1	8	3	76.1		0.765611	0.0561377	1.03968		0.997237	-0.00150744	-1.00105	27.7527	27.7136	27.7876	27.8312	27.787	27.804	27.9148	27.9305	27.4041
P47813;O14602	Eukaryotic translation initiation factor 1A, X-chromosomal;Eukaryotic translation initiation factor 1A, Y-chromosomal	EIF1AX;EIF1AY	7	7	50		0.88431	0.0834357	1.05954		0.660774	-0.306057	-1.23632	25.9651	26.4955	25.884	25.9966	26.1332	26.4651	25.3475	25.7761	26.3027
Q9BY44;Q9BY44-3;Q9BY44-4;Q9BY44-2	Eukaryotic translation initiation factor 2A;Eukaryotic translation initiation factor 2A, N-terminally processed	EIF2A	18	18	43.1		0.0924465	0.92807	1.90273		0.339554	0.771425	1.70695	25.9108	24.9204	24.805	25.9396	26.2374	26.2434	26.5727	25.7654	25.6124
P19525-2;P19525	Interferon-induced, double-stranded RNA-activated protein kinase	EIF2AK2	9	9	20	+	0.00970492	0.935636	1.91273		0.933662	0.0355937	1.02498	25.3542	25.4186	25.2756	26.4028	26.3093	26.1431	25.5068	25.4956	25.1528
Q14232;Q14232-2	Translation initiation factor eIF-2B subunit alpha	EIF2B1	9	9	40.7		0.479607	-0.207413	-1.15462		0.79926	-0.113813	-1.08208	25.1881	25.3753	25.4968	25.3578	25.0754	25.0047	25.0372	25.2395	25.4421
P49770	Translation initiation factor eIF-2B subunit beta	EIF2B2	7	7	20.8		0.260685	1.53921	2.90635		0.318727	1.63464	3.1051	23.6212	20.4096	23.1199	24.1601	24.6325	22.9758	24.4636	24.1363	23.4546
Q9NR50;Q9NR50-3;Q9NR50-2	Translation initiation factor eIF-2B subunit gamma	EIF2B3	12	12	38.7		0.497469	0.247489	1.18714		0.828609	-0.125469	-1.09086	24.2902	24.2938	24.1709	24.112	24.6967	24.6887	23.8347	24.5377	24.0061
Q9UI10-3;Q9UI10;Q9UI10-2	Translation initiation factor eIF-2B subunit delta	EIF2B4	9	9	28		0.372897	0.499058	1.41329		0.569363	0.336901	1.26304	24.7201	23.891	24.6219	24.4373	25.4115	24.8814	24.9657	24.4892	24.7888
Q13144	Translation initiation factor eIF-2B subunit epsilon	EIF2B5	6	6	12.2		0.122539	1.44485	2.72235		0.279715	1.29746	2.45796	20.2575	21.6959	22.653	22.9542	23.1909	22.7958	22.7686	23.1862	22.544
P05198	Eukaryotic translation initiation factor 2 subunit 1	EIF2S1	24	24	64.8	+	0.0353114	0.346622	1.27158		0.236307	0.403216	1.32245	28.5734	28.5961	28.6201	28.94	28.9561	28.9333	29.2446	28.9022	28.8525
P20042	Eukaryotic translation initiation factor 2 subunit 2	EIF2S2	19	19	59.2	+	0.0438539	0.546137	1.46017		0.280353	0.64109	1.55951	26.5033	26.3028	26.6154	26.9392	27.0663	27.0543	27.6818	26.9266	26.7362
P41091;Q2VIR3;Q2VIR3-2	Eukaryotic translation initiation factor 2 subunit 3;Putative eukaryotic translation initiation factor 2 subunit 3-like protein	EIF2S3;EIF2S3L	16	16	50.2	+	0.0458763	0.404235	1.32339		0.367698	0.349482	1.2741	28.8002	28.9844	28.9298	29.3087	29.3025	29.3158	29.5548	29.0112	29.1969
Q14152;Q14152-2	Eukaryotic translation initiation factor 3 subunit A	EIF3A	36	36	30.5		0.0825863	0.471672	1.38672		0.334515	0.394631	1.31461	28.9935	29.1775	29.4038	29.5911	29.6578	29.741	29.8611	29.4123	29.4854
P55884;P55884-2	Eukaryotic translation initiation factor 3 subunit B	EIF3B	33	33	58.4		0.202258	0.295015	1.2269		0.43473	0.237548	1.17899	29.0521	29.3563	29.0492	29.4938	29.4253	29.4235	29.4457	29.3357	29.3887
Q99613;Q99613-2;B5ME19	Eukaryotic translation initiation factor 3 subunit C;Eukaryotic translation initiation factor 3 subunit C-like protein	EIF3C;EIF3CL	23	23	27.9		0.195173	0.273207	1.20849		0.294022	0.286354	1.21955	28.9066	28.9874	29.1036	29.149	29.3582	29.3099	29.4171	29.2561	29.1834
O15371;O15371-3;O15371-2	Eukaryotic translation initiation factor 3 subunit D	EIF3D	27	27	60.4		0.052771	0.342178	1.26767		0.189099	0.35505	1.27903	28.0792	28.1087	28.1329	28.3881	28.5112	28.4479	28.5139	28.3248	28.5471
P60228	Eukaryotic translation initiation factor 3 subunit E	EIF3E	25	25	63.4		0.0720578	0.339279	1.26512		0.462014	0.195964	1.14549	28.7241	28.909	28.8119	29.1774	29.1511	29.1344	29.0097	28.907	29.1162
O00303	Eukaryotic translation initiation factor 3 subunit F	EIF3F	11	11	50.7		0.723733	0.136068	1.09891		0.685608	0.145193	1.10588	28.2879	28.6675	28.5979	28.4459	28.8565	28.6591	28.7001	28.6751	28.6136
O75821	Eukaryotic translation initiation factor 3 subunit G	EIF3G	10	10	36.2		0.369959	0.257439	1.19535		0.447047	0.253149	1.19181	27.4419	27.1264	27.4659	27.4355	27.5971	27.7739	27.722	27.5476	27.524
O15372	Eukaryotic translation initiation factor 3 subunit H	EIF3H	16	16	59.7		0.352683	0.241114	1.1819		0.682555	0.170447	1.12541	27.5247	27.2494	27.6586	27.6789	27.6883	27.7889	27.7802	27.7044	27.4596
Q13347	Eukaryotic translation initiation factor 3 subunit I	EIF3I	13	13	59.7		0.25514	0.246791	1.18656		0.786146	0.118003	1.08523	28.603	28.8617	28.8544	29.0602	28.9499	29.0494	28.7712	28.7705	29.1315
O75822;O75822-3	Eukaryotic translation initiation factor 3 subunit J	EIF3J	12	4	60.5		0.176032	0.243645	1.18398		0.857105	-0.160226	-1.11746	26.7033	26.8842	26.768	27.0623	26.9819	27.0424	27.1779	26.8274	25.8697
Q9UBQ5;Q9UBQ5-2	Eukaryotic translation initiation factor 3 subunit K	EIF3K	8	8	43.6		0.143292	0.279807	1.21403		0.594484	0.155471	1.11379	27.1309	27.2579	27.3402	27.4708	27.5597	27.538	27.5179	27.4001	27.2775
Q9Y262-2;Q9Y262	Eukaryotic translation initiation factor 3 subunit L	EIF3L	25	25	55.8		0.132475	0.321397	1.24954		0.337271	0.282569	1.21636	28.6802	28.8223	28.5581	28.9404	29.0752	29.0092	29.076	28.8351	28.9972
Q7L2H7;Q7L2H7-2	Eukaryotic translation initiation factor 3 subunit M	EIF3M	18	18	57.8		0.228799	0.215175	1.16084		0.701798	0.118326	1.08547	28.3223	28.2516	28.3065	28.4027	28.5393	28.5839	28.3931	28.5653	28.2769
P60842;P60842-2	Eukaryotic initiation factor 4A-I	EIF4A1	33	21	77.6		0.14782	0.263587	1.20046		0.813666	0.100895	1.07244	32.6803	32.8386	32.8495	33.047	33.0183	33.0937	33.0268	32.6435	33.0008
Q14240;Q14240-2	Eukaryotic initiation factor 4A-II;Eukaryotic initiation factor 4A-II, N-terminally processed	EIF4A2	23	11	62.7		0.192332	-0.414136	-1.3325		0.631005	-0.211088	-1.15756	26.5567	26.6627	26.9864	26.089	26.5075	26.3668	26.4759	26.332	26.7645
P38919	Eukaryotic initiation factor 4A-III;Eukaryotic initiation factor 4A-III, N-terminally processed	EIF4A3	22	19	59.1		0.547878	0.186195	1.13776		0.597735	0.24747	1.18712	27.8389	27.4692	27.8899	27.8091	27.9705	27.9771	27.8936	28.2956	27.7512
P23588;P23588-2	Eukaryotic translation initiation factor 4B	EIF4B	9	9	18.5		0.744466	-0.164387	-1.12069		0.721729	-0.346915	-1.27184	26.7182	26.4091	27.2171	26.7092	26.5151	26.6269	25.5904	26.8453	26.8679
P06730;P06730-3;P06730-2	Eukaryotic translation initiation factor 4E	EIF4E	7	7	43.8		0.957805	0.040748	1.02865		0.289819	0.402306	1.32162	26.2317	26.2369	26.1971	26.6091	25.704	26.4749	26.8118	26.303	26.7579
O60573;O60573-2	Eukaryotic translation initiation factor 4E type 2	EIF4E2	4	4	26.9		0.0744974	0.942914	1.92241		0.224473	0.881783	1.84265	22.0555	21.9666	23.0094	23.359	23.2586	23.2425	23.2464	22.9524	23.478
Q04637-3;Q04637;Q04637-8;Q04637-9;Q04637-5;Q04637-4;Q04637-6;Q04637-7	Eukaryotic translation initiation factor 4 gamma 1	EIF4G1	43	38	36.7		0.1094	0.339537	1.26535		0.334948	0.264309	1.20106	29.39	29.251	29.3982	29.5724	29.804	29.6815	29.7562	29.4997	29.5763
P78344;P78344-2	Eukaryotic translation initiation factor 4 gamma 2	EIF4G2	33	33	44.4	+	0.0459263	0.380028	1.30137		0.742061	0.106694	1.07676	27.6453	27.79	27.7242	28.0921	28.0796	28.1279	27.9648	27.6973	27.8175
O43432-4;O43432;O43432-3	Eukaryotic translation initiation factor 4 gamma 3	EIF4G3	14	9	13.3		0.728646	0.210426	1.15703		0.32454	-0.694388	-1.6182	23.0339	23.0505	23.5406	23.1287	23.1621	23.9655	21.8598	23.065	22.617
Q15056-2;Q15056	Eukaryotic translation initiation factor 4H	EIF4H	10	10	53.1		0.92797	-0.0350234	-1.02457		0.383156	0.329227	1.25634	29.6811	29.6272	29.4018	29.4364	29.6677	29.5009	30.1642	29.8195	29.7141
P55010	Eukaryotic translation initiation factor 5	EIF5	12	12	31.8		0.133945	0.29334	1.22547		0.679048	0.147608	1.10773	27.3604	27.2442	27.4626	27.6024	27.7095	27.6354	27.3159	27.661	27.5332
P63241;P63241-2;Q6IS14	Eukaryotic translation initiation factor 5A-1;Eukaryotic translation initiation factor 5A-1-like	EIF5A;EIF5AL1	17	17	78.6		0.285914	0.239564	1.18064		0.858826	0.0749353	1.05331	31.7144	31.9131	31.808	32.0287	31.9254	32.2001	31.9091	31.6565	32.0947
O60841	Eukaryotic translation initiation factor 5B	EIF5B	16	16	20.7		0.095433	0.679101	1.60114		0.12604	0.710698	1.6366	25.6941	25.6493	26.1168	26.155	26.8209	26.5215	26.6439	26.5267	26.4217
P56537;P56537-2	Eukaryotic translation initiation factor 6	EIF6	9	9	60		0.98532	0.0119731	1.00833		0.764927	0.101997	1.07326	29.021	29.1484	29.138	29.1108	28.833	29.3994	29.3107	29.0384	29.2642
Q9BQ52;Q9BQ52-4	Zinc phosphodiesterase ELAC protein 2	ELAC2	25	25	49.6		0.700399	0.132135	1.09591		0.858783	-0.0677617	-1.04809	26.4465	26.3136	26.4157	26.615	26.2599	26.6974	26.3702	26.1166	26.4858
Q15717;Q15717-2	ELAV-like protein 1	ELAVL1	7	7	26.4	+	0.034038	0.68572	1.6085		0.138117	0.56016	1.47443	25.2737	25.3585	25.5786	26.25	25.9695	26.0484	26.0617	25.7945	26.035
Q9BW60;Q9BW60-2	Elongation of very long chain fatty acids protein 1	ELOVL1	3	3	12.9		0.647286	0.20507	1.15274		0.961269	0.0472215	1.03327	25.855	25.9386	25.3714	26.0141	26.111	25.6551	26.4042	25.5414	25.361
Q9NYP7-2;Q9NYP7	Elongation of very long chain fatty acids protein 5	ELOVL5	3	3	15		0.508882	0.291139	1.22361		0.94846	-0.0290553	-1.02034	25.7614	25.5857	26.0198	25.6399	26.2364	26.364	25.8099	25.8021	25.6678
Q6IA86-2;Q6IA86-3;Q6IA86-5;Q6IA86;Q6IA86-6;Q6IA86-4;Q6IA86-7	Elongator complex protein 2	ELP2	11	11	17.3		0.85265	0.0576356	1.04076		0.984795	-0.00784556	-1.00545	25.3827	25.2411	25.4384	25.3322	25.3582	25.5446	25.4828	25.084	25.4718
Q9H9T3-2;Q9H9T3;Q9H9T3-4;Q9H9T3-5	Elongator complex protein 3	ELP3	12	12	29.3		0.817505	-0.119103	-1.08606		0.569459	0.17727	1.13074	25.1456	25.0351	25.1384	24.6156	25.3796	24.9666	25.0976	25.3011	25.4523
Q8N766-4;Q8N766-2;Q8N766;Q8N766-3	ER membrane protein complex subunit 1	EMC1	13	13	21.3		0.114475	1.49097	2.81078		0.295892	1.30405	2.46921	23.8222	21.3954	22.8907	24.3152	24.0697	24.1963	24.5677	23.5112	23.9415
Q9P0I2-2;Q9P0I2	ER membrane protein complex subunit 3	EMC3	2	2	10	+	0.0457584	1.01105	2.01538		0.404105	0.988324	1.98388	21.1955	20.7169	21.324	21.6577	22.2302	22.3817	22.5713	20.7029	22.9272
Q9NPA0	ER membrane protein complex subunit 7	EMC7	3	3	26.9	+	0.040213	1.92736	3.80359		0.916576	0.229251	1.17223	21.4341	20.3874	22.3651	23.0513	23.4983	23.4191	23.3121	20.9653	20.597
P50402	Emerin	EMD	10	10	52		0.443693	0.232199	1.17462		0.437597	0.35632	1.28016	26.1752	25.9178	26.2765	26.1608	26.3573	26.5479	26.8434	26.2777	26.3172
O95834;O95834-2;O95834-3	Echinoderm microtubule-associated protein-like 2	EML2	3	3	7.7		0.251218	0.57502	1.4897		0.74185	0.534888	1.44883	22.5188	22.7722	21.6454	22.9286	22.8359	22.897	23.6802	21.3132	23.5477
Q9HC35;Q9HC35-2	Echinoderm microtubule-associated protein-like 4	EML4	19	19	27.1		0.24083	0.407746	1.32661		0.68244	0.257216	1.19517	25.5609	25.2366	25.9413	26.0473	25.9053	26.0095	26.169	25.8582	25.4833
Q8N8S7-3;Q8N8S7-2;Q8N8S7	Protein enabled homolog	ENAH	7	7	23.1		0.951962	-0.0703519	-1.04997		0.101448	-2.14151	-4.41224	23.8267	22.5688	23.6659	22.8478	23.5008	23.5018	21.0688	20.4556	22.1124
P06733;P06733-2	Alpha-enolase	ENO1	32	29	77.9		0.253054	-1.00874	-2.01215		0.783308	0.110996	1.07997	34.6935	34.8813	34.5805	34.7157	32.4243	33.9891	34.7818	34.6905	35.016
P09104;P09104-2	Gamma-enolase	ENO2	16	13	64.5		0.330234	-1.07374	-2.10488		0.104553	0.631673	1.54936	27.8659	27.5883	27.8141	27.5739	24.9606	27.5126	28.3534	28.5239	28.2861
Q9UHY7;Q9UHY7-2	Enolase-phosphatase E1	ENOPH1	6	6	37.9		0.749834	-0.0596059	-1.04218		0.857815	-0.141109	-1.10275	25.4649	25.4457	25.4994	25.3682	25.4244	25.4384	24.6503	25.6552	25.681
Q7L5Y1-6;Q7L5Y1-2;Q7L5Y1;Q7L5Y1-7;Q7L5Y1-4;Q7L5Y1-5	Mitochondrial enolase superfamily member 1	ENOSF1	3	3	15.6		0.550912	-0.322834	-1.25079		0.485741	-0.794217	-1.73414	22.0737	22.1897	23.0263	22.2008	21.8614	22.259	22.6846	20.6272	21.5952
O43768-6;O43768-5;O43768-2;O43768;O43768-9;O43768-7;O43768-3;O43768-4;O43768-8	Alpha-endosulfine	ENSA	5	4	49.6		0.244502	-0.87459	-1.83349		0.430768	-0.254742	-1.19312	25.5617	25.7977	25.7983	25.598	23.752	25.1839	25.5083	25.2909	25.5943
Q96N21;Q96N21-2	AP-4 complex accessory subunit tepsin	ENTHD2	2	2	6.9		0.767584	0.548639	1.46271		0.423931	1.42377	2.68286	21.8873	18.6378	21.7084	20.8129	22.1093	20.9572	22.4336	22.6223	21.4489
P11171-7;P11171-5;P11171-2;P11171;P11171-6;P11171-4;P11171-3	Protein 4.1	EPB41	2	2	3.1		0.229024	-0.42528	-1.34283		0.822288	-0.164261	-1.12059	22.7993	22.7441	22.7961	22.4157	21.9596	22.6884	23.0163	22.0274	22.803
O43491;O43491-4;O43491-3;O43491-2	Band 4.1-like protein 2	EPB41L2	30	29	42.1		0.201342	0.315374	1.24433		0.941464	-0.0308228	-1.02159	27.6708	27.7556	28.0344	28.0514	28.1646	28.1909	27.8652	27.7546	27.7485
Q9HCM4-2;Q9HCM4-4;Q9HCM4-3;Q9HCM4	Band 4.1-like protein 5	EPB41L5	3	2	5.9		0.402234	0.334844	1.26124		0.858905	-0.185813	-1.13746	21.0325	21.609	21.6975	21.7064	22.0098	21.6274	20.814	20.8196	22.148
Q9UM22-3;Q9UM22	Mammalian ependymin-related protein 1	EPDR1	2	2	11		0.321604	-0.792421	-1.73198	+	0.022	-2.27383	-4.83605	22.5335	22.3379	22.5072	21.9723	22.5149	20.514	20.4299	20.2472	19.8799
Q9HCE0;Q9HCE0-2	Ectopic P granules protein 5 homolog	EPG5	8	8	4.5		0.238949	0.385571	1.30638		0.998188	0.00110245	1.00076	23.7897	24.1902	23.9992	24.1024	24.6228	24.4107	24.1809	23.6821	24.1195
P29317	Ephrin type-A receptor 2	EPHA2	10	9	12.8		0.0987988	0.277996	1.21251		0.974409	0.0120284	1.00837	25.2908	25.3439	25.2943	25.5769	25.6594	25.5266	25.4969	25.3254	25.1428
P54764-2;P54764	Ephrin type-A receptor 4	EPHA4	8	7	9.9	+	0.0399525	0.810705	1.75407		0.0731154	0.96325	1.9497	23.3105	22.7489	22.8418	23.8015	23.8906	23.6412	24.0181	23.8767	23.8962
P29323-2;P29323-3;P29323	Ephrin type-B receptor 2	EPHB2	5	4	7.5	+	0.0105747	-2.45753	-5.49276		0.291302	-1.09072	-2.1298	23.1043	23.6665	22.9856	21.4565	20.8089	20.1185	23.1255	22.2331	21.1256
P07099	Epoxide hydrolase 1	EPHX1	21	21	59.8	+	0.0123077	-0.753313	-1.68566		0.0808571	-0.54056	-1.45454	27.4144	27.4018	27.5311	26.7227	26.7762	26.5885	26.9828	26.8204	26.9224
Q7L775	EPM2A-interacting protein 1	EPM2AIP1	3	3	7.6		0.725859	0.407129	1.32604		0.933714	0.1113	1.0802	21.7515	22.4502	21.235	21.3723	23.4044	21.8814	21.5846	21.2958	22.8902
Q9Y6I3-3;Q9Y6I3;Q9Y6I3-1	Epsin-1	EPN1	8	7	19.3		0.410405	-0.176931	-1.13048		0.901986	-0.0694408	-1.04931	25.3759	25.242	25.2186	25.232	25.0234	25.0503	25.2228	25.5342	24.8711
Q9H201-2;Q9H201	Epsin-3	EPN3	2	1	10.6		0.729941	-0.283386	-1.21705		0.259921	-0.491847	-1.40624	22.3932	22.284	22.5366	22.9683	22.0162	21.3792	22.0949	22.0901	21.5532
P07814	Bifunctional glutamate/proline--tRNA ligase;Glutamate--tRNA ligase;Proline--tRNA ligase	EPRS	61	61	56		0.895269	0.0294011	1.02059		0.856276	0.0435823	1.03067	29.7223	29.708	29.7595	29.7331	29.8077	29.7372	29.7735	29.7228	29.8243
P42566	Epidermal growth factor receptor substrate 15	EPS15	11	11	15.8		0.676877	0.10979	1.07907		0.96542	-0.0217044	-1.01516	24.9864	24.9216	24.8993	24.9625	25.2117	24.9625	25.1774	24.7679	24.7969
Q9UBC2-3;Q9UBC2;Q9UBC2-2;Q9UBC2-4	Epidermal growth factor receptor substrate 15-like 1	EPS15L1	19	19	37.9		0.458164	-0.161115	-1.11815		0.907036	-0.0592486	-1.04192	25.7681	25.9718	25.9146	25.7615	25.6188	25.7909	26.1432	25.6713	25.6624
Q12929;Q12929-2	Epidermal growth factor receptor kinase substrate 8	EPS8	8	8	15.3		0.221641	0.672033	1.59332		0.704904	0.27105	1.20669	23.2634	22.7703	23.7071	23.4932	23.8275	24.4362	23.871	23.2297	23.4533
Q9H6S3-3;Q9H6S3	Epidermal growth factor receptor kinase substrate 8-like protein 2	EPS8L2	15	15	29.5	+	0.0290337	-0.82714	-1.77416		0.0517778	-0.979353	-1.97158	26.2375	26.4129	26.2261	25.631	25.521	25.2431	25.3758	25.182	25.3807
Q9NZ08;Q9NZ08-2	Endoplasmic reticulum aminopeptidase 1	ERAP1	24	24	31	+	0.0266144	0.980418	1.97304		0.800115	0.118586	1.08567	26.1374	25.9793	26.1095	26.8503	27.3638	26.9533	25.9076	26.4304	26.244
Q96RT1-7;Q96RT1-5;Q96RT1-3;Q96RT1-2;Q96RT1;Q96RT1-8;Q96RT1-6;Q96RT1-4;Q96RT1-9	Protein LAP2	ERBB2IP	15	15	14.9		0.376526	-0.33205	-1.2588		0.552484	-0.464581	-1.37992	25.2964	25.5261	25.9567	25.0403	25.3269	25.4159	25.4388	25.5612	24.3855
Q8IUD2-2;Q8IUD2-3;Q8IUD2;Q8IUD2-4;Q8IUD2-5	ELKS/Rab6-interacting/CAST family member 1	ERC1	6	6	7.4		0.218914	2.22741	4.68293		0.435829	1.84944	3.6036	19.9811	23.563	24.9461	24.678	24.9715	25.523	24.9267	24.0612	25.0508
Q2NKX8	DNA excision repair protein ERCC-6-like	ERCC6L	20	20	19.6		0.646584	0.377166	1.29879		0.508481	0.586763	1.50187	25.5592	24.2399	25.6799	25.3399	25.8944	25.3762	25.8248	26.023	25.3916
Q969X5;Q969X5-2	Endoplasmic reticulum-Golgi intermediate compartment protein 1	ERGIC1	8	8	37.9		0.695309	-0.106864	-1.07688		0.628818	-0.1097	-1.079	27.5356	27.4715	27.5522	27.2702	27.5711	27.3975	27.3338	27.4465	27.4499
Q96RQ1	Endoplasmic reticulum-Golgi intermediate compartment protein 2	ERGIC2	6	6	24.4		0.924572	-0.0614058	-1.04348		0.897198	-0.0552686	-1.03905	25.4563	25.0423	25.3335	25.1829	25.6123	24.8526	25.2516	25.274	25.1407
Q9Y282-3;Q9Y282;Q9Y282-2	Endoplasmic reticulum-Golgi intermediate compartment protein 3	ERGIC3	5	5	17.8		0.914189	0.0603968	1.04275		0.640412	0.226663	1.17013	23.9667	23.3947	23.9928	23.7277	23.7901	24.0176	24.1255	23.8723	24.0364
P84090	Enhancer of rudimentary homolog	ERH	1	1	10.6		0.195625	0.540204	1.45418		0.981265	-0.0382385	-1.02686	22.4664	22.5373	22.5624	23.2817	22.5338	23.3713	23.1089	23.5022	20.8404
Q8IV48	3-5 exoribonuclease 1	ERI1	5	5	19.8		0.903008	-0.0860449	-1.06146		0.812895	0.205025	1.15271	24.3599	23.8162	24.7114	23.9031	24.4029	24.3233	25.036	24.1953	24.2713
O43414;O43414-3;O43414-2	ERI1 exoribonuclease 3	ERI3	3	3	10.4		0.792372	-0.744025	-1.67484		0.493294	1.63412	3.10398	25.2509	23.3927	20.2345	20.4533	22.907	23.2857	24.6637	25.1097	24.007
O75477	Erlin-1	ERLIN1	10	8	35.9		0.0828013	1.21014	2.3136		0.434312	0.731389	1.66024	23.8486	23.2356	24.1677	24.2664	25.6497	24.9663	24.5447	25.2453	23.6562
O94905	Erlin-2	ERLIN2	8	6	31	+	0.0374717	0.584485	1.4995		0.705183	0.316964	1.24571	23.881	23.7228	24.042	24.5433	24.3781	24.4778	24.9839	23.7417	23.871
Q96HE7	ERO1-like protein alpha	ERO1L	23	23	65.8		0.99272	0.00675329	1.00469		0.221958	0.425048	1.34262	28.6207	28.622	28.3964	28.7774	28.1254	28.7564	28.9456	28.8175	29.1511
P30040	Endoplasmic reticulum resident protein 29	ERP29	12	12	52.1		0.949702	-0.0247822	-1.01733		0.832373	0.0706482	1.05019	29.1246	28.9014	28.9509	28.8694	28.9807	29.0525	28.967	29.147	29.0749
Q9BS26	Endoplasmic reticulum resident protein 44	ERP44	18	18	61.3		0.656443	-0.151375	-1.11063		0.902623	0.0507933	1.03583	28.4882	28.5864	28.5227	28.46	28.1045	28.5787	28.8028	28.4058	28.5411
P10768	S-formylglutathione hydrolase	ESD	12	12	70.6		0.285513	-0.566929	-1.48137		0.799047	-0.11016	-1.07935	29.3227	29.0115	29.0359	28.9103	27.8446	28.9144	28.8289	29.0554	29.1553
Q9BSJ8;Q9BSJ8-2	Extended synaptotagmin-1	ESYT1	36	36	47.1		0.285907	-0.215628	-1.16121		0.289604	-0.201452	-1.14986	29.7469	29.8148	29.8021	29.4885	29.7243	29.5043	29.6103	29.6089	29.5403
A0FGR8-2;A0FGR8;A0FGR8-6;A0FGR8-5	Extended synaptotagmin-2	ESYT2	18	18	30		0.120016	-0.471895	-1.38693		0.561699	-0.291991	-1.22433	26.0943	25.9115	26.3446	25.4596	25.6635	25.8116	25.8025	26.1811	25.4908
P62495;P62495-2	Eukaryotic peptide chain release factor subunit 1	ETF1	20	20	65.4		0.16232	0.241168	1.18195		0.58887	0.14733	1.10752	28.3638	28.4467	28.4786	28.7248	28.6899	28.5978	28.6759	28.4356	28.6196
P13804;P13804-2	Electron transfer flavoprotein subunit alpha, mitochondrial	ETFA	12	12	60.1		0.171062	-0.340113	-1.26586		0.367443	-0.195886	-1.14543	28.1028	28.062	27.9403	27.7823	27.4821	27.8204	27.8461	27.8564	27.8149
P38117;P38117-2	Electron transfer flavoprotein subunit beta	ETFB	12	12	48.6		0.187002	-0.420261	-1.33817		0.48764	-0.216569	-1.16197	27.9371	27.8478	27.9857	27.7283	27.1601	27.6215	27.8193	27.5042	27.7975
Q16134;Q16134-3	Electron transfer flavoprotein-ubiquinone oxidoreductase, mitochondrial	ETFDH	3	3	6.8		0.695276	-0.601304	-1.51709		0.805646	0.349392	1.27402	23.0001	23.1439	21.0931	23.023	21.8536	20.5565	22.7154	22.5127	23.0572
O95571	Persulfide dioxygenase ETHE1, mitochondrial	ETHE1	9	9	62.2	+	0.0484422	-1.71824	-3.29035		0.280759	-0.651226	-1.5705	27.3852	27.605	28.0505	27.0027	25.6452	25.2382	26.689	26.9106	27.4875
P14921-4;P14921;P14921-5;P14921-2;P14921-3	Protein C-ets-1	ETS1	2	2	12.9	+	0.0121739	2.3488	5.094		0.195611	1.44818	2.72864	19.8634	21.3296	20.5853	23.0646	22.9209	22.8392	22.6398	22.3002	21.1829
O60447;O60447-2	Ecotropic viral integration site 5 protein homolog	EVI5	4	4	5.2		0.172751	0.98433	1.97839		0.713978	0.506917	1.42101	21.4487	20.4177	22.2155	22.1157	22.4057	22.5135	22.6958	20.9478	21.959
Q01844-6;Q01844-3;Q01844;Q01844-5;Q01844-2	RNA-binding protein EWS	EWSR1	6	6	14.2		0.117818	0.403498	1.32271		0.221226	0.652532	1.57192	26.0333	25.9029	25.6434	26.2268	26.2159	26.3474	26.7097	26.0874	26.7401
O60645	Exocyst complex component 3	EXOC3	5	5	7.8		0.063897	2.37495	5.18718		0.307271	1.84513	3.59285	22.2049	19.0293	20.6488	22.6661	23.1748	23.1668	23.4477	21.0811	22.8895
Q96A65	Exocyst complex component 4	EXOC4	7	7	10.7		0.0891847	0.59507	1.51055		0.246521	0.615533	1.53212	22.1696	21.8056	21.5076	22.4981	22.4056	22.3643	22.6979	22.1269	22.5046
Q9Y3B2	Exosome complex component CSL4	EXOSC1	2	2	14.4		0.306001	0.417873	1.33596		0.600004	0.265085	1.20171	22.0425	22.7795	22.3875	23.034	22.5381	22.891	22.5905	22.5511	22.8632
Q13868-3;Q13868;Q13868-2	Exosome complex component RRP4	EXOSC2	5	5	28.5		0.328146	0.284466	1.21796		0.81194	-0.288785	-1.22161	23.246	23.2582	23.2825	23.2657	23.5789	23.7955	23.5124	21.8481	23.5599
Q9NPD3	Exosome complex component RRP41	EXOSC4	2	2	11.8		0.299115	0.270872	1.20654		0.575499	-0.273808	-1.20899	23.1411	23.2285	23.4923	23.5842	23.6727	23.4175	22.9478	22.7043	23.3883
Q9NQT4	Exosome complex component RRP46	EXOSC5	1	1	5.1		0.443557	0.305997	1.23627		0.212694	0.446654	1.36288	22.4841	22.1017	22.3635	22.4861	23.0288	22.3524	22.7084	22.7001	22.8808
Q5RKV6	Exosome complex component MTR3	EXOSC6	2	2	16.2		0.857908	-0.2275	-1.1708		0.258615	-1.91346	-3.76711	23.146	23.6227	24.3601	24.0162	22.3462	24.0839	20.9439	23.7443	20.7002
Q15024	Exosome complex component RRP42	EXOSC7	1	1	4.1		0.42426	0.511848	1.42588		0.462228	-0.495952	-1.41025	21.9813	22.1578	22.8817	23.2339	22.1588	23.1637	21.9081	22.2014	21.4236
Q96B26	Exosome complex component RRP43	EXOSC8	3	3	15.6		0.765167	-0.223522	-1.16758		0.571007	-0.605682	-1.5217	23.3777	22.205	23.3014	22.7113	22.5418	22.9604	22.6893	22.9776	21.4001
Q06265-3;Q06265-4;Q06265;Q06265-2	Exosome complex component RRP45	EXOSC9	2	2	5.9		0.591299	0.22414	1.16808		0.550267	0.258499	1.19623	23.2383	22.7389	23.0013	23.257	23.4766	22.9174	23.4868	23.1809	23.0863
Q99504-4;Q99504-5;Q99504-3;Q99504;Q99504-2	Eyes absent homolog 3	EYA3	6	6	15		0.990921	-0.00850868	-1.00592		0.866222	0.148217	1.1082	22.9875	22.6363	23.0744	22.6793	23.0861	22.9073	23.5797	22.3156	23.2476
P15311	Ezrin	EZR	33	23	51.2	+	0.0297011	-0.653325	-1.57279		0.109526	-0.734964	-1.66436	32.049	32.2098	32.1177	31.5827	31.3557	31.4781	31.246	31.2397	31.6858
Q9Y624;Q9Y624-2	Junctional adhesion molecule A	F11R	7	7	37.1	+	0.0106977	-1.05098	-2.07194		0.1408	-0.328071	-1.25533	26.2111	26.111	26.175	25.1364	24.8851	25.3227	25.8634	25.83	25.8194
P23610	Factor VIII intron 22 protein	F8A1	2	2	10.2		0.53014	-0.396716	-1.31651		0.650249	-0.714684	-1.64112	23.3576	22.2318	23.378	22.4802	22.8626	22.4343	23.1515	23.0196	20.6521
Q01469	Fatty acid-binding protein, epidermal	FABP5	6	6	48.9		0.823946	-0.213041	-1.15913		0.973747	-0.0234528	-1.01639	25.9571	26.2665	25.86	26.6244	24.9405	25.8795	25.5029	26.1589	26.3514
Q13158	FAS-associated death domain protein	FADD	6	6	47.1		0.729632	0.202421	1.15063		0.778741	-0.278185	-1.21267	24.9694	25.3062	24.9812	24.7669	25.749	25.3483	24.2925	25.7026	24.4272
O60427	Fatty acid desaturase 1	FADS1	3	3	9.2		0.12337	-1.03557	-2.04992		0.189706	-1.32128	-2.49888	23.2888	22.6977	22.0532	22.2648	21.4717	21.1965	21.6828	20.55	21.8431
O95864;O95864-3;O95864-4;O95864-2	Fatty acid desaturase 2	FADS2	8	8	25		0.0667704	-0.408492	-1.3273		0.0639333	-0.951121	-1.93337	27.6502	27.702	27.7138	27.3009	27.4034	27.1362	26.8581	26.4902	26.8642
Q9UNN5;Q9UNN5-2	FAS-associated factor 1	FAF1	15	15	30.8		0.90884	0.0337518	1.02367		0.684508	0.127527	1.09242	26.027	26.1867	26.0086	26.1775	26.0495	26.0966	26.0558	26.2523	26.2967
Q96CS3	FAS-associated factor 2	FAF2	15	15	51.2		0.984026	-0.0091184	-1.00634		0.962468	0.0154387	1.01076	27.2781	27.3699	27.4385	27.2245	27.3757	27.4591	27.3987	27.3354	27.3988
P16930;P16930-2	Fumarylacetoacetase	FAH	12	12	45.3		0.161118	-2.60033	-6.06425		0.522542	-0.400211	-1.3197	26.9598	26.6965	26.8294	26.2521	21.2493	25.1833	25.807	26.7982	26.6798
Q6P587;Q6P587-2;Q6P587-3	Acylpyruvase FAHD1, mitochondrial	FAHD1	6	6	46.4		0.502032	-0.817924	-1.76287		0.832577	-0.11866	-1.08573	26.5478	26.436	26.449	26.6531	23.8847	26.4412	26.0882	26.2185	26.7701
Q96GK7;Q6P2I3	Fumarylacetoacetate hydrolase domain-containing protein 2A;Fumarylacetoacetate hydrolase domain-containing protein 2B	FAHD2A;FAHD2B	8	8	39.8		0.153283	-2.58411	-5.99646		0.363162	-0.240674	-1.18154	26.2733	26.3151	26.4805	26.2705	21.1649	23.8812	26.0936	26.0366	26.2167
Q9NUU6	Inactive ubiquitin thioesterase FAM105A	FAM105A	3	3	8.7		0.409952	0.32416	1.25194		0.632778	0.340298	1.26602	21.8668	22.6256	22.2939	22.5781	22.4584	22.7224	22.695	22.0783	23.0339
Q8TC76	Protein FAM110B	FAM110B	2	2	8.9	+	0.0477245	1.23886	2.36012		0.250761	0.830136	1.77785	20.5178	20.4622	21.6136	22.0033	22.1963	22.1106	21.7819	21.5328	21.7692
Q6SJ93-2;Q6SJ93	Protein FAM111B	FAM111B	4	4	8.2		0.861823	-0.0738443	-1.05252		0.235059	-0.57597	-1.49068	22.6891	22.4411	22.8899	22.6752	22.4172	22.7062	21.7551	22.1955	22.3416
Q8IWE2;Q8IWE2-2	Protein NOXP20	FAM114A1	17	17	49.2		0.895026	-0.0528189	-1.03729		0.57528	0.206582	1.15395	27.3162	27.3043	27.5324	27.1323	27.4999	27.3622	27.8297	27.5442	27.3987
Q9NRY5	Protein FAM114A2	FAM114A2	7	7	18.6		0.0962597	0.516465	1.43045		0.0939259	0.672821	1.59419	23.0315	23.1523	23.2144	23.5179	23.9543	23.4754	23.6371	23.7879	23.9917
Q9NZB2-4;Q9NZB2;Q9NZB2-6;Q9NZB2-5;Q9NZB2-2	Constitutive coactivator of PPAR-gamma-like protein 1	FAM120A	22	22	30.8		0.983116	0.0103607	1.00721		0.483529	0.206885	1.15419	26.5325	26.4027	26.581	26.3978	26.465	26.6845	26.8107	26.7752	26.551
A6ZKI3	Protein FAM127A	FAM127A	4	2	24.8		0.647022	0.216274	1.16173		0.939378	0.0485299	1.03421	23.4628	24.1467	23.6033	24.0805	24.073	23.7081	23.7545	23.6494	23.9544
Q9BZQ8	Protein Niban	FAM129A	18	18	23.7		0.89739	0.0769672	1.0548		0.682025	-0.33651	-1.2627	26.5824	26.4835	26.416	26.3246	27.0557	26.3324	25.3766	26.6978	26.3979
Q96TA1-2;Q96TA1	Niban-like protein 1	FAM129B	22	22	49.8		0.476808	-0.120042	-1.08677		0.278989	-0.209569	-1.15634	29.558	29.5687	29.6188	29.4047	29.5209	29.4599	29.3944	29.3238	29.3986
Q8NC44	Protein FAM134A	FAM134A	6	6	13.3		0.920641	-0.0918147	-1.06571		0.535902	-0.323167	-1.25107	22.8502	23.1858	23.1543	22.5213	23.7534	22.6402	22.2905	22.9272	23.0031
Q86VR2	Protein FAM134C	FAM134C	6	6	23.2		0.842421	-0.535552	-1.4495		0.236905	1.42375	2.68282	23.741	21.623	23.4364	21.0909	25.2423	20.8606	24.7058	23.9658	24.4
Q96C01	Protein FAM136A	FAM136A	5	5	40.6		0.304711	-0.68683	-1.60974		0.321258	-0.413932	-1.33231	24.6467	25.2202	24.7112	24.8842	23.3313	24.3021	24.3793	24.4001	24.5569
Q5W0V3;Q5W0V3-2	Protein FAM160B1	FAM160B1	8	7	15.4		0.0923476	-0.445967	-1.36223		0.41537	-0.973199	-1.96319	24.0547	23.8711	23.7768	23.4601	23.6112	23.2933	23.5539	21.5028	23.7263
Q86V87	Protein FAM160B2	FAM160B2	3	2	3.9	+	0.0460475	-0.565371	-1.47977		0.190164	-1.16484	-2.24208	23.5703	23.4727	23.2152	22.931	22.7865	22.8447	21.3598	22.5658	22.8381
Q96A26	Protein FAM162A	FAM162A	4	4	33.1		0.785238	0.172823	1.12726		0.255334	0.534458	1.4484	25.6472	25.6863	25.1213	26.098	25.6483	25.2268	26.2096	25.8147	26.0338
Q9GZU8	Protein FAM192A	FAM192A	6	6	20.1		0.455544	0.978256	1.97008		0.942746	0.209313	1.15614	23.8769	21.1245	24.2463	23.8606	24.1816	24.1401	24.4038	21.2639	24.2078
C9JLW8	Protein FAM195B	FAM195B	4	4	50.5		0.239443	0.454713	1.37051		0.204347	0.469741	1.38486	24.5572	24.6567	24.6595	25.5106	24.6797	25.0473	25.348	24.9156	25.0191
Q641Q2-2;Q641Q2	WASH complex subunit FAM21A	FAM21A	12	3	13		0.874326	-0.157902	-1.11566		0.672154	0.214472	1.16028	24.2725	23.9618	24.5255	23.1479	24.6109	24.5273	24.3721	24.7381	24.2929
Q92520	Protein FAM3C	FAM3C	6	6	30.4	+	0.00892308	-1.22109	-2.33123		0.0623896	-0.808932	-1.75191	27.0262	27.0033	26.9796	25.9571	25.8671	25.5218	25.9967	26.3659	26.2197
Q9NUQ9;Q9NUQ9-2	Protein FAM49B	FAM49B	13	13	48.5		0.102465	-0.268972	-1.20495		0.334357	-0.1977	-1.14687	28.4259	28.4067	28.42	28.2271	28.122	28.0964	28.273	28.2486	28.1379
Q14320	Protein FAM50A	FAM50A	8	8	31		0.108056	0.405432	1.32449		0.180153	0.495594	1.4099	26.3722	26.1893	25.993	26.5507	26.6707	26.5494	26.6206	26.5932	26.8275
Q6ZS17-2;Q6ZS17;Q6ZS17-3;Q6ZS17-4	Protein FAM65A	FAM65A	26	26	27.6		0.907258	0.0661354	1.04691		0.497635	-0.270133	-1.20592	26.7573	26.3038	26.7363	26.4417	26.9969	26.5571	26.4895	26.2443	26.253
Q9UBU6	Protein FAM8A1	FAM8A1	2	2	11.4		0.742966	-0.198183	-1.14725		0.614444	-0.589627	-1.50486	21.8913	21.5048	22.0916	21.4166	22.1443	21.3322	22.3873	20.1846	21.1469
Q9Y3D0	Mitotic spindle-associated MMXD complex subunit MIP18	FAM96B	5	5	54.6		0.919959	-0.0671933	-1.04768		0.686452	-0.820036	-1.76545	24.2562	24.6103	24.2391	23.9369	24.2159	24.7512	25.1567	24.142	21.3469
Q8NCA5	Protein FAM98A	FAM98A	5	2	12.9	+	0.0214206	2.51728	5.72502		0.0971765	2.25623	4.77741	21.4916	21.2606	19.8908	23.307	23.4381	23.4498	23.866	22.5992	22.9465
Q52LJ0;Q52LJ0-1	Protein FAM98B	FAM98B	6	3	16.2		0.595576	0.217915	1.16305		0.973796	-0.0199051	-1.01389	24.6929	24.307	24.6502	24.7916	24.4588	25.0535	24.8227	24.571	24.1967
Q9NVI1-2;Q9NVI1-1;Q9NVI1	Fanconi anemia group I protein	FANCI	4	4	4.6		0.995556	0.0042216	1.00293		0.334723	-1.06254	-2.08861	22.4931	22.205	22.7328	22.2344	22.2724	22.9368	22.2927	21.7931	20.1575
Q9Y285;Q9Y285-2	Phenylalanine--tRNA ligase alpha subunit	FARSA	12	12	28	+	0.0221463	1.06834	2.09702		0.492023	0.652693	1.5721	24.3923	24.4522	24.9188	25.6545	25.6567	25.6573	26.1714	25.1383	24.4119
Q9NSD9;Q9NSD9-2	Phenylalanine--tRNA ligase beta subunit	FARSB	15	15	27.5	+	0.012043	0.699957	1.62446		0.139739	0.484504	1.3991	25.2958	25.377	25.4742	26.1327	26.0442	26.0701	25.9536	25.7163	25.9307
P49327	Fatty acid synthase;[Acyl-carrier-protein] S-acetyltransferase;[Acyl-carrier-protein] S-malonyltransferase;3-oxoacyl-[acyl-carrier-protein] synthase;3-oxoacyl-[acyl-carrier-protein] reductase;3-hydroxyacyl-[acyl-carrier-protein] dehydratase;Enoyl-[acyl-carrier-protein] reductase;Oleoyl-[acyl-carrier-protein] hydrolase	FASN	115	115	65.5		0.0626016	-0.421486	-1.33931		0.0518222	-0.757346	-1.69038	32.9924	33.0783	33.006	32.5649	32.7515	32.4958	32.2471	32.1777	32.3799
Q9NYY8;Q9NYY8-2	FAST kinase domain-containing protein 2	FASTKD2	9	9	18		0.970188	0.0243079	1.01699		0.482948	-0.921515	-1.8941	23.3218	23.398	23.4127	23.3896	23.7456	23.0701	23.1297	20.9039	23.3344
Q7L8L6	FAST kinase domain-containing protein 5	FASTKD5	4	4	6.7		0.27293	-0.455735	-1.37148		0.563696	-0.669021	-1.58999	23.2041	23.2111	22.7593	23.0477	22.354	22.4058	22.9828	21.0731	23.1116
P62861	40S ribosomal protein S30	FAU	3	3	20.3		0.108513	0.363201	1.28628		0.529074	0.445497	1.36178	26.3446	26.6541	26.5075	26.807	26.8795	26.9094	27.3738	26.225	27.244
Q8WUP2-3;Q8WUP2;Q8WUP2-2	Filamin-binding LIM protein 1	FBLIM1	6	6	34.4		0.3766	-0.33965	-1.26545		0.640835	-0.306362	-1.23659	24.2511	24.3791	24.6538	24.0898	24.4324	23.7428	24.0979	23.6231	24.6438
P98095;P98095-2	Fibulin-2	FBLN2	4	4	6.5		0.112396	-0.985284	-1.9797		0.649683	-0.434459	-1.3514	23.2129	22.4111	23.8796	22.1144	22.0945	22.3389	23.2731	22.5286	22.3985
P35555	Fibrillin-1	FBN1	3	2	1.6		0.461027	-0.611386	-1.52773		0.419993	-1.06919	-2.09825	22.26	20.7791	20.5091	20.124	20.8184	20.7716	19.72	21.2852	19.3355
Q96ME1-2;Q96ME1-4;Q96ME1;Q96ME1-3	F-box/LRR-repeat protein 18	FBXL18	6	6	11.8		0.933801	-0.0408414	-1.02871		0.448646	0.198513	1.14751	23.1921	23.4268	23.2142	23.2745	23.453	22.983	23.4489	23.4594	23.5203
Q8NEZ5;Q8NEZ5-3	F-box only protein 22	FBXO22	7	7	20.1		0.907071	0.0497379	1.03508		0.842899	-0.153463	-1.11224	24.5129	24.0519	24.1472	24.3105	24.2713	24.2794	24.2896	24.4763	23.4858
Q8TB52	F-box only protein 30	FBXO30	6	6	9.4		0.224867	1.7621	3.39191		0.965072	0.151715	1.11089	21.8168	18.6239	22.4574	22.6123	22.8255	22.7466	22.6237	21.7152	19.0144
Q9Y3I1;Q9Y3I1-3;Q9Y3I1-2	F-box only protein 7	FBXO7	6	6	17.4		0.822694	-0.105353	-1.07576		0.397393	-0.319845	-1.2482	23.6873	23.7487	23.9524	23.3632	23.9752	23.7339	23.5183	23.6922	23.2183
Q969U6-2;Q969U6	F-box/WD repeat-containing protein 5	FBXW5	1	1	4		0.706958	-0.547146	-1.46119		0.660689	0.438384	1.35509	20.7145	19.8452	21.4576	20.0366	21.5327	18.8066	21.5787	20.9748	20.7791
P55899	IgG receptor FcRn large subunit p51	FCGRT	3	3	8.2	+	0.039696	-1.21316	-2.31845		0.367454	-0.303771	-1.23437	23.0687	23.3095	23.186	22.538	21.4226	21.9641	22.7459	23.1107	22.7964
P37268;P37268-5;P37268-2;P37268-4;P37268-3	Squalene synthase	FDFT1	10	10	32.4	+	0.0263311	-1.64312	-3.12341	+	0.052	-3.43039	-10.7808	25.945	25.9276	26.1621	24.5583	24.8267	23.7204	23.1379	21.5296	23.0761
P14324-2;P14324	Farnesyl pyrophosphate synthase	FDPS	10	10	38.2		0.150895	-0.31164	-1.24112		0.169198	-0.567436	-1.48189	28.8766	29.0731	29.0985	28.7439	28.595	28.7743	28.4141	28.2216	28.7101
P22570-4;P22570;P22570-7;P22570-3;P22570-5;P22570-2;P22570-6	NADPH:adrenodoxin oxidoreductase, mitochondrial	FDXR	19	19	45.3	+	0.0116667	-0.856269	-1.81035		0.101975	-0.672185	-1.59348	27.0193	27.3005	27.0822	26.3067	26.1976	26.3289	26.3757	26.3614	26.6483
P22830;P22830-2	Ferrochelatase, mitochondrial	FECH	9	9	29.1		0.706016	-0.318238	-1.24681		0.943539	0.0847867	1.06053	24.9287	23.8262	24.8885	23.5991	24.6907	24.3988	24.3832	25.3944	24.1202
P39748;P39748-2	Flap endonuclease 1	FEN1	13	13	51.8		0.0826512	0.472575	1.38758		0.600058	0.213013	1.15911	27.7012	27.8051	27.9792	28.1047	28.3838	28.4148	28.3359	27.8657	27.9231
Q96AC1;Q96AC1-3;Q96AC1-2	Fermitin family homolog 2	FERMT2	26	26	50		0.788164	-0.0901464	-1.06448		0.280709	-0.314645	-1.24371	29.0541	29.2063	29.009	28.8706	29.198	28.9305	28.6148	28.8423	28.8684
P09038-2;P09038-3;P09038-1;P09038	Fibroblast growth factor 2	FGF2	3	3	18.1		0.0641739	0.699423	1.62386		0.0685773	1.23554	2.35469	23.4342	22.7732	23.062	23.9293	23.6889	23.7493	24.633	24.0945	24.2484
P07954-2;P07954	Fumarate hydratase, mitochondrial	FH	15	15	54		0.413996	-0.220931	-1.16549		0.812722	-0.0603612	-1.04273	28.6085	28.7082	28.6922	28.5287	28.2039	28.6135	28.5608	28.6238	28.6432
Q13642-1;Q13642-5;Q13642-4;Q13642;Q13642-3	Four and a half LIM domains protein 1	FHL1	4	4	18.2		0.133707	-1.09367	-2.13416		0.918674	-0.245139	-1.18521	23.8109	22.7377	23.2485	22.6542	21.3022	22.5597	24.7017	20.8878	23.4722
Q14192	Four and a half LIM domains protein 2	FHL2	7	7	35.5		0.157021	0.268195	1.2043		0.725912	-0.17782	-1.13117	25.5582	25.4644	25.3654	25.7482	25.6655	25.7789	25.1032	25.08	25.6714
Q9Y613	FH1/FH2 domain-containing protein 1	FHOD1	14	14	15.6		0.124642	-0.61056	-1.52685		0.812629	-0.222896	-1.16707	25.2392	25.1849	25.5771	24.384	24.6704	25.1152	24.6319	25.887	24.8136
Q9Y3D6	Mitochondrial fission 1 protein	FIS1	4	4	34.2	+	0.0293081	-0.81362	-1.75762		0.563186	-0.324894	-1.25257	26.4568	26.0553	26.4438	25.4731	25.4361	25.6058	25.8583	26.4658	25.6571
Q96AY3	Peptidyl-prolyl cis-trans isomerase FKBP10	FKBP10	23	23	48.5		0.833935	-0.101796	-1.07311		0.719484	0.112219	1.08089	28.3378	28.3585	28.2369	28.469	27.8116	28.3472	28.5469	28.2822	28.4408
Q9NWM8	Peptidyl-prolyl cis-trans isomerase FKBP14	FKBP14	5	5	33.2		0.659553	-0.453861	-1.3697		0.887139	-0.202757	-1.1509	22.5098	21.8639	23.0889	22.8399	21.0267	22.2345	21.2617	23.2319	22.3607
Q5T1M5;Q5T1M5-2	FK506-binding protein 15	FKBP15	12	12	13.5		0.168812	0.482087	1.39676		0.239883	0.777697	1.71439	23.2856	23.0939	23.5385	23.5241	23.7587	24.0815	23.9958	24.67	23.5852
P62942	Peptidyl-prolyl cis-trans isomerase FKBP1A	FKBP1A	8	8	75.9		0.265193	-1.88464	-3.69261		0.625017	0.430399	1.34761	28.7352	29.7173	29.9406	30.0433	25.377	27.3188	29.9465	30.3572	29.3805
P26885	Peptidyl-prolyl cis-trans isomerase FKBP2	FKBP2	6	6	52.8		0.584684	-0.495373	-1.40969		0.434135	-0.512985	-1.427	27.2641	27.621	27.0759	27.5145	25.6931	27.2673	26.909	26.2334	27.2797
Q00688	Peptidyl-prolyl cis-trans isomerase FKBP3	FKBP3	7	7	30.8		0.0595696	0.664885	1.58544		0.194887	0.625017	1.54223	27.2166	26.8573	27.4085	27.821	27.6905	27.9656	28.0306	27.5853	27.7416
Q02790	Peptidyl-prolyl cis-trans isomerase FKBP4;Peptidyl-prolyl cis-trans isomerase FKBP4, N-terminally processed	FKBP4	26	26	61.7		0.994251	-0.00263786	-1.00183		0.342023	0.237531	1.17897	29.8125	29.8345	29.9929	29.7869	29.8905	29.9546	30.1987	30.0385	30.1153
Q13451-2;Q13451	Peptidyl-prolyl cis-trans isomerase FKBP5;Peptidyl-prolyl cis-trans isomerase FKBP5, N-terminally processed	FKBP5	2	2	13.8	+	0.0335118	-2.23321	-4.70179		0.0683564	-2.07989	-4.22775	22.9502	23.2419	24.3379	22.1525	20.6185	21.0594	21.179	21.1638	21.9476
Q14318-2;Q14318	Peptidyl-prolyl cis-trans isomerase FKBP8	FKBP8	10	10	33.4		0.491327	-0.197933	-1.14705		0.967241	0.0198619	1.01386	26.4197	26.7852	26.8436	26.5107	26.5096	26.4344	26.6083	26.8263	26.6736
O95302;O95302-3	Peptidyl-prolyl cis-trans isomerase FKBP9	FKBP9	11	11	24.6		0.172798	-2.55894	-5.89275		0.661374	-0.306587	-1.23678	26.1498	26.5109	25.7848	25.7515	20.6161	24.4011	25.5844	26.3729	25.5685
Q13045;Q13045-3	Protein flightless-1 homolog	FLII	31	2	37		0.215052	-0.227601	-1.17089		0.212545	-0.240842	-1.18168	28.3374	28.28	28.2968	28.0196	28.1964	28.0154	28.0656	28.0386	28.0874
P21333-2;P21333	Filamin-A	FLNA	104	97	58.7	+	0.0291222	0.549582	1.46366		0.524435	0.240818	1.18166	32.1703	32.245	32.3324	32.7207	32.792	32.8837	32.7735	32.2768	32.4198
O75369-2;O75369-9;O75369;O75369-6;O75369-3;O75369-7;O75369-5;O75369-4	Filamin-B	FLNB	104	1	60.4		0.808671	0.0518176	1.03657		0.922033	0.0378787	1.0266	30.7787	30.8615	30.8758	30.8957	30.8586	30.9171	31.0413	30.6861	30.9022
Q14315;Q14315-2	Filamin-C	FLNC	130	121	67.2		0.338995	-0.161153	-1.11818		0.837761	-0.0590324	-1.04177	33.9427	34.0022	33.9435	33.7243	33.8724	33.8082	33.966	33.7891	33.9562
O75955;O75955-2	Flotillin-1	FLOT1	14	14	44.7		0.974198	0.0217361	1.01518		0.717647	0.208797	1.15572	26.8879	27.0345	27.5046	27.1081	27.1812	27.203	27.5994	27.3909	27.0632
Q14254	Flotillin-2	FLOT2	12	12	33.2		0.706513	-0.204611	-1.15238		0.288934	-0.830695	-1.77854	25.097	25.6841	26.053	25.4552	25.3811	25.384	25.2173	25.0121	24.1126
Q96CP2	FLYWCH family member 2	FLYWCH2	3	3	36.4		0.175351	-1.04006	-2.05631		0.625691	0.296988	1.22858	22.4791	22.3753	23.1522	22.3986	20.6369	21.8509	23.2157	23.0125	22.6693
Q9NZ56	Formin-2	FMN2	2	2	2.4		0.182486	-0.963202	-1.94963		0.962296	0.0590051	1.04175	21.045	20.7358	22.2909	20.282	20.0417	20.8584	21.1376	21.6111	21.4999
Q9HA64	Ketosamine-3-kinase	FN3KRP	8	8	24.3	+	0.0334109	-0.951658	-1.93409		0.905152	-0.0587126	-1.04154	25.6138	25.4057	25.9544	24.8258	24.4392	24.8539	25.5695	25.6654	25.5628
Q9Y2H6-2;Q9Y2H6	Fibronectin type-III domain-containing protein 3A	FNDC3A	3	3	4.1		0.700834	0.314732	1.24378		0.47197	-0.68143	-1.60373	22.5601	23.1166	23.1885	22.4148	23.7792	23.6153	23.0116	21.317	22.4923
P49354;P49354-2	Protein farnesyltransferase/geranylgeranyltransferase type-1 subunit alpha	FNTA	11	11	39.8		0.344714	-0.280333	-1.21448		0.362994	-0.28768	-1.22068	25.6053	25.7905	25.4853	25.4604	25.0834	25.4964	25.4252	25.4114	25.1814
P85037;P85037-2	Forkhead box protein K1	FOXK1	10	10	19.4	+	0.0298225	0.919855	1.89193		0.41695	0.428272	1.34562	24.209	24.4273	24.5749	25.123	25.5023	25.3455	24.9961	25.1387	24.3611
Q9P2Q2	FERM domain-containing protein 4A	FRMD4A	3	3	5.6		0.197341	0.736464	1.66609		0.3387	0.641879	1.56036	21.295	21.195	22.2308	21.8859	22.6848	22.3595	22.5135	22.1511	21.9818
Q96NE9;Q96NE9-2	FERM domain-containing protein 6	FRMD6	3	3	5.6	+	0.0356237	0.728444	1.65685		0.850943	0.123365	1.08927	22.349	22.3319	22.364	22.9765	23.3642	22.8896	22.6161	22.8395	21.9596
Q9BZ67-2;Q9BZ67;Q9BZ67-3	FERM domain-containing protein 8	FRMD8	6	6	18.9		0.984933	0.0110734	1.00771		0.343667	-0.331552	-1.25837	23.6862	23.8671	24.1577	23.9127	23.9785	23.8531	23.5319	23.6479	23.5366
O94915	Protein furry homolog-like	FRYL	33	33	14.6		0.559152	0.364735	1.28765		0.812872	0.0950057	1.06807	24.9737	24.7667	24.8004	24.7553	25.9697	24.91	24.9463	25.1111	24.7685
Q16658	Fascin	FSCN1	25	25	66.9	+	0.0483208	-0.551687	-1.4658		0.15742	-0.520208	-1.43416	30.5251	30.6085	30.3678	30.0659	29.7706	30.0097	29.9235	29.8363	30.1809
Q12841;Q12841-2	Follistatin-related protein 1	FSTL1	10	10	36	+	0.0476513	-0.789727	-1.72875		0.0601081	-0.714499	-1.64091	27.6858	27.5499	27.7516	27.0667	26.4802	27.0712	27.0518	26.8668	26.9252
P02794	Ferritin heavy chain;Ferritin heavy chain, N-terminally processed	FTH1	8	8	50.8		0.519131	-0.398069	-1.31774		0.918288	-0.062198	-1.04406	28.1217	27.526	28.122	27.7127	26.8611	28.0017	27.9542	27.9547	27.6743
P02792	Ferritin light chain	FTL	7	7	48.6	+	0.0292037	-2.13345	-4.38765		0.149529	-0.925081	-1.89879	29.1729	28.8512	29.2326	27.4184	25.9032	27.5347	28.0898	28.6521	27.7395
Q9C0B1	Alpha-ketoglutarate-dependent dioxygenase FTO	FTO	14	14	34.5		0.244624	-0.299075	-1.23036		0.384891	-0.384451	-1.30536	26.7193	26.8277	27.132	26.5642	26.562	26.6555	26.3811	26.8353	26.3091
Q96AE4	Far upstream element-binding protein 1	FUBP1	21	2	48		0.334266	-0.469388	-1.38452		0.813143	0.0936483	1.06707	29.6135	29.7395	29.6258	29.6889	28.5879	29.2938	29.7684	29.5599	29.9315
Q96I24;Q96I24-2	Far upstream element-binding protein 3	FUBP3	16	15	43.5		0.785331	0.10101	1.07252		0.7233	0.167821	1.12336	26.8443	27.0815	27.2261	27.2354	26.9826	27.237	27.3359	26.9297	27.3899
Q9BTY2	Plasma alpha-L-fucosidase	FUCA2	4	4	9.6		0.143127	-0.378305	-1.29981		0.712714	-0.310022	-1.23973	22.7328	22.8692	22.7741	22.601	22.1946	22.4456	21.7019	22.7183	23.0259
P35637-2;P35637	RNA-binding protein FUS	FUS	10	8	22.7	+	0.0460323	0.500027	1.41424		0.40795	0.359557	1.28303	27.5287	27.5043	27.5679	28.1731	27.878	28.0499	28.1642	27.5091	28.0063
Q495W5-2;Q495W5	Alpha-(1,3)-fucosyltransferase 11	FUT11	2	2	4.4		0.0551659	-1.13337	-2.19371		0.974816	-0.0107339	-1.00747	22.0238	21.7518	21.9236	21.4705	20.3219	20.5067	21.8849	21.984	21.7981
P51114;P51114-2;P51114-3	Fragile X mental retardation syndrome-related protein 1	FXR1	15	14	33.8	+	0.0487363	0.693031	1.61668		0.434071	0.546485	1.46052	25.9493	25.9431	26.3368	26.5578	26.8243	26.9263	27.2493	26.5839	26.0355
P51116	Fragile X mental retardation syndrome-related protein 2	FXR2	5	3	11.3		0.12323	1.07002	2.09946		0.290823	1.28203	2.43181	20.0469	19.8947	21.3378	21.2762	21.3238	21.8894	21.8512	22.6323	20.6419
Q14332;O75084	Frizzled-2;Frizzled-7	FZD2;FZD7	2	2	3.5		0.584692	0.287224	1.22029		0.271373	0.730371	1.65907	21.1598	21.9943	22.0231	21.8045	22.1245	22.1098	22.3129	22.8571	22.1983
Q13283	Ras GTPase-activating protein-binding protein 1	G3BP1	16	15	54.1	+	0.0341679	0.611249	1.52758		0.299691	0.425892	1.3434	28.254	28.3255	28.4843	28.8677	28.9237	29.1062	29.11	28.5188	28.7126
Q9UN86-2;Q9UN86	Ras GTPase-activating protein-binding protein 2	G3BP2	7	6	21.4		0.846447	-0.0933399	-1.06684		0.854055	-0.176145	-1.12986	24.7201	24.1617	24.1321	24.2617	24.16	24.3121	24.3591	23.4135	24.7129
P11413;P11413-2;P11413-3	Glucose-6-phosphate 1-dehydrogenase	G6PD	38	38	78.8		0.169093	-0.280933	-1.21498		0.777118	-0.0806675	-1.05751	31.0129	31.058	30.8712	30.7215	30.7824	30.5954	30.8694	30.9494	30.8814
P10253	Lysosomal alpha-glucosidase;76 kDa lysosomal alpha-glucosidase;70 kDa lysosomal alpha-glucosidase	GAA	7	7	10.3		0.195569	-1.4081	-2.65387		0.918536	0.0542291	1.0383	23.7908	23.5482	23.406	23.2442	20.4971	22.7794	23.8705	23.6505	23.3866
O95166	Gamma-aminobutyric acid receptor-associated protein	GABARAP	2	1	23.9		0.61017	-0.224693	-1.16853		0.687632	-0.514985	-1.42898	23.1243	22.8477	23.3254	22.8124	23.2173	22.5936	21.6241	23.8767	22.2517
P60520	Gamma-aminobutyric acid receptor-associated protein-like 2	GABARAPL2	2	2	17.1		0.108207	-0.514411	-1.42841		0.432874	-1.14547	-2.21218	22.915	23.2315	23.0302	22.8406	22.413	22.3799	20.2202	22.3065	23.2136
Q06546	GA-binding protein alpha chain	GABPA	8	8	22.5		0.715373	-0.284577	-1.21805		0.997483	0.00287056	1.00199	24.8704	23.9721	25.2621	23.9744	24.7078	24.5686	24.5508	25.0034	24.559
O14976;O14976-2	Cyclin-G-associated kinase	GAK	17	17	17.5		0.959324	-0.0589676	-1.04172		0.803967	-0.184907	-1.13674	24.4598	24.1324	24.6953	24.371	25.1481	23.5915	23.8207	24.7265	24.1856
Q14376;Q14376-2	UDP-glucose 4-epimerase	GALE	13	13	61.8		0.128357	-0.225018	-1.16879		0.820492	-0.0617237	-1.04371	27.1513	27.1605	27.1109	26.9621	26.8784	26.9071	27.157	26.9973	27.0832
P51570;P51570-2	Galactokinase	GALK1	12	12	51	+	0.0349275	-0.480279	-1.39501		0.289509	-0.277114	-1.21177	27.8921	27.9183	27.9289	27.3185	27.515	27.465	27.7547	27.4845	27.6687
Q01415-2;Q01415	N-acetylgalactosamine kinase	GALK2	1	1	1.8		0.311801	-0.549526	-1.4636		0.964619	0.0214214	1.01496	22.2566	22.2293	22.2507	21.9997	22.1436	20.9446	22.5286	22.035	22.2371
Q96C23	Aldose 1-epimerase	GALM	6	6	23.4		0.118468	-1.89827	-3.72766		0.890734	-0.125399	-1.09081	24.7143	23.4953	23.6915	23.7686	20.8975	21.5402	24.0134	23.7947	23.7168
Q10471	Polypeptide N-acetylgalactosaminyltransferase 2;Polypeptide N-acetylgalactosaminyltransferase 2 soluble form	GALNT2	16	16	36.1		0.369647	0.19997	1.14867		0.192128	0.40383	1.32302	26.8127	26.84	26.6963	26.9477	27.1364	26.8647	27.3375	27.1851	27.0378
Q86SF2	N-acetylgalactosaminyltransferase 7	GALNT7	6	6	11.3		0.0728402	1.56576	2.96033		0.306689	1.06351	2.09001	21.0993	20.3551	22.4358	23.0006	22.6736	22.9133	22.5375	22.0838	22.4595
Q14353;Q14353-2	Guanidinoacetate N-methyltransferase	GAMT	4	4	29.2	+	0.0358737	-0.772151	-1.70781		0.290627	-0.407653	-1.32653	24.6083	24.871	24.5812	23.7294	23.8455	24.1692	24.4229	24.006	24.4087
Q14697	Neutral alpha-glucosidase AB	GANAB	51	1	70.1		0.516872	-0.228833	-1.17189		0.964645	0.0172081	1.012	32.133	32.2324	32.2207	32.1145	31.606	32.1791	32.1547	32.1077	32.3754
Q14697-2	Neutral alpha-glucosidase AB	GANAB	51	1	67.5		0.895134	-0.0519193	-1.03664		0.903956	0.0804958	1.05738	23.5301	23.5971	23.5596	23.6223	23.2614	23.6474	23.9583	23.8267	23.1434
P04406	Glyceraldehyde-3-phosphate dehydrogenase	GAPDH	27	2	79.1		0.763217	-0.231036	-1.17368		0.84349	0.111519	1.08037	35.5284	35.7995	35.3879	35.7964	34.5617	35.6645	35.5155	35.495	36.0397
Q14C86-4;Q14C86-5;Q14C86-2;Q14C86;Q14C86-6;Q14C86-3	GTPase-activating protein and VPS9 domain-containing protein 1	GAPVD1	27	27	25.4		0.7259	0.120957	1.08746		0.816962	-0.155622	-1.1139	26.6626	26.6553	26.7229	26.684	27.0747	26.645	26.8138	26.7695	25.9906
P41250	Glycine--tRNA ligase	GARS	27	27	56.2		0.836212	-0.104104	-1.07483		0.493495	-0.279838	-1.21406	29.6037	29.7787	29.5082	29.7853	29.127	29.666	29.0787	29.3568	29.6156
P22102	Trifunctional purine biosynthetic protein adenosine-3;Phosphoribosylamine--glycine ligase;Phosphoribosylformylglycinamidine cyclo-ligase;Phosphoribosylglycinamide formyltransferase	GART	35	35	52.8		0.651835	-0.174147	-1.1283		0.829373	-0.0760129	-1.0541	30.106	30.2389	30.0775	30.2316	29.6449	30.0234	30.0665	29.9282	30.1996
A6NHX0;Q8WTX7	GATS-like protein 2;GATS-like protein 3	GATSL2;GATSL3	2	2	7.6		0.369407	-0.627069	-1.54442		0.782141	-0.262002	-1.19914	21.8325	22.0632	21.2556	21.7907	21.2018	20.2776	21.7878	20.7235	21.854
P04062-4;P04062-2;P04062;P04062-5;P04062-3	Glucosylceramidase	GBA	15	15	56.6		0.426544	-0.632871	-1.55065		0.255943	0.479997	1.39474	25.8084	26.305	26.3908	26.25	24.4643	25.8913	26.6168	26.6373	26.6901
O75323;O75323-2	Protein NipSnap homolog 2	GBAS	3	3	15.7		0.255266	-0.462931	-1.37834		0.483248	-0.425483	-1.34302	23.6409	24.1825	24.2684	23.8353	23.6161	23.2517	23.502	23.2593	24.054
Q04446	1,4-alpha-glucan-branching enzyme	GBE1	28	28	58.5		0.914395	-0.0308908	-1.02164		0.0885625	0.501716	1.4159	29.1442	29.0904	29.2498	29.1066	29.207	29.078	29.7231	29.5985	29.6678
Q92538-3;Q92538-2;Q92538	Golgi-specific brefeldin A-resistance guanine nucleotide exchange factor 1	GBF1	45	45	35.6		0.963679	-0.0152251	-1.01061		0.400701	-0.164605	-1.12086	28.047	28.03	28.0516	27.9949	28.1463	27.9416	27.9421	27.868	27.8246
P32455	Interferon-induced guanylate-binding protein 1	GBP1	16	12	38.5		0.36874	0.296754	1.22838		0.536195	-0.472178	-1.3872	27.0941	26.8166	26.7233	27.0461	27.4694	27.0086	26.1791	27.1745	25.8638
P32456	Interferon-induced guanylate-binding protein 2	GBP2	5	3	9.1		0.749416	0.182068	1.13451		0.227263	0.384811	1.30569	21.4739	21.3081	21.4446	21.8758	21.031	21.8661	21.8068	21.949	21.6252
P28676	Grancalcin	GCA	9	9	41	+	0.0241655	-1.33127	-2.51624		0.169558	-0.938889	-1.91705	26.3974	26.1435	26.0738	25.2744	24.4712	24.8753	25.5949	25.5588	24.6443
O75600;O75600-2	2-amino-3-ketobutyrate coenzyme A ligase, mitochondrial	GCAT	1	1	3.3		0.288935	-0.57934	-1.49417		0.126049	-1.30724	-2.47468	22.3746	22.3428	23.1482	21.8562	22.5895	21.6819	21.7878	21.3295	20.8266
Q92947;Q92947-2	Glutaryl-CoA dehydrogenase, mitochondrial	GCDH	5	5	22.1		0.187184	-0.482807	-1.39746		0.641402	-0.168743	-1.12408	24.9861	25.0327	25.1798	24.2421	24.9737	24.5344	24.7636	24.7987	25.1301
P48507;P48507-2	Glutamate--cysteine ligase regulatory subunit	GCLM	7	7	32.8		0.336153	0.169294	1.12451		0.650685	-0.145162	-1.10585	26.7871	26.8951	26.7158	26.9835	26.9801	26.9423	26.8202	26.5207	26.6217
Q92616	Translational activator GCN1	GCN1L1	66	66	35.6		0.11432	0.702977	1.62786		0.598685	0.274731	1.20977	26.8944	26.4574	27.1449	27.1747	27.8578	27.5732	27.3817	27.0275	26.9117
Q8TB36-2;Q8TB36	Ganglioside-induced differentiation-associated protein 1	GDAP1	4	4	17.9		0.186819	-0.934952	-1.91183		0.652008	-0.406647	-1.3256	23.337	23.581	23.0141	22.8584	21.3888	22.88	22.1552	22.8741	23.6829
Q9NZC3	Glycerophosphodiester phosphodiesterase 1	GDE1	1	1	4.5		0.587931	-0.664077	-1.58455		0.44297	-1.12574	-2.18213	23.5831	22.7288	23.124	22.8581	20.9527	23.633	20.6688	21.7662	23.6238
P31150	Rab GDP dissociation inhibitor alpha	GDI1	26	17	71.6		0.999344	0.000387192	1.00027		0.354937	0.299019	1.23031	27.7528	27.8687	27.7576	27.9081	27.5217	27.9503	28.207	27.857	28.2121
P50395;P50395-2	Rab GDP dissociation inhibitor beta	GDI2	42	33	83.8		0.362329	-0.209957	-1.15665		0.520045	-0.147837	-1.10791	31.6094	31.4784	31.5781	31.4187	31.1652	31.4521	31.48	31.3738	31.3686
P57678	Gem-associated protein 4	GEMIN4	11	11	12.3		0.168567	0.879482	1.83971		0.555004	0.504437	1.41857	24.2001	23.8947	22.7759	24.2356	24.7529	24.5207	23.9406	24.4881	23.9554
Q8TEQ6	Gem-associated protein 5	GEMIN5	20	20	15.3		0.242749	0.389767	1.31018		0.820023	0.160419	1.11761	25.1851	24.6402	24.8817	25.1071	25.5036	25.2656	25.4356	25.1327	24.62
Q7L5D6;Q7L5D6-2	Golgi to ER traffic protein 4 homolog	GET4	8	8	27.5		0.36852	-0.368012	-1.29057		0.468302	0.555854	1.47004	24.2589	24.7434	24.7065	23.8478	24.5402	24.2168	24.9705	25.8618	24.544
Q96RP9;Q96RP9-2	Elongation factor G, mitochondrial	GFM1	12	12	20.6		0.470165	-0.170242	-1.12525		0.53405	-0.29636	-1.22804	25.4125	25.2801	25.2883	25.3032	25.1542	25.0128	25.3226	24.6118	25.1575
Q06210-2;Q06210	Glutamine--fructose-6-phosphate aminotransferase [isomerizing] 1	GFPT1	41	33	71.4		0.662814	0.0917867	1.06569		0.969052	0.0109831	1.00764	30.0082	30.1326	30.027	30.1729	30.1875	30.0828	30.0647	30.0016	30.1345
O94808	Glutamine--fructose-6-phosphate aminotransferase [isomerizing] 2	GFPT2	24	16	44		0.200712	1.04627	2.06518		0.369248	0.948043	1.92925	26.235	24.5127	24.3321	25.8256	26.3002	26.0929	25.8763	26.3112	25.7365
Q9UJY5-4;Q9UJY5-3;Q9UJY5-2;Q9UJY5;Q9UJY5-6	ADP-ribosylation factor-binding protein GGA1	GGA1	5	5	13.2	+	0.0223051	-1.50292	-2.83416		0.728035	0.742153	1.67267	23.202	22.4217	22.8153	21.1882	21.1287	21.6134	25.5217	23.581	21.5628
Q9UJY4	ADP-ribosylation factor-binding protein GGA2	GGA2	6	6	11.4		0.490697	-0.304663	-1.23513		0.623107	0.382633	1.30372	24.3073	23.7248	24.241	23.5706	24.1552	23.6334	23.7723	24.7145	24.9342
O75223;O75223-3;O75223-2;O75223-4	Gamma-glutamylcyclotransferase	GGCT	6	6	53.7		0.105775	-0.63184	-1.54954		0.562958	-0.347077	-1.27198	26.0363	25.656	25.5855	25.4381	24.7876	25.1566	24.8776	25.7	25.659
P38435-2;P38435	Vitamin K-dependent gamma-carboxylase	GGCX	7	7	12.4		0.384125	0.305672	1.23599		0.260067	0.568863	1.48335	23.6484	23.3392	23.8836	23.6806	24.0272	24.0803	24.396	24.352	23.8298
Q92820	Gamma-glutamyl hydrolase	GGH	13	13	43.7		0.695325	-0.0836035	-1.05966		0.857204	0.0420386	1.02957	27.8068	27.7636	27.7258	27.695	27.6011	27.7493	27.7834	27.8427	27.7962
O95749;O95749-2	Geranylgeranyl pyrophosphate synthase	GGPS1	5	5	18		0.334121	-0.554152	-1.46831		0.149048	-1.42299	-2.68141	22.2662	21.6532	22.6077	21.5813	21.144	22.1394	20.1209	21.5313	20.6059
Q8N2G8-2;Q8N2G8-3;Q8N2G8	GH3 domain-containing protein	GHDC	2	2	5.3		0.955287	-0.0478649	-1.03373		0.837605	-0.289689	-1.22238	22.8478	23.0084	22.5564	22.238	23.1958	22.8353	23.3096	23.068	21.1661
Q9H3K2	Growth hormone-inducible transmembrane protein	GHITM	3	3	11.9		0.981315	0.0609233	1.04313		0.407637	0.755411	1.68811	22.3957	20.7859	21.19	22.4165	19.7556	22.3823	22.3455	22.4908	21.8015
Q6Y7W6-4;Q6Y7W6-5;Q6Y7W6;Q6Y7W6-3	PERQ amino acid-rich with GYF domain-containing protein 2	GIGYF2	12	12	13.3		0.804528	0.2423	1.18288		0.469009	0.861396	1.8168	22.8369	21.7395	23.2571	23.3286	22.4507	22.7811	24.5504	22.9391	22.9281
Q9BRX5-3;Q9BRX5;Q9BRX5-2	DNA replication complex GINS protein PSF3	GINS3	7	7	38.4		0.479902	-0.327031	-1.25443		0.521902	-0.294034	-1.22606	24.445	25.1495	24.8425	24.8636	24.2395	24.3528	24.5912	24.4359	24.5278
Q9BRT9	DNA replication complex GINS protein SLD5;DNA replication complex GINS protein SLD5, N-terminally processed	GINS4	6	6	35.4		0.212961	-0.425746	-1.34327		0.982904	0.0144787	1.01009	24.8631	24.2762	24.5167	23.9114	24.248	24.2194	24.8469	24.7005	24.1521
O14908;O14908-2	PDZ domain-containing protein GIPC1	GIPC1	12	12	50.5		0.993732	-0.0030206	-1.0021		0.304567	-0.415917	-1.33415	27.2492	27.2685	27.0962	27.2574	27.0746	27.2727	27.0729	26.8204	26.4728
Q14161-10;Q14161-8;Q14161-4;Q14161-5;Q14161-3;Q14161;Q14161-11;Q14161-7;Q14161-9;Q14161-6;Q14161-2	ARF GTPase-activating protein GIT2	GIT2	7	6	18.4		0.955675	-0.0449085	-1.03162		0.13827	0.481407	1.3961	23.197	23.4229	23.2361	22.7466	23.7263	23.2484	23.8131	23.8432	23.6439
P17302	Gap junction alpha-1 protein	GJA1	2	2	8.9		0.0647402	-1.76061	-3.38841		0.212916	-1.85502	-3.61757	23.1975	23.5498	23.5334	20.584	21.5601	22.8549	20.6169	20.8651	23.2336
P06280	Alpha-galactosidase A	GLA	9	9	26.1		0.49543	-0.886705	-1.84895		0.778128	0.109177	1.07861	24.6795	24.5983	24.936	24.924	21.9495	24.6802	24.7995	24.7693	24.9726
P16278;P16278-3;P16278-2	Beta-galactosidase	GLB1	11	11	23.8		0.0828094	-0.840214	-1.79032		0.918217	-0.0275453	-1.01928	26.0044	25.9534	25.9783	25.4424	24.5308	25.4422	25.8937	26.019	25.9408
Q92896;Q92896-3;Q92896-2	Golgi apparatus protein 1	GLG1	8	8	7.5		0.0924472	1.71072	3.27324		0.188675	1.8992	3.73006	23.156	21.3854	23.9324	24.5949	24.6157	24.3953	24.3136	24.537	25.3207
Q92990;Q92990-2	Glomulin	GLMN	13	13	27.1		0.553822	-0.2394	-1.1805		0.561539	-0.320866	-1.24908	25.4951	24.9927	25.5084	24.8735	25.337	25.0676	24.8132	25.4292	24.7912
Q04760;Q04760-2	Lactoylglutathione lyase	GLO1	12	12	80.4		0.42426	-0.823765	-1.77002		0.719752	-0.124542	-1.09016	29.495	29.7381	29.5091	29.704	27.2326	29.3344	29.4374	29.3441	29.5872
Q9HC38;Q9HC38-2;Q9HC38-3	Glyoxalase domain-containing protein 4	GLOD4	10	10	46.3		0.163696	-0.651747	-1.57107		0.983275	-0.00773493	-1.00538	27.2995	27.1331	26.9739	27.0194	26.0028	26.4292	27.139	27.2163	27.028
P35754	Glutaredoxin-1	GLRX	4	4	50.9		0.0998069	-2.22456	-4.67368		0.712764	0.306698	1.23687	23.8087	24.9689	24.1803	24.0536	21.3343	20.8963	25.0335	24.375	24.4695
O76003	Glutaredoxin-3	GLRX3	18	18	64.2		0.693375	0.0911827	1.06524		0.837461	-0.0667617	-1.04736	28.9958	29.0024	28.8944	28.9838	29.1525	29.0298	29.0397	28.8608	28.7918
Q86SX6	Glutaredoxin-related protein 5, mitochondrial	GLRX5	2	2	21		0.197127	-1.45371	-2.73912		0.496209	-0.792867	-1.73251	23.1178	23.7126	23.1701	22.2627	20.2143	23.1623	21.3432	23.6103	22.6683
O94925	Glutaminase kidney isoform, mitochondrial	GLS	26	3	48.6	+	0.028991	-1.30142	-2.46471		0.0689877	-1.55191	-2.93205	24.2164	23.636	24.5188	23.0667	22.5825	22.8178	22.8624	22.5935	22.2596
O94925-3	Glutaminase kidney isoform, mitochondrial	GLS	27	4	53.5	+	0.0431909	-0.564995	-1.47938		0.0578235	-0.673913	-1.59539	29.9315	29.9021	30.0716	29.2713	29.5803	29.3586	29.3676	29.2407	29.2751
Q9NZD2	Glycolipid transfer protein	GLTP	4	4	23		0.542558	0.197512	1.14672		0.752207	0.216559	1.16196	24.7623	24.4367	24.8948	24.7918	24.852	25.0425	25.2788	25.052	24.4127
P00367;P00367-3;P00367-2;P49448	Glutamate dehydrogenase 1, mitochondrial;Glutamate dehydrogenase 2, mitochondrial	GLUD1;GLUD2	20	20	47.5		0.376573	0.171244	1.12603		0.877014	0.0570513	1.04034	28.3943	28.5351	28.4511	28.5876	28.7374	28.5693	28.6555	28.3352	28.561
P15104	Glutamine synthetase	GLUL	5	5	19.3		0.124174	-1.23152	-2.34814		0.239688	-0.720238	-1.64745	24.4633	23.7156	23.9854	23.4354	21.7262	23.3082	23.7246	22.9784	23.3006
P17900	Ganglioside GM2 activator;Ganglioside GM2 activator isoform short	GM2A	3	3	20.2	+	0.0295534	-1.87871	-3.67746		0.0805185	-1.11354	-2.16376	23.2024	23.3805	22.9639	22.1582	20.7178	21.0347	22.0276	22.4309	21.7477
P60983	Glia maturation factor beta	GMFB	6	6	61.3		0.164809	-0.519053	-1.43301		0.754561	-0.152813	-1.11174	26.1609	26.376	26.5221	26.0596	25.4321	26.0103	26.4115	25.9155	26.2736
O75496	Geminin	GMNN	2	2	17.7		0.888285	-0.254999	-1.19333		0.738574	-0.705433	-1.63063	23.1547	22.7673	23.6085	23.0905	21.2319	24.4432	20.2957	23.8844	23.2342
Q96IJ6;Q96IJ6-2	Mannose-1-phosphate guanyltransferase alpha	GMPPA	12	12	36.4		0.495748	0.185758	1.13741		0.978413	-0.0118656	-1.00826	25.6748	25.98	25.8976	26.0657	26.161	25.883	26.0922	25.725	25.6996
Q9Y5P6;Q9Y5P6-2	Mannose-1-phosphate guanyltransferase beta	GMPPB	9	9	38.1		0.81027	0.0541	1.03821		0.841851	0.0774059	1.05512	26.5453	26.5599	26.6148	26.5891	26.5943	26.6989	26.6932	26.4347	26.8243
P36959	GMP reductase 1	GMPR	3	3	12.8		0.693869	0.583124	1.49809		0.559888	0.806178	1.74857	21.9428	20.7656	19.1919	22.1762	20.6164	20.857	21.0253	21.591	21.7024
Q9P2T1-3;Q9P2T1;Q9P2T1-2	GMP reductase 2	GMPR2	6	6	37.8		0.191677	-0.772208	-1.70788		0.865183	-0.14946	-1.10915	25.3544	25.2179	25.0879	24.7952	23.6305	24.9179	25.6728	25.2036	24.3354
P49915;P49915-2	GMP synthase [glutamine-hydrolyzing]	GMPS	33	33	58		0.85659	-0.0666021	-1.04725		0.89274	0.0446078	1.0314	29.7318	29.7252	29.8536	29.7843	29.4742	29.8522	29.9479	29.7561	29.7404
P29992	Guanine nucleotide-binding protein subunit alpha-11	GNA11	15	7	49.3		0.715808	-0.0804729	-1.05736		0.965141	-0.0176417	-1.0123	27.3738	27.2861	27.4311	27.222	27.3333	27.2942	27.4196	27.4327	27.1858
Q14344;Q14344-2	Guanine nucleotide-binding protein subunit alpha-13	GNA13	13	13	42.2		0.874034	-0.046435	-1.03271		0.972407	-0.0138162	-1.00962	26.2234	26.3813	26.2988	26.3233	26.3053	26.1355	26.3287	26.0861	26.4471
P63096;P63096-2	Guanine nucleotide-binding protein G(i) subunit alpha-1	GNAI1	10	2	30.5	+	0.0227	-0.939849	-1.91833		0.841614	0.107194	1.07713	24.445	24.9	24.6928	23.7056	23.7275	23.7852	25.0546	24.5446	24.7601
P04899;P04899-6;P04899-3;P04899-5;P04899-2;P04899-4	Guanine nucleotide-binding protein G(i) subunit alpha-2	GNAI2	19	11	62		0.989344	-0.00709597	-1.00493		0.980628	0.00991058	1.00689	29.505	29.7152	29.6384	29.7315	29.4882	29.6176	29.8708	29.529	29.4884
P08754	Guanine nucleotide-binding protein G(k) subunit alpha	GNAI3	13	7	52		0.221402	0.221568	1.166		0.688386	0.204744	1.15248	26.1938	26.1452	26.1369	26.2853	26.4843	26.371	26.788	26.1435	26.1587
P63092;P63092-4;Q5JWF2;P63092-3;P63092-2;Q5JWF2-2	Guanine nucleotide-binding protein G(s) subunit alpha isoforms short;Guanine nucleotide-binding protein G(s) subunit alpha isoforms XLas	GNAS	14	13	47.7		0.181125	-0.367958	-1.29052		0.976829	0.0156797	1.01093	27.1606	27.3272	27.3674	27.014	26.6674	27.0698	27.715	27.1211	27.0661
P62873;P62873-2	Guanine nucleotide-binding protein G(I)/G(S)/G(T) subunit beta-1	GNB1	13	10	53.5		0.797483	-0.0696087	-1.04943		0.912166	-0.0432479	-1.03043	29.3481	29.426	29.2789	29.1655	29.317	29.3616	29.4917	29.1569	29.2746
P62879;P62879-2	Guanine nucleotide-binding protein G(I)/G(S)/G(T) subunit beta-2	GNB2	12	6	53.2		0.700895	-0.0942485	-1.06751		0.916943	-0.0472177	-1.03327	28.2131	28.2727	28.4398	28.1681	28.2412	28.2334	28.488	28.189	28.1069
P63244	Guanine nucleotide-binding protein subunit beta-2-like 1;Guanine nucleotide-binding protein subunit beta-2-like 1, N-terminally processed	GNB2L1	20	20	87.4	+	0.0103377	0.539498	1.45347		0.168506	0.532537	1.44647	30.016	30.0039	30.0367	30.5376	30.576	30.5615	30.7045	30.2664	30.6833
Q9HAV0	Guanine nucleotide-binding protein subunit beta-4	GNB4	8	4	36.5		0.872068	0.117331	1.08473		0.661343	-0.524871	-1.4388	22.786	23.6926	23.8167	23.3794	23.699	23.5688	23.2119	21.8146	23.6941
Q9Y223;Q9Y223-2;Q9Y223-5;Q9Y223-4;Q9Y223-3	Bifunctional UDP-N-acetylglucosamine 2-epimerase/N-acetylmannosamine kinase;UDP-N-acetylglucosamine 2-epimerase (hydrolyzing);N-acetylmannosamine kinase	GNE	8	8	15		0.219583	0.934691	1.91148		0.22167	1.38153	2.60545	23.5511	22.8936	21.8451	23.3469	24.2644	23.4827	24.129	24.812	23.4935
Q9UBI6	Guanine nucleotide-binding protein G(I)/G(S)/G(O) subunit gamma-12	GNG12	4	4	45.8		0.644931	-0.245272	-1.18532		0.983355	-0.0225849	-1.01578	27.3078	27.0842	27.9986	27.2432	27.3336	27.078	28.0661	27.6603	26.5964
P36915;P36915-2	Guanine nucleotide-binding protein-like 1	GNL1	15	15	29.3		0.110659	0.52246	1.4364		0.24108	0.522188	1.43613	25.8581	26.0281	25.9016	26.1274	26.7211	26.5067	26.7692	26.4738	26.1114
O15228;O15228-2	Dihydroxyacetone phosphate acyltransferase	GNPAT	5	5	11		0.257792	0.268528	1.20458		0.113878	-1.93646	-3.82765	22.7873	22.9153	22.6604	23.2175	22.9494	23.0017	20.8405	21.8637	19.8494
P46926;P46926-2	Glucosamine-6-phosphate isomerase 1	GNPDA1	12	8	65.7		0.26251	-1.56421	-2.95716		0.208139	-0.368895	-1.29136	27.9281	27.9731	28.1499	27.7295	24.18	27.4488	27.6535	27.7361	27.5547
Q96EK6	Glucosamine 6-phosphate N-acetyltransferase	GNPNAT1	3	3	32.6		0.613396	-0.259052	-1.19669		0.792254	0.169893	1.12498	23.442	22.9795	22.8894	22.8617	22.4499	23.2221	22.8773	23.5024	23.4409
P15586;P15586-2	N-acetylglucosamine-6-sulfatase	GNS	16	16	35.7		0.342236	-0.514966	-1.42896		0.752048	0.101055	1.07256	27.6349	27.741	27.7179	27.5917	26.4417	27.5154	27.8954	27.6491	27.8524
Q08379;Q08379-2	Golgin subfamily A member 2	GOLGA2	4	4	6.4		0.341931	-0.413377	-1.3318		0.96483	0.0689761	1.04897	21.2556	22.0487	21.9599	21.1698	21.582	21.2724	22.564	22.2911	20.6161
Q08378;Q08378-2;Q08378-4	Golgin subfamily A member 3	GOLGA3	8	8	7.5		0.980217	-0.076067	-1.05414		0.367293	1.33777	2.5276	23.9367	21.7737	20.9837	21.2111	23.6755	21.5793	24.1133	23.4353	23.1589
Q8TBA6-2;Q8TBA6	Golgin subfamily A member 5	GOLGA5	4	4	9.6		0.48561	0.754855	1.68746		0.447279	1.01434	2.01998	20.4928	21.1182	22.4384	21.5956	21.5442	23.1742	22.1651	23.427	21.5003
Q8NBJ4-2;Q8NBJ4	Golgi membrane protein 1	GOLM1	9	9	28.6		0.581573	-0.407472	-1.32636		0.955711	-0.0645987	-1.04579	25.2205	24.3832	25.5267	24.0202	24.8072	25.0805	25.4314	25.18	24.3252
Q9H4A6	Golgi phosphoprotein 3	GOLPH3	10	8	49		0.401931	-0.259822	-1.19733		0.141367	-1.10579	-2.15217	25.2769	25.2669	25.2939	24.7112	25.2651	25.082	23.4885	24.6934	24.3384
Q9H4A5;Q9H4A5-2	Golgi phosphoprotein 3-like	GOLPH3L	7	5	36.5		0.957061	0.0433159	1.03048		0.438678	-0.629923	-1.54748	22.5584	22.3978	23.2843	22.6498	22.9755	22.7451	21.8401	21.6811	22.8296
Q9Y3E0	Vesicle transport protein GOT1B	GOLT1B	3	3	17.4		0.646577	0.193593	1.14361		0.962617	0.047842	1.03372	25.0405	25.2959	25.2542	25.0387	25.6912	25.4414	24.5691	25.895	25.27
Q9HD26;Q9HD26-2	Golgi-associated PDZ and coiled-coil motif-containing protein	GOPC	11	11	36.8	+	0.0408161	1.09828	2.14099		0.986483	-0.015789	-1.011	24.475	24.5388	23.6995	25.1191	25.3357	25.5532	24.916	24.2908	23.4591
Q9H8Y8-3;Q9H8Y8;Q9H8Y8-2	Golgi reassembly-stacking protein 2	GORASP2	7	7	28		0.477534	-0.139866	-1.1018		0.966785	0.0189215	1.0132	26.5346	26.6652	26.5794	26.4684	26.5279	26.3633	26.8186	26.6227	26.3946
O14653-2;O14653;O14653-3	Golgi SNAP receptor complex member 2	GOSR2	3	3	22.1		0.667924	-0.557583	-1.4718		0.212753	-0.568012	-1.48248	24.4105	24.6522	24.4189	24.5809	22.3022	24.9257	23.896	23.6438	24.2377
P17174;P17174-2	Aspartate aminotransferase, cytoplasmic	GOT1	20	20	73.8		0.479553	-0.650345	-1.56954		0.942266	0.025828	1.01806	29.1765	29.1719	29.0859	29.3155	27.2036	28.9641	29.1548	29.0447	29.3122
P00505;P00505-2	Aspartate aminotransferase, mitochondrial	GOT2	28	28	68.4		0.42409	-0.597057	-1.51263		0.652767	-0.108395	-1.07803	30.622	30.7714	30.7403	30.7229	29.0554	30.5642	30.6466	30.5563	30.6056
Q8N954-2;Q8N954	G patch domain-containing protein 11	GPATCH11	3	3	23.1		0.989222	0.00957235	1.00666		0.812112	0.100543	1.07218	22.9389	22.8406	23.1166	22.7401	22.9584	23.2263	23.193	22.8647	23.14
P35052;P35052-2	Glypican-1;Secreted glypican-1	GPC1	11	11	31.4		0.0829386	-0.543938	-1.45795		0.378852	-0.371195	-1.29342	25.7144	25.4756	26.0187	25.2747	25.1457	25.1565	25.3852	25.5421	25.1678
Q9Y625	Glypican-6;Secreted glypican-6	GPC6	6	6	15.9		0.167323	2.06169	4.17475		0.374914	1.68355	3.21217	23.092	20.6173	24.7383	24.6272	25.0669	24.9387	24.7671	24.5231	24.2082
Q8N335	Glycerol-3-phosphate dehydrogenase 1-like protein	GPD1L	2	2	6.8		0.213188	-1.21899	-2.32784		0.287441	-1.30613	-2.47277	23.1428	23.5419	23.2574	22.0592	20.8062	23.4198	20.5381	22.6846	22.8011
P43304;P43304-2	Glycerol-3-phosphate dehydrogenase, mitochondrial	GPD2	28	28	54.3		0.999188	0.000540415	1.00037		0.63087	-0.0968711	-1.06945	27.6921	27.6127	27.6865	27.6162	27.8525	27.5243	27.5923	27.5444	27.5641
P06744;P06744-2	Glucose-6-phosphate isomerase	GPI	28	19	63.3		0.127755	-1.27887	-2.42649		0.829568	0.0671844	1.04767	32.3169	32.32	32.2267	31.9559	29.813	31.2581	32.3423	32.2516	32.4713
Q9HCN4;Q9HCN4-3;Q9HCN4-2;Q9HCN4-4;Q9HCN4-5	GPN-loop GTPase 1	GPN1	5	5	26.2		0.507973	0.348556	1.27329		0.767053	0.147277	1.10748	24.0228	23.8205	23.9391	24.1246	24.8918	23.8116	24.2355	24.2568	23.7319
Q5VW38;Q5VW38-2;Q5VW38-3	Protein GPR107	GPR107	2	2	3.7		0.772109	0.121783	1.08808		0.989615	-0.00594584	-1.00413	21.7195	21.8856	22.2918	22.1906	22.0085	22.0631	22.0767	21.8074	21.995
Q8NFJ5	Retinoic acid-induced protein 3	GPRC5A	3	3	18.5	+	0.0221404	-1.09219	-2.13197		0.226828	-0.531419	-1.44535	26.0611	25.9603	26.2411	24.926	24.7843	25.2757	25.815	25.6077	25.2456
Q9NZH0;Q9NZH0-2	G-protein coupled receptor family C group 5 member B	GPRC5B	4	4	13.4	+	0.0178462	1.67816	3.2002		0.0569855	1.12025	2.17385	23.9569	23.6843	23.6269	25.4878	25.375	25.4398	24.5944	25.0083	25.0262
Q13098-5;Q13098;Q13098-7;Q13098-6	COP9 signalosome complex subunit 1	GPS1	14	14	38		0.53691	-0.156418	-1.11452		0.584354	-0.1686	-1.12397	27.9578	28.282	28.0787	27.967	28.0001	27.8823	27.9327	27.8627	28.0174
Q86YR5-4;Q86YR5;Q86YR5-3	G-protein-signaling modulator 1	GPSM1	5	5	10	+	0.00828571	-2.19295	-4.57239		0.790504	-0.342097	-1.2676	22.6674	22.4329	22.4671	20.7796	20.2014	20.0076	20.9428	22.9166	22.6818
Q8TED1	Probable glutathione peroxidase 8	GPX8	6	6	36.4		0.821948	0.0880496	1.06293		0.841398	-0.0885353	-1.06329	24.0452	24.4809	24.0782	24.3687	24.2429	24.2568	24.1964	24.0867	24.0556
P62993;P62993-2	Growth factor receptor-bound protein 2	GRB2	10	10	53		0.277446	-0.49597	-1.41027		0.366006	-0.266735	-1.20308	27.1979	27.3987	27.3829	27.2108	26.2432	27.0376	27.1417	26.8967	27.141
Q9UBQ7	Glyoxylate reductase/hydroxypyruvate reductase	GRHPR	11	11	41.8		0.418282	-0.396886	-1.31666		0.853326	0.125854	1.09115	25.59	25.4462	26.3265	25.558	25.0766	25.5375	25.9758	25.9711	25.7934
Q4V328;Q4V328-2;Q4V328-4;Q4V328-3	GRIP1-associated protein 1	GRIPAP1	11	11	19.9		0.314602	0.596474	1.51202		0.651263	0.352299	1.27659	23.9954	23.2603	24.4028	23.9752	24.8042	24.6684	24.1524	23.9343	24.6286
P28799;P28799-2	Granulins;Acrogranin;Paragranulin;Granulin-1;Granulin-2;Granulin-3;Granulin-4;Granulin-5;Granulin-6;Granulin-7	GRN	7	7	15.9		0.910678	0.0719369	1.05113		0.720927	-0.658154	-1.57806	23.7976	24.312	23.6493	24.1873	23.6517	24.1356	24.5084	23.9419	21.3341
Q9HAV7	GrpE protein homolog 1, mitochondrial	GRPEL1	9	9	54.4		0.676606	0.218832	1.16379		0.598168	0.408265	1.32709	26.4912	25.9949	25.9061	26.5429	26.5626	25.9431	26.6075	27.1427	25.8667
Q12849;Q12849-5	G-rich sequence factor 1	GRSF1	10	10	29		0.711899	-0.158911	-1.11644		0.521164	-0.422743	-1.34047	25.7808	25.6455	26.1118	25.4344	25.9287	25.6984	24.8102	25.8207	25.639
Q9BQ67	Glutamate-rich WD repeat-containing protein 1	GRWD1	6	6	20.4		0.898718	0.0566775	1.04007		0.138806	-0.625653	-1.54291	25.1705	25.1595	24.7244	25.0299	25.0051	25.1893	24.3212	24.4302	24.426
P57764	Gasdermin-D	GSDMD	11	11	39.3		0.834813	0.0953573	1.06833		0.216288	-0.415131	-1.33342	27.2195	26.9294	26.9373	27.0105	27.4451	26.9166	26.6974	26.494	26.6494
P49840	Glycogen synthase kinase-3 alpha	GSK3A	9	7	26.7		0.827289	0.0782884	1.05576		0.497495	0.226032	1.16961	24.924	24.6432	25.0608	24.9706	24.9795	24.9128	25.1073	25.11	25.0887
P49841;P49841-2	Glycogen synthase kinase-3 beta	GSK3B	8	6	28.6		0.479462	0.261925	1.19908		0.482589	0.428527	1.34586	24.6561	23.9688	24.1814	24.5249	24.5517	24.5155	25.0219	24.8232	24.2468
P06396-2;P06396-4;P06396-3;P06396	Gelsolin	GSN	22	22	48.2	+	0.03	-0.790436	-1.7296		0.197976	-0.378158	-1.29968	29.5425	29.5271	29.4137	28.7397	28.4514	28.921	29.1715	28.9641	29.2133
P15170-2;P15170-3;P15170	Eukaryotic peptide chain release factor GTP-binding subunit ERF3A	GSPT1	22	22	44.5		0.778406	0.096646	1.06928		0.779034	-0.101238	-1.07269	28.5648	28.6089	28.6711	28.8973	28.4827	28.7547	28.4161	28.4103	28.7146
P00390-2;P00390;P00390-3;P00390-4;P00390-5	Glutathione reductase, mitochondrial	GSR	18	18	70.4		0.107915	-0.997891	-1.99708		0.820809	-0.101493	-1.07288	29.1254	29.1032	29.3412	28.6185	27.3429	28.6148	29.2375	28.8429	29.1849
P48637;P48637-2	Glutathione synthetase	GSS	15	15	44.5		0.343898	-1.09005	-2.12881		0.961167	-0.0209217	-1.01461	27.8752	28.0673	27.7638	27.7504	25.0079	27.6779	27.8641	27.7905	27.989
Q8NEC7-3;Q8NEC7	Glutathione S-transferase C-terminal domain-containing protein	GSTCD	2	2	5.7		0.580369	0.899092	1.86489		0.738644	0.659035	1.57903	21.0597	19.9601	22.937	21.5334	23.7107	21.41	21.4331	23.1506	21.3502
Q9Y2Q3;Q9Y2Q3-3;Q9Y2Q3-2;Q9Y2Q3-4	Glutathione S-transferase kappa 1	GSTK1	8	8	49.1		0.218204	-0.352599	-1.27686		0.252744	-0.398879	-1.31848	27.2717	27.119	27.3903	26.6665	27.1166	26.94	26.9894	26.9472	26.6478
P09488;P09488-2	Glutathione S-transferase Mu 1	GSTM1	9	3	50.5		0.119859	-0.428553	-1.34588		0.379118	-2.24125	-4.72807	25.4405	25.1732	25.2394	24.6339	24.9806	24.953	24.4741	19.7353	24.92
P28161-2;P28161	Glutathione S-transferase Mu 2	GSTM2	10	7	67	+	0.0342119	-0.877276	-1.8369		0.45021	-0.42304	-1.34075	26.3949	25.9132	25.9693	24.9554	25.3764	25.3138	25.8634	25.9444	25.2006
P21266	Glutathione S-transferase Mu 3	GSTM3	14	14	63.1		0.187595	-0.21414	-1.16001		0.496681	-0.186824	-1.13826	28.8667	28.9859	28.8802	28.6784	28.7352	28.6768	28.7905	28.5728	28.809
Q03013;Q03013-2;Q03013-3	Glutathione S-transferase Mu 4	GSTM4	6	2	38.5		0.573067	-0.770996	-1.70645		0.146077	-1.68176	-3.20819	22.1546	21.9034	22.8303	21.2164	23.2373	20.1216	21.3941	20.8616	19.5873
P78417;P78417-2;P78417-3	Glutathione S-transferase omega-1	GSTO1	13	13	56.8		0.862289	-0.135829	-1.09872		0.832675	0.0703996	1.05001	29.0761	29.0402	29.1792	29.4916	28.234	29.1625	29.3164	29.1034	29.087
P09211	Glutathione S-transferase P	GSTP1	13	13	66.7		0.19931	-0.590314	-1.50557		0.97532	-0.0112629	-1.00784	31.1372	31.3129	31.2365	31.1241	30.0861	30.7055	31.4192	31.1157	31.1179
P30711	Glutathione S-transferase theta-1	GSTT1	8	8	49.2	+	0.0296976	-0.660266	-1.58037		0.285454	-1.01573	-2.02193	25.5056	25.703	25.7462	24.8744	25.0425	25.0571	23.5381	25.1915	25.1779
Q00403	Transcription initiation factor IIB	GTF2B	6	6	30.4		0.91902	0.0871601	1.06228		0.912253	-0.085577	-1.06111	24.1627	24.6873	24.3585	23.8156	24.7666	24.8878	24.8487	24.1273	23.9757
P35269	General transcription factor IIF subunit 1	GTF2F1	9	9	20.9		0.376953	0.360821	1.28416		0.22694	0.755222	1.68789	24.1629	23.4674	24.1317	24.0575	24.3992	24.3877	25.062	24.5776	24.3881
P13984	General transcription factor IIF subunit 2	GTF2F2	5	5	30.9		0.374375	0.70512	1.63028		0.482723	0.771121	1.7066	22.6275	24.4178	23.9815	23.9236	24.5907	24.6279	24.9276	23.7955	24.6171
P78347-2;P78347-4;P78347-3;P78347	General transcription factor II-I	GTF2I	23	23	32.4		0.217896	-0.348179	-1.27295		0.473776	-0.339429	-1.26526	27.3879	27.2187	27.6076	26.8868	27.2271	27.0558	27.2695	27.2383	26.6882
Q9UKN8	General transcription factor 3C polypeptide 4	GTF3C4	10	10	20.8		0.976759	0.0194422	1.01357		0.94368	-0.0457611	-1.03223	24.1143	23.9028	23.9591	24.0872	24.2722	23.6751	24.2087	24.1581	23.4721
Q9Y5Q8-2;Q9Y5Q8;Q9Y5Q8-3	General transcription factor 3C polypeptide 5	GTF3C5	10	10	24.8		0.473149	0.219467	1.1643		0.829138	0.0960573	1.06885	24.1525	24.4192	24.5439	24.5472	24.7791	24.4476	24.6318	24.415	24.3569
O00178	GTP-binding protein 1	GTPBP1	7	7	13.8		0.633275	0.138339	1.10064		0.46164	0.201209	1.14966	24.0458	23.9757	24.1199	24.0318	24.3817	24.1429	24.3966	24.1585	24.19
Q16774;Q16774-2;Q16774-3	Guanylate kinase	GUK1	5	5	35.5		0.712135	-0.230455	-1.1732		0.831945	-0.170691	-1.1256	24.2003	24.178	24.9709	24.4511	23.8041	24.4026	23.8434	24.3922	24.6015
P08236-3;P08236-2;P08236	Beta-glucuronidase	GUSB	5	5	10.7		0.725015	0.0918662	1.06575		0.496423	0.216025	1.16153	23.8224	23.7332	23.9669	24.0085	23.8612	23.9284	23.9309	24.2337	24.006
Q4G148-2;Q4G148	Glucoside xylosyltransferase 1	GXYLT1	2	2	4.9		0.772061	-0.36145	-1.28472		0.307991	-1.05088	-2.07179	22.5941	21.3118	22.2821	21.4298	22.8791	20.7948	20.2878	21.9408	20.8067
P46976;P46976-2;P46976-3	Glycogenin-1	GYG1	9	9	26.3		0.813218	-0.144595	-1.10542		0.986502	0.02152	1.01503	26.2875	25.61	25.4231	25.4331	25.631	25.8227	26.2243	26.6652	24.4956
P13807;P13807-2	Glycogen [starch] synthase, muscle	GYS1	18	18	35.1		0.451003	0.24652	1.18634		0.203393	0.64695	1.56585	26.1896	25.8766	26.4507	26.3425	26.5119	26.4021	26.6333	27.1147	26.7098
O95479	GDH/6PGL endoplasmic bifunctional protein;Glucose 1-dehydrogenase;6-phosphogluconolactonase	H6PD	5	5	6.2		0.125938	0.255908	1.19409		0.498958	-0.190488	-1.14115	22.8907	22.8787	22.9692	23.2403	23.1361	23.1299	22.8882	22.6774	22.6015
Q9P035;Q9P035-2	Very-long-chain (3R)-3-hydroxyacyl-CoA dehydratase 3	HACD3	8	8	28.2		0.271404	0.301336	1.23229		0.946056	0.0490386	1.03458	24.8547	25.0934	25.3443	25.3623	25.423	25.4112	25.1908	25.545	24.7038
Q16836;Q16836-3;Q16836-2	Hydroxyacyl-coenzyme A dehydrogenase, mitochondrial	HADH	7	7	36.9		0.0617805	-0.875629	-1.83481		0.14038	-0.645842	-1.56465	26.2691	26.0976	26.1888	25.6614	24.7851	25.4821	25.7317	25.6485	25.2378
P40939	Trifunctional enzyme subunit alpha, mitochondrial;Long-chain enoyl-CoA hydratase;Long chain 3-hydroxyacyl-CoA dehydrogenase	HADHA	31	31	58.3		0.976802	0.0100149	1.00697		0.456113	-0.205298	-1.15292	29.7248	29.8832	29.8049	29.8467	29.7934	29.8029	29.6881	29.4518	29.657
P55084-2;P55084	Trifunctional enzyme subunit beta, mitochondrial;3-ketoacyl-CoA thiolase	HADHB	23	23	65.3		0.948856	0.0263443	1.01843		0.662776	-0.158075	-1.1158	28.9425	29.2409	28.9767	29.1036	29.0598	29.0757	28.8593	28.7702	29.0564
Q16775;Q16775-2	Hydroxyacylglutathione hydrolase, mitochondrial	HAGH	6	6	26.6		0.182665	-1.96139	-3.89437		0.767282	0.394863	1.31482	25.508	24.6672	24.5633	24.3128	20.6628	23.8787	25.6351	26.1148	24.1732
P12081-4;P12081;P12081-3;P12081-2	Histidine--tRNA ligase, cytoplasmic	HARS	24	18	57.3		0.46545	-0.364737	-1.28765		0.97814	0.00759125	1.00528	29.0234	28.9323	29.0276	28.9477	28.0072	28.9343	29.0516	29.064	28.8905
P49590-2;P49590	Probable histidine--tRNA ligase, mitochondrial	HARS2	12	6	30.4		0.371468	-0.710356	-1.63621		0.890691	0.0915546	1.06552	23.4325	22.8182	23.5829	22.9498	21.5064	23.2463	23.3809	23.5423	23.1852
O14929;O14929-2	Histone acetyltransferase type B catalytic subunit	HAT1	14	14	52.5		0.914189	0.0372709	1.02617		0.496057	0.180793	1.13351	28.778	28.6631	28.6313	28.6093	28.8882	28.6867	28.8605	28.7674	28.9868
Q9Y450;Q9Y450-4	HBS1-like protein	HBS1L	15	15	34.6		0.716186	0.180779	1.1335		0.534309	0.316538	1.24534	26.1002	25.7411	26.4606	26.0521	26.5093	26.2828	26.5333	26.5442	26.174
P53701	Cytochrome c-type heme lyase	HCCS	6	6	29.1		0.960965	-0.030763	-1.02155		0.984403	-0.011926	-1.0083	25.2221	25.1473	25.0759	25.4496	24.7427	25.1608	25.3218	25.4958	24.5919
P51610-4;P51610-2;P51610	Host cell factor 1;HCF N-terminal chain 1;HCF N-terminal chain 2;HCF N-terminal chain 3;HCF N-terminal chain 4;HCF N-terminal chain 5;HCF N-terminal chain 6;HCF C-terminal chain 1;HCF C-terminal chain 2;HCF C-terminal chain 3;HCF C-terminal chain 4;HCF C-terminal chain 5;HCF C-terminal chain 6	HCFC1	13	13	9.3		0.350791	0.561457	1.47576		0.535716	0.37733	1.29894	25.1061	24.6133	25.6753	25.9	25.1163	26.0628	25.5429	25.5272	25.4567
Q13547	Histone deacetylase 1	HDAC1	5	2	15.1		0.714433	-0.735166	-1.66459		0.259014	-2.15645	-4.45816	23.6717	23.8522	24.5831	24.3262	20.7958	24.7796	21.8457	23.8869	19.9051
Q92769-3;Q92769	Histone deacetylase 2	HDAC2	8	5	25.5		0.981357	-0.0134983	-1.0094		0.986526	-0.00786845	-1.00547	25.5042	25.5983	25.7996	25.5891	25.8273	25.4452	25.8513	25.24	25.7872
O15379;O15379-2	Histone deacetylase 3	HDAC3	2	2	6.1		0.548623	-0.786434	-1.72481		0.141114	-1.49456	-2.81778	22.6495	22.4804	22.8872	22.2988	20.1205	23.2384	22.0548	21.1448	20.3338
Q8WUI4-3;Q8WUI4-4;Q8WUI4;Q8WUI4-7;Q8WUI4-6;Q8WUI4-5;Q8WUI4-8;Q8WUI4-10	Histone deacetylase 7	HDAC7	5	5	7.9		0.771815	-0.361717	-1.28495		0.386053	-0.863394	-1.81931	21.8052	21.6048	22.7989	21.9594	20.5237	22.6407	21.4465	20.3217	21.8505
Q7Z4H3;Q7Z4H3-2;Q7Z4H3-3	HD domain-containing protein 2	HDDC2	4	4	22.5		0.134155	-0.955772	-1.93962		0.29439	-0.513347	-1.42736	23.2203	23.6746	23.4782	23.3439	21.8841	22.2778	22.9097	22.6152	23.3081
Q8N4P3-2;Q8N4P3	Guanosine-3,5-bis(diphosphate) 3-pyrophosphohydrolase MESH1	HDDC3	1	1	12.9		0.664042	-0.504793	-1.41892		0.831385	0.404815	1.32392	20.9984	21.386	22.909	21.5379	20.3859	21.8551	20.9778	23.5215	22.0085
P51858;P51858-2;P51858-3	Hepatoma-derived growth factor	HDGF	15	15	56.2		0.765397	-0.168436	-1.12384		0.70171	0.123537	1.0894	29.8674	29.5743	29.758	29.803	29.0425	29.8489	29.8014	29.9355	29.8334
Q7Z4V5-2;Q7Z4V5;Q7Z4V5-4;Q7Z4V5-3	Hepatoma-derived growth factor-related protein 2	HDGFRP2	5	4	10.9		0.191519	0.517159	1.43113		0.573526	0.541055	1.45504	23.5966	24.0755	24.4416	24.5205	24.5349	24.6097	25.3479	24.7009	23.6881
Q9H0R4-2;Q9H0R4	Haloacid dehalogenase-like hydrolase domain-containing protein 2	HDHD2	2	2	12.4		0.640741	-0.44976	-1.36581		0.975461	0.0157477	1.01098	23.5087	23.1849	23.0064	23.3354	21.6173	23.398	23.4289	23.0024	23.3159
Q00341;Q00341-2	Vigilin	HDLBP	38	38	42.2		0.124956	0.356887	1.28066		0.218243	0.418763	1.33678	28.3639	28.4886	28.6154	28.7122	28.8696	28.9568	29.075	28.7542	28.8949
Q7Z4Q2;Q7Z4Q2-2;Q7Z4Q2-3	HEAT repeat-containing protein 3	HEATR3	8	8	15.3		0.721943	-0.149532	-1.10921		0.259861	-0.62133	-1.53829	24.1735	24.1322	24.499	23.8447	24.3649	24.1465	23.432	24.138	23.3707
Q86XA9-2;Q86XA9	HEAT repeat-containing protein 5A	HEATR5A	7	7	4.8		0.404165	-0.616166	-1.5328		0.164382	-1.0846	-2.12079	21.5766	21.2562	21.7347	20.593	21.8989	20.2272	20.0595	21.1623	20.092
Q9P2D3;Q9P2D3-3;Q9P2D3-2	HEAT repeat-containing protein 5B	HEATR5B	8	8	5.5		0.346509	0.496269	1.41056		0.576673	-0.463489	-1.37887	21.5399	21.128	22.1326	21.6794	22.3599	22.25	20.5943	21.0269	21.7889
Q6AI08	HEAT repeat-containing protein 6	HEATR6	12	12	14.1		0.634072	0.359374	1.28287		0.943962	-0.0818011	-1.05834	22.9172	22.7287	23.8402	22.9717	23.9616	23.631	22.8172	23.85	22.5736
Q9NRV9	Heme-binding protein 1	HEBP1	4	4	33.9		0.392657	-0.51513	-1.42912		0.289894	-0.768839	-1.7039	24.4948	25.4715	25.3376	24.8305	24.0281	24.9	24.6643	24.5098	23.8234
Q9Y5Z4;Q9Y5Z4-2	Heme-binding protein 2	HEBP2	5	5	25.9		0.161632	-1.23806	-2.35881		0.870243	-0.0880629	-1.06294	24.5541	24.6388	24.7656	24.3061	22.0999	23.8384	24.8491	24.1915	24.6537
Q9ULT8	E3 ubiquitin-protein ligase HECTD1	HECTD1	32	32	16.8		0.957711	0.036616	1.02571		0.917441	0.0655556	1.04649	26.437	26.1839	26.8856	26.3242	26.7211	26.5711	26.7494	26.5431	26.4108
Q5T447	E3 ubiquitin-protein ligase HECTD3	HECTD3	9	9	15.7		0.414181	-0.331287	-1.25814		0.437334	-0.506531	-1.42063	24.5942	24.8984	25.387	24.7237	24.6831	24.479	24.1885	24.2121	24.9595
Q9ULI3	Protein HEG homolog 1	HEG1	9	9	9.3	+	0.0134118	-1.04399	-2.06192		0.916758	-0.0623131	-1.04414	25.0468	25.0856	24.7583	23.9239	23.7503	24.0846	25.2637	24.6909	24.7493
P42694-2;P42694	Probable helicase with zinc finger domain	HELZ	2	2	1.9		0.40122	-1.11602	-2.16748		0.775796	0.468156	1.38334	22.74	20.8377	23.4121	22.575	20.548	20.5188	22.1924	23.2481	22.9538
Q9BYK8;Q9BYK8-2;Q9BYK8-4	Helicase with zinc finger domain 2	HELZ2	10	10	5.7		0.172974	0.714877	1.64134		0.688151	0.560977	1.47527	21.125	21.9393	20.9247	21.6751	22.219	22.2395	22.7448	22.4044	20.5227
Q5GLZ8-3;Q5GLZ8-2;Q5GLZ8;Q5GLZ8-6	Probable E3 ubiquitin-protein ligase HERC4	HERC4	34	34	46.3		0.0812344	0.393515	1.31359		0.315298	0.255657	1.19388	27.8091	27.9382	27.7491	28.3504	28.1169	28.2096	28.0191	28.051	28.1933
P06865	Beta-hexosaminidase subunit alpha	HEXA	11	11	26.1		0.41235	-0.719154	-1.64622		0.380812	-0.249458	-1.18876	26.1133	26.1904	26.1831	26.2628	24.1803	25.8862	26.073	25.9154	25.75
P07686	Beta-hexosaminidase subunit beta;Beta-hexosaminidase subunit beta chain B;Beta-hexosaminidase subunit beta chain A	HEXB	16	16	35.8		0.787432	-0.155645	-1.11392		0.907178	-0.0369027	-1.02591	28.5863	28.5922	28.6147	28.8407	27.9227	28.5627	28.6853	28.4516	28.5455
O94992	Protein HEXIM1	HEXIM1	3	3	15.6		0.57265	-0.101145	-1.07262		0.509217	-0.180779	-1.1335	25.3053	25.2855	25.3062	25.1238	25.2253	25.2444	25.2611	24.9686	25.1251
Q9BTY7	Protein HGH1 homolog	HGH1	3	3	7.7		0.194019	-0.951204	-1.93349		0.484796	-0.334006	-1.26051	22.4984	22.6387	22.3635	21.6189	20.5875	22.4406	22.5452	22.1176	21.8358
O14964-2;O14964	Hepatocyte growth factor-regulated tyrosine kinase substrate	HGS	15	15	30		0.890296	0.0361233	1.02535		0.529684	0.139495	1.10152	27.4187	27.2724	27.4045	27.3586	27.4314	27.414	27.5261	27.5092	27.4789
P31937	3-hydroxyisobutyrate dehydrogenase, mitochondrial	HIBADH	11	11	45.2		0.357426	-0.181557	-1.13411		0.334882	-0.35287	-1.2771	27.4741	27.4449	27.4352	27.3228	27.1313	27.3553	27.2282	27.2725	26.7948
Q6NVY1;Q6NVY1-2	3-hydroxyisobutyryl-CoA hydrolase, mitochondrial	HIBCH	7	7	20.2		0.479635	-0.966169	-1.95365		0.943339	0.0636756	1.04513	23.259	23.3241	23.1668	22.9612	20.2804	23.6098	23.634	22.588	23.7189
Q9NWT6	Hypoxia-inducible factor 1-alpha inhibitor	HIF1AN	5	5	18.9		0.135716	0.783495	1.7213		0.646823	0.553152	1.46729	22.3355	23.3667	22.8539	23.6737	23.9578	23.275	24.173	22.2391	23.8034
Q9Y241;Q9Y241-2	HIG1 domain family member 1A, mitochondrial	HIGD1A	2	2	43		0.120084	1.74479	3.35146		0.140838	1.79879	3.47928	21.6262	19.7798	20.1628	22.9619	22.8929	20.9484	22.5154	21.8855	22.5642
P49773	Histidine triad nucleotide-binding protein 1	HINT1	7	7	71.4		0.0842553	-1.14582	-2.21272		0.195437	-0.554766	-1.46893	29.6892	30.0249	29.9458	29.3597	27.8739	28.9889	29.1018	29.5833	29.3106
Q9NQE9	Histidine triad nucleotide-binding protein 3	HINT3	4	4	29.7		0.238334	0.41139	1.32997		0.969493	0.0206629	1.01443	23.7654	23.3862	23.9675	23.9589	24.0379	24.3564	23.8771	23.6606	23.6434
P16401	Histone H1.5	HIST1H1B	4	4	21.2		0.798053	0.321301	1.24946		0.290366	-2.23137	-4.6958	24.0681	25.498	25.5013	26.2588	25.2842	24.4883	21.9422	25.2866	21.1446
P10412;P16402	Histone H1.4;Histone H1.3	HIST1H1E;HIST1H1D	8	3	26.5		0.184106	0.772467	1.70819		0.462798	0.693366	1.61705	26.7512	27.5293	27.8396	28.6218	27.7673	28.0485	28.3404	28.6412	27.2186
Q99878;Q96KK5;Q9BTM1;Q93077;Q7L7L0;P20671;P0C0S8;P04908;P16104;Q9BTM1-2;Q8IUE6;Q96QV6	Histone H2A type 1-J;Histone H2A type 1-H;Histone H2A.J;Histone H2A type 1-C;Histone H2A type 3;Histone H2A type 1-D;Histone H2A type 1;Histone H2A type 1-B/E;Histone H2AX;Histone H2A type 2-B;Histone H2A type 1-A	HIST1H2AJ;HIST1H2AH;H2AFJ;HIST1H2AC;HIST3H2A;HIST1H2AD;HIST1H2AG;HIST1H2AB;H2AFX;HIST2H2AB;HIST1H2AA	4	1	55.5		0.758128	0.312524	1.24188		0.925175	0.0827726	1.05905	27.4891	28.2444	28.6255	29.2786	28.3757	27.6423	28.1834	28.5007	27.9232
Q99880;Q99879;Q99877;Q93079;Q5QNW6;P62807;P58876;P57053;O60814;Q5QNW6-2	Histone H2B type 1-L;Histone H2B type 1-M;Histone H2B type 1-N;Histone H2B type 1-H;Histone H2B type 2-F;Histone H2B type 1-C/E/F/G/I;Histone H2B type 1-D;Histone H2B type F-S;Histone H2B type 1-K	HIST1H2BL;HIST1H2BM;HIST1H2BN;HIST1H2BH;HIST2H2BF;HIST1H2BC;HIST1H2BD;H2BFS;HIST1H2BK	4	2	27		0.963688	0.0606359	1.04293		0.564685	-0.372379	-1.29449	28.5161	29.0998	29.0653	29.9399	28.6602	28.263	28.3924	29.0462	28.1255
P62805	Histone H4	HIST1H4A	7	7	45.6		0.705651	0.348876	1.27357		0.87944	0.12153	1.08789	28.7299	28.9416	29.4188	30.3575	29.0846	28.6949	29.5134	29.3247	28.6169
Q16777;Q6FI13	Histone H2A type 2-C;Histone H2A type 2-A	HIST2H2AC;HIST2H2AA3	4	1	55		0.763101	0.797188	1.73771		0.917684	0.299107	1.23038	19.3783	19.9105	22.5223	23.6434	21.5832	18.9761	21.2425	22.5057	18.9603
P19367;P19367-4;P19367-2;P19367-3	Hexokinase-1	HK1	38	34	45.1		0.330712	-0.213841	-1.15977		0.990871	0.00336774	1.00234	29.6895	29.9101	29.955	29.554	29.6738	29.6854	29.992	29.7459	29.8268
P52789	Hexokinase-2	HK2	35	31	47.3	+	0.035134	-0.786147	-1.72446		0.153776	0.477346	1.39218	28.0478	28.0256	28.1513	27.0919	27.61	27.1642	28.7016	28.3684	28.5867
P04439;P04439-2	HLA class I histocompatibility antigen, A-3 alpha chain	HLA-A	21	14	60.5	+	0.0110843	0.848637	1.8008		0.260237	0.35859	1.28217	30.2529	30.2444	30.4644	31.2221	31.0795	31.2059	30.8572	30.5974	30.5828
P01889	HLA class I histocompatibility antigen, B-7 alpha chain	HLA-B	7	2	26.2	+	0.00828571	1.39186	2.62417		0.635957	0.210677	1.15723	27.8266	27.699	28.0743	29.4227	29.0038	29.349	28.3706	27.9676	27.8937
P10321;P10321-2	HLA class I histocompatibility antigen, Cw-7 alpha chain	HLA-C	9	4	30.6	+	0.0355	0.561462	1.47576		0.838188	-0.107304	-1.07721	26.2611	26.3543	26.2117	26.7388	26.9944	26.7784	26.2806	26.4216	25.8031
P17693;P17693-5;P17693-4	HLA class I histocompatibility antigen, alpha chain G	HLA-G	2	1	6.8		0.131587	0.513659	1.42767		0.510607	-1.79184	-3.46256	26.5496	27.0097	26.7203	27.0573	27.2201	27.5431	26.646	26.7516	21.5064
P01893	Putative HLA class I histocompatibility antigen, alpha chain H	HLA-H	7	1	26.2		0.143207	0.370104	1.29245		0.859576	-0.0776227	-1.05528	25.4863	25.7135	25.7995	26.0942	25.8868	26.1286	25.7454	25.3606	25.6604
Q8TCT9-5;Q8TCT9;Q8TCT9-4;Q8TCT9-2	Minor histocompatibility antigen H13	HM13	8	8	23.9		0.991037	-0.00655301	-1.00455		0.718453	-0.148996	-1.1088	27.1757	27.404	27.0186	27.3321	27.0311	27.2154	27.0622	26.8833	27.2058
P08397;P08397-2;P08397-3;P08397-4	Porphobilinogen deaminase	HMBS	6	6	26		0.158249	-1.2913	-2.44748		0.847318	-0.27386	-1.20904	24.8949	24.6822	25.7438	24.2588	22.5897	24.5985	24.0891	26.0508	24.3594
P17096;P17096-3	High mobility group protein HMG-I/HMG-Y	HMGA1	1	1	15	+	0.0459948	1.24241	2.36593		0.353517	1.41626	2.66893	21.5974	20.4952	20.8395	22.5179	22.2674	21.8741	23.7417	22.7488	20.6904
P09429;B2RPK0	High mobility group protein B1;Putative high mobility group protein B1-like 1	HMGB1;HMGB1P1	16	13	38.6		0.6252	0.182876	1.13514		0.41086	0.31355	1.24276	31.5455	31.3326	31.8567	31.6616	31.6882	31.9336	31.9665	31.7843	31.9247
P26583	High mobility group protein B2	HMGB2	9	6	31.6		0.621575	0.234322	1.17635		0.58984	0.358509	1.2821	28.5509	27.9222	27.7508	28.2804	28.2267	28.4198	28.2366	28.9047	28.1581
O15347	High mobility group protein B3	HMGB3	5	5	29		0.788559	-0.126982	-1.09201		0.455009	-0.235383	-1.17722	26.0102	26.2656	26.1701	26.2254	25.6386	26.2009	26.0852	25.8292	25.8253
P35914;P35914-3;P35914-2	Hydroxymethylglutaryl-CoA lyase, mitochondrial	HMGCL	5	5	23.4		0.262308	-0.577908	-1.49268		0.840998	-0.187524	-1.13881	24.0972	23.6926	24.2115	23.656	22.7873	23.8243	23.6722	24.5507	23.2158
Q01581	Hydroxymethylglutaryl-CoA synthase, cytoplasmic	HMGCS1	17	17	44	+	0.0292545	-1.31746	-2.49227	+	0.0210667	-2.88089	-7.36604	27.1687	27.1508	26.8906	25.9919	25.1847	26.0811	23.888	23.9634	24.716
P05114	Non-histone chromosomal protein HMG-14	HMGN1	1	1	21		0.647555	0.349869	1.27444		0.961387	-0.095026	-1.06808	21.7886	21.7038	22.9383	22.6582	22.0613	22.7608	22.9545	20.5646	22.6266
O75330-4;O75330-2;O75330;O75330-3	Hyaluronan mediated motility receptor	HMMR	2	2	3.8		0.0509321	1.10344	2.14866		0.992781	-0.00718435	-1.00499	21.4872	21.1699	21.7851	22.0151	22.9816	22.7559	21.7951	22.0812	20.5444
P09601	Heme oxygenase 1	HMOX1	8	8	44.4		0.663663	0.164993	1.12116		0.892803	-0.0604369	-1.04278	24.676	24.8377	24.972	25.1265	25.1589	24.6952	24.9256	24.5547	24.824
P30519;P30519-2	Heme oxygenase 2	HMOX2	14	14	55.1		0.13893	-0.346795	-1.27173		0.227227	-0.333127	-1.25974	28.7461	28.7815	28.7891	28.2486	28.606	28.4217	28.579	28.4243	28.314
Q9UK76;Q9UK76-3;Q9UK76-2	Hematological and neurological expressed 1 protein;Hematological and neurological expressed 1 protein, N-terminally processed	HN1	6	6	58.4		0.103854	-2.18448	-4.54563		0.456159	-0.743608	-1.67436	28.0439	28.4334	28.3802	28.0026	24.4242	25.8772	28.1616	28.0545	26.4106
Q9H910-3;Q9H910;Q9H910-2	Hematological and neurological expressed 1-like protein	HN1L	9	9	56		0.309324	-1.18227	-2.26934		0.955388	0.0973434	1.0698	26.9911	28.2427	28.2007	28.2713	25.6441	25.9723	28.4809	28.5964	26.6492
Q13151	Heterogeneous nuclear ribonucleoprotein A0	HNRNPA0	3	3	16.7		0.224334	1.77314	3.41797		0.798976	0.720467	1.64772	19.8198	23.4464	23.3685	24.0372	23.8764	24.0405	23.8124	21.2285	23.7553
P09651-2;P09651-3;P09651;Q32P51	Heterogeneous nuclear ribonucleoprotein A1;Heterogeneous nuclear ribonucleoprotein A1, N-terminally processed;Heterogeneous nuclear ribonucleoprotein A1-like 2	HNRNPA1;HNRNPA1L2	13	13	55	+	0.031187	0.590794	1.50608		0.817569	0.123093	1.08907	28.8009	28.8014	28.8665	29.5849	29.3315	29.3249	28.862	29.3112	28.6649
P22626-2;P22626	Heterogeneous nuclear ribonucleoproteins A2/B1	HNRNPA2B1	18	18	59.2		0.193629	0.516794	1.43077		0.295971	0.429814	1.34706	28.9623	29.0893	29.5131	30.0638	29.4547	29.5965	29.7658	29.6175	29.4709
P51991	Heterogeneous nuclear ribonucleoprotein A3	HNRNPA3	11	1	37		0.136407	1.1474	2.21514		0.367177	1.08094	2.11541	22.3976	22.6488	24.1721	23.9465	24.3839	24.3303	24.626	24.6261	23.2094
P51991-2	Heterogeneous nuclear ribonucleoprotein A3	HNRNPA3	12	2	38.8		0.169227	0.458398	1.37402		0.29897	0.542281	1.45627	26.3552	26.445	26.1115	26.5674	27.0882	26.6313	26.9583	27.2049	26.3753
Q99729-3;Q99729-2;Q99729-4;Q99729	Heterogeneous nuclear ribonucleoprotein A/B	HNRNPAB	8	8	24.6		0.717418	0.147784	1.10787		0.811305	-0.170368	-1.12535	27.5441	27.9022	27.8487	28.2025	27.7324	27.8034	27.0624	27.8515	27.8699
P07910-4;P07910-2;P07910	Heterogeneous nuclear ribonucleoproteins C1/C2	HNRNPC	8	8	34.4		0.0989818	0.549009	1.46308		0.283662	0.476051	1.39093	26.5647	26.6755	26.7811	27.4764	27.2943	26.8976	27.1597	27.4822	26.8075
Q14103-4;Q14103-3;Q14103-2;Q14103	Heterogeneous nuclear ribonucleoprotein D0	HNRNPD	11	10	31		0.414172	0.217281	1.16254		0.575417	0.186561	1.13805	28.6025	28.7266	28.9745	29.0652	28.8675	29.0227	29.0615	28.8778	28.9239
O14979-3;O14979-2;O14979	Heterogeneous nuclear ribonucleoprotein D-like	HNRNPDL	12	11	46.3		0.346735	0.233625	1.17579		0.663618	0.121326	1.08773	27.7915	27.7416	27.948	28.2432	28.034	27.9047	28.0075	27.9668	27.8708
P52597	Heterogeneous nuclear ribonucleoprotein F;Heterogeneous nuclear ribonucleoprotein F, N-terminally processed	HNRNPF	15	13	59		0.744861	0.108388	1.07802		0.563533	0.175762	1.12956	29.9568	29.9535	30.1636	29.9366	30.2947	30.1678	30.3208	30.0598	30.2206
P31943	Heterogeneous nuclear ribonucleoprotein H;Heterogeneous nuclear ribonucleoprotein H, N-terminally processed	HNRNPH1	18	12	56.8		0.810938	0.0772394	1.055		0.860657	0.0881087	1.06298	30.4275	30.7646	30.6155	30.7245	30.6068	30.708	31.0098	30.551	30.5113
P55795	Heterogeneous nuclear ribonucleoprotein H2	HNRNPH2	12	7	41.9		0.326223	-0.263484	-1.20037		0.728232	0.181406	1.13399	27.4252	27.0998	27.3315	27.0097	27.1902	26.8662	27.8132	27.4119	27.1757
P31942-3;P31942-2;P31942;P31942-4	Heterogeneous nuclear ribonucleoprotein H3	HNRNPH3	8	8	47.5		0.813579	0.171525	1.12625		0.484575	0.47167	1.38671	26.386	25.5482	26.7228	26.2249	26.4969	26.4498	26.7808	26.6811	26.6101
P61978-2;P61978	Heterogeneous nuclear ribonucleoprotein K	HNRNPK	25	1	60.3		0.661082	0.119594	1.08643		0.94076	0.0314604	1.02205	31.1952	31.4764	31.3163	31.3653	31.5376	31.4438	31.2528	31.3125	31.5171
P61978-3	Heterogeneous nuclear ribonucleoprotein K	HNRNPK	25	1	58.2		0.392749	0.428295	1.34564		0.665455	-1.05632	-2.07962	23.2279	24.0802	23.7199	24.0579	23.757	24.498	23.7686	24.2582	19.8322
P14866;P14866-2	Heterogeneous nuclear ribonucleoprotein L	HNRNPL	13	13	42.6	+	0.0282211	1.09689	2.13893		0.0828814	0.945696	1.92612	24.9888	25.0876	25.5956	26.53	26.1632	26.2695	26.1661	26.1212	26.2218
Q8WVV9-5;Q8WVV9-4;Q8WVV9;Q8WVV9-3;Q8WVV9-2	Heterogeneous nuclear ribonucleoprotein L-like	HNRNPLL	2	2	5.7		0.190731	0.958864	1.94378		0.916289	-0.130345	-1.09456	20.9958	20.9587	22.1594	21.8977	22.027	23.0657	20.5145	21.721	21.4872
P52272-2;P52272	Heterogeneous nuclear ribonucleoprotein M	HNRNPM	18	18	38.6		0.109031	0.466316	1.38158		0.160077	0.559673	1.47394	26.4893	26.875	26.8137	27.3707	27.1267	27.0795	27.4277	27.2857	27.1436
O43390;O43390-2;O43390-3;O43390-4	Heterogeneous nuclear ribonucleoprotein R	HNRNPR	13	8	23.5		0.935795	0.0674801	1.04788		0.564767	-0.596377	-1.51191	24.7797	24.3218	24.4316	25.178	24.1773	24.3802	22.9648	23.8154	24.9637
Q00839-2;Q00839	Heterogeneous nuclear ribonucleoprotein U	HNRNPU	30	30	41.1		0.402436	0.145997	1.1065		0.253558	0.234638	1.17661	30.2705	30.3711	30.3727	30.4333	30.4697	30.5492	30.6051	30.5541	30.559
Q9BUJ2-4;Q9BUJ2-2;Q9BUJ2;Q9BUJ2-3	Heterogeneous nuclear ribonucleoprotein U-like protein 1	HNRNPUL1	19	19	33.6		0.551749	-0.128448	-1.09312		0.886369	-0.062191	-1.04405	28.2153	28.1692	28.3854	28.0885	28.1322	28.1638	28.3564	27.9647	28.2622
Q1KMD3	Heterogeneous nuclear ribonucleoprotein U-like protein 2	HNRNPUL2	23	23	37.2		0.998625	-0.00110054	-1.00076		0.901591	0.0618795	1.04382	26.7747	27.0581	27.1503	27.1433	26.7922	27.0443	27.1224	27.2252	26.8213
Q9NSC5-2;Q9NSC5;Q9NSC5-4;Q9NSC5-3;Q9NSC5-5	Homer protein homolog 3	HOMER3	3	3	15.1		0.103872	1.79487	3.46984		0.265613	1.60996	3.05243	21.5438	23.2292	20.441	23.0806	23.7522	23.7658	23.6001	22.7071	23.7367
Q86VS8	Protein Hook homolog 3	HOOK3	13	13	20.1		0.860578	-0.115461	-1.08332		0.916539	0.0703653	1.04998	25.0815	24.5751	25.0172	24.2859	25.1224	24.919	25.0207	25.2518	24.6123
P37235	Hippocalcin-like protein 1	HPCAL1	12	12	64.2		0.283001	-0.93187	-1.90775		0.921787	-0.0635382	-1.04503	28.2781	28.2174	28.3442	28.4054	26.1119	27.5269	28.5458	28.3674	27.736
P00492	Hypoxanthine-guanine phosphoribosyltransferase	HPRT1	13	13	70.6		0.305845	-0.877669	-1.8374		0.761342	0.0870978	1.06223	29.2907	29.3186	29.2215	29.3445	27.1472	28.7061	29.2601	29.3792	29.4527
P01112;P01112-2	GTPase HRas;GTPase HRas, N-terminally processed	HRAS	9	2	68.8		0.199824	-0.285295	-1.21866		0.831871	0.108114	1.07782	23.2415	23.2303	23.1574	23.0459	22.7422	22.9852	23.5976	23.3671	22.9888
Q53T59	HCLS1-binding protein 3	HS1BP3	5	5	14.8		0.146264	-0.447234	-1.36342		0.176592	-0.474931	-1.38985	23.9106	24.3082	24.0471	23.5507	23.882	23.4916	23.6601	23.6195	23.5616
Q99714;Q99714-2	3-hydroxyacyl-CoA dehydrogenase type-2	HSD17B10	14	14	84.3		0.260579	-0.173085	-1.12747		0.496948	-0.143351	-1.10447	29.4418	29.4765	29.5316	29.3239	29.2609	29.346	29.3135	29.3019	29.4045
Q8NBQ5	Estradiol 17-beta-dehydrogenase 11	HSD17B11	4	4	19		0.801196	0.219596	1.16441		0.930415	0.0871092	1.06224	22.3113	22.3037	22.8827	21.9565	23.3653	22.8346	22.7134	23.1748	21.8708
Q53GQ0	Very-long-chain 3-oxoacyl-CoA reductase	HSD17B12	9	9	37.8		0.926541	-0.0436319	-1.03071		0.385689	-0.332598	-1.25928	27.2444	27.125	27.164	26.8895	27.4188	27.0943	26.6129	27.1549	26.7678
P51659;P51659-3;P51659-2	Peroxisomal multifunctional enzyme type 2;(3R)-hydroxyacyl-CoA dehydrogenase;Enoyl-CoA hydratase 2	HSD17B4	18	18	37.4		0.950053	0.0256735	1.01795		0.672552	-0.165239	-1.12135	27.4439	27.7267	27.5455	27.5074	27.6599	27.6259	27.6068	27.2089	27.4048
Q6YN16;Q6YN16-2	Hydroxysteroid dehydrogenase-like protein 2	HSDL2	11	11	37.6	+	0.0365143	-0.654716	-1.57431		0.226286	-1.15155	-2.22152	26.4201	26.6617	26.4538	26.0334	25.7119	25.8262	24.438	25.4525	26.1905
P07900;P07900-2	Heat shock protein HSP 90-alpha	HSP90AA1	51	38	65		0.431905	0.151708	1.11088		0.983146	-0.0088768	-1.00617	33.936	34.0767	33.8904	34.1155	34.1719	34.0709	33.9474	33.7316	34.1975
P08238	Heat shock protein HSP 90-beta	HSP90AB1	48	24	67		0.595844	0.143799	1.10481		0.940586	-0.0436249	-1.0307	33.6578	33.8636	33.5445	33.93	33.7903	33.7771	33.6357	33.3449	33.9544
Q58FF8	Putative heat shock protein HSP 90-beta 2	HSP90AB2P	5	2	13.1		0.614881	0.212348	1.15857		0.817477	0.128794	1.09338	29.2742	29.456	28.8366	29.5544	29.4558	29.1937	29.1388	29.3697	29.4447
Q58FF6	Putative heat shock protein HSP 90-beta 4	HSP90AB4P	8	3	15		0.989149	0.0240275	1.01679		0.856893	-0.142539	-1.10385	27.0468	26.7581	26.1842	27.5681	26.5123	25.9808	26.084	26.6773	26.8002
P14625	Endoplasmin	HSP90B1	53	51	60.9		0.568821	0.108163	1.07785		0.279835	0.273685	1.20889	32.9798	33.0985	32.9874	33.1692	33.1408	33.0801	33.3671	33.1716	33.3481
P48723	Heat shock 70 kDa protein 13	HSPA13	6	6	13.2		0.596255	0.219485	1.16432		0.245416	0.541654	1.45564	24.1926	24.5302	24.8633	24.7337	24.5981	24.9127	25.118	25.1909	24.9021
Q0VDF9	Heat shock 70 kDa protein 14	HSPA14	8	8	25		0.136538	1.40287	2.64427		0.0797798	1.05515	2.07793	22.988	22.5976	23.0904	24.5739	25.3526	22.9581	23.9287	24.2217	23.691
P0DMV9;P0DMV8;P0DMV8-2	Heat shock 70 kDa protein 1B;Heat shock 70 kDa protein 1A	HSPA1B;HSPA1A	37	25	69.1		0.705462	-0.113665	-1.08197		0.857792	0.0614599	1.04352	32.1679	32.1918	32.3407	32.1713	31.9359	32.2522	32.3786	32.1469	32.3594
P34931	Heat shock 70 kDa protein 1-like	HSPA1L	12	3	27.5		0.398277	-0.222116	-1.16644		0.718685	0.129968	1.09427	28.874	29.2302	29.097	28.973	28.8129	28.7489	29.1036	29.2645	29.2231
P54652	Heat shock-related 70 kDa protein 2	HSPA2	19	11	31.1	+	0.033806	-0.894545	-1.85902		0.0599375	-0.838523	-1.78822	26.9834	27.1797	26.8683	26.3094	25.774	26.2642	26.162	26.1038	26.2499
P34932	Heat shock 70 kDa protein 4	HSPA4	46	44	66.7		0.531866	-0.271962	-1.20745		0.975255	0.00791232	1.0055	30.9677	30.9218	30.8986	30.9179	30.1682	30.8862	31.0124	30.8536	30.9459
O95757	Heat shock 70 kDa protein 4L	HSPA4L	11	8	17.6		0.236382	-1.25884	-2.39303		0.140449	-0.473029	-1.38802	23.93	23.882	24.0134	23.39	21.0079	23.651	23.4679	23.6136	23.3249
P11021	78 kDa glucose-regulated protein	HSPA5	37	36	54.6		0.506679	0.204952	1.15265		0.247676	0.281308	1.2153	33.0846	33.2481	33.1824	33.4977	33.093	33.5391	33.4905	33.3702	33.4982
P11142;P11142-2	Heat shock cognate 71 kDa protein	HSPA8	37	29	67.3		0.957397	0.0249723	1.01746		0.814226	0.0869598	1.06213	34.0103	34.1389	34.0726	34.2306	33.8646	34.2015	34.2539	33.9671	34.2616
P38646	Stress-70 protein, mitochondrial	HSPA9	26	26	45.1		0.891585	-0.064738	-1.04589		0.902785	0.0476856	1.03361	31.0159	31.132	31.187	31.1867	30.7146	31.2394	31.2847	30.9744	31.2189
P04792	Heat shock protein beta-1	HSPB1	14	14	81.5		0.342738	-0.181934	-1.1344		0.294127	-0.342702	-1.26813	32.1804	32.3716	32.2443	32.1548	32.0692	32.0266	31.8032	31.8137	32.1513
Q9Y547	Intraflagellar transport protein 25 homolog	HSPB11	5	5	55.6		0.331078	-0.933416	-1.90979		0.773202	-0.183735	-1.13582	27.3101	27.4363	27.2421	27.4099	24.9642	26.8142	27.2911	27.4908	26.6554
Q9UJY1	Heat shock protein beta-8	HSPB8	1	1	5.1	+	0.0262041	-2.69202	-6.46218		0.0581053	-1.72339	-3.30211	23.1725	23.5348	23.3014	20.5413	21.7478	19.6435	22.0159	21.5896	21.233
Q9NZL4;Q9NZL4-3;Q9NZL4-2	Hsp70-binding protein 1	HSPBP1	19	19	78.6		0.659421	-0.133749	-1.09714		0.943588	-0.022248	-1.01554	27.6654	27.778	27.5664	27.4367	27.7373	27.4345	27.6625	27.6178	27.6628
P10809	60 kDa heat shock protein, mitochondrial	HSPD1	40	40	75.7		0.420168	-0.157369	-1.11525		0.825648	-0.0743815	-1.05291	32.5346	32.6242	32.5574	32.4814	32.2965	32.466	32.3907	32.4491	32.6532
P61604	10 kDa heat shock protein, mitochondrial	HSPE1	7	7	60.8		0.735237	-0.292491	-1.22475		0.642363	0.228981	1.17201	30.4869	30.6075	30.5001	30.7578	29.255	30.7043	30.5567	30.5429	31.182
P98160	Basement membrane-specific heparan sulfate proteoglycan core protein;Endorepellin;LG3 peptide	HSPG2	7	7	3.2		0.661352	-0.210873	-1.15739		0.407741	-0.749985	-1.68178	21.9613	22.5549	22.3448	22.4072	21.8288	21.9924	21.9752	22.0839	20.5521
Q92598;Q92598-2;Q92598-3;Q92598-4	Heat shock protein 105 kDa	HSPH1	45	43	65.6		0.715224	0.11665	1.08421		0.52022	0.152769	1.1117	30.6284	30.5306	30.7016	30.8328	30.5136	30.8642	30.8286	30.7743	30.7161
Q9BUP3-3;Q9BUP3;Q9BUP3-2	Oxidoreductase HTATIP2	HTATIP2	7	7	35.5		0.915378	-0.0808748	-1.05766		0.757959	-0.222146	-1.16647	24.4614	24.7794	23.8219	24.5988	24.0992	24.1221	23.9232	24.0837	24.3894
O43464-3;O43464;O43464-4;O43464-2	Serine protease HTRA2, mitochondrial	HTRA2	6	6	20.9		0.759184	-0.175786	-1.12958		0.652018	-0.341389	-1.26698	26.0279	25.5345	25.3454	25.8471	25.348	25.1854	25.8908	24.8036	25.1892
P42858	Huntingtin	HTT	33	33	14.4		0.221532	-0.961667	-1.94756		0.113062	-1.69812	-3.24478	25.2394	24.3402	25.988	24.8939	24.1222	23.6666	23.6532	23.6187	23.2014
Q7Z6Z7-2;Q7Z6Z7-3;Q7Z6Z7	E3 ubiquitin-protein ligase HUWE1	HUWE1	91	91	34		0.935901	0.0310281	1.02174		0.926141	0.0235659	1.01647	29.298	29.3093	29.3269	29.2048	29.5377	29.2848	29.4015	29.3207	29.2826
Q5T013-3;Q5T013;Q5T013-2;Q5T013-4	Putative hydroxypyruvate isomerase	HYI	4	4	23.5		0.221004	-0.921547	-1.89415		0.974018	-0.0325623	-1.02283	21.6768	21.2386	22.5379	20.9238	20.1586	21.6063	21.4326	21.6476	22.2754
Q9Y4L1;Q9Y4L1-2	Hypoxia up-regulated protein 1	HYOU1	41	41	53.2		0.743158	0.123105	1.08908		0.401417	0.187492	1.13878	30.0377	30.0093	30.001	30.3202	29.8323	30.2648	30.1864	30.1219	30.3022
Q9NX55	Huntingtin-interacting protein K	HYPK	4	4	43.4		0.675556	0.247599	1.18723		0.598171	-0.82539	-1.77201	23.9956	23.8344	24.3047	23.9499	24.0622	24.8654	21.4781	24.6385	23.5419
Q2TAA2;Q2TAA2-2	Isoamyl acetate-hydrolyzing esterase 1 homolog	IAH1	4	4	24.2		0.264558	-0.413869	-1.33225		0.44679	-0.342638	-1.26807	24.2305	24.8269	24.7891	24.2637	23.9608	24.3804	24.2268	24.4125	24.1793
P41252	Isoleucine--tRNA ligase, cytoplasmic	IARS	50	50	51.5		0.72711	-0.106108	-1.07632		0.508997	-0.164263	-1.12059	29.4412	29.4011	29.4952	29.3375	29.5268	29.155	29.2177	29.4038	29.2232
Q9NSE4	Isoleucine--tRNA ligase, mitochondrial	IARS2	21	21	27.6		0.197625	-0.288942	-1.22174		0.553848	-0.192837	-1.14301	26.7289	26.6394	26.7488	26.5259	26.2342	26.4901	26.3222	26.7089	26.5076
P05362	Intercellular adhesion molecule 1	ICAM1	14	14	34.6	+	0	2.68458	6.42894		0.056878	1.08807	2.12589	27.7377	27.7132	27.9062	30.3797	30.5714	30.4598	29.0838	28.8423	28.6953
O60725	Protein-S-isoprenylcysteine O-methyltransferase	ICMT	3	3	16.5		0.807262	0.149991	1.10956		0.841415	0.147914	1.10797	23.7237	24.2993	23.9178	23.6716	24.4289	24.2902	24.6518	23.9276	23.8051
P14735;P14735-2	Insulin-degrading enzyme	IDE	24	24	29.7		0.216021	-1.04978	-2.07021		0.226453	-0.419489	-1.33745	27.3073	27.3366	27.5191	27.0397	25.0491	26.9248	27.078	27.0769	26.7496
O75874	Isocitrate dehydrogenase [NADP] cytoplasmic	IDH1	19	18	54.6	+	0.0393865	-1.46469	-2.76004		0.0714699	-0.719704	-1.64684	30.2252	30.341	30.2073	29.3587	27.9851	29.0355	29.5993	29.3724	29.6426
P48735;P48735-2	Isocitrate dehydrogenase [NADP], mitochondrial	IDH2	18	17	41.4		0.249079	-1.49467	-2.818		0.47229	-0.329748	-1.25679	27.2865	27.4331	27.4097	27.0512	23.796	26.798	26.9426	26.7554	27.4419
P50213;P50213-2	Isocitrate dehydrogenase [NAD] subunit alpha, mitochondrial	IDH3A	11	11	36.3		0.207788	-0.262526	-1.19958		0.877383	-0.101681	-1.07302	27.1046	27.0357	27.1074	26.8054	26.6881	26.9666	26.9207	27.4604	26.5615
O43837;O43837-2;O43837-3	Isocitrate dehydrogenase [NAD] subunit beta, mitochondrial	IDH3B	7	7	23.6		0.830482	-0.0909977	-1.06511		0.933571	0.0419935	1.02954	26.2606	25.7508	25.9451	25.8683	25.7784	26.0368	26.0679	26.1169	25.8976
P51553;P51553-2	Isocitrate dehydrogenase [NAD] subunit gamma, mitochondrial	IDH3G	4	4	15.5		0.984655	0.0209859	1.01465		0.98665	0.0175114	1.01221	23.2894	23.6925	22.7881	23.6319	22.8801	23.321	23.463	22.2375	24.122
Q13907;Q13907-2	Isopentenyl-diphosphate Delta-isomerase 1	IDI1	7	7	44.1		0.230026	-2.23471	-4.70668		0.0897231	-0.865571	-1.82206	26.5192	26.4495	26.0747	26.3467	21.1443	24.8483	25.3135	25.6834	25.4498
Q16666-3;Q16666-6;Q16666-2;Q16666	Gamma-interferon-inducible protein 16	IFI16	9	9	16.3		0.0869342	0.692032	1.61556		0.662442	-0.304343	-1.23486	23.447	23.9299	23.6021	24.6458	23.9818	24.4275	23.0826	23.0201	23.9633
P80217;P80217-2	Interferon-induced 35 kDa protein	IFI35	9	9	35.7	+	0.0302679	0.75279	1.68505		0.535965	-0.486523	-1.40106	25.4263	25.6751	25.5409	26.3937	26.4227	26.0843	25.5575	25.4029	24.2225
P09914;P09914-2	Interferon-induced protein with tetratricopeptide repeats 1	IFIT1	17	17	48.5	+	0.010087	2.3233	5.00476		0.767435	-0.296849	-1.22846	26.141	25.7826	26.0196	28.0331	28.7679	28.1121	25.8953	26.3484	24.8089
P09913	Interferon-induced protein with tetratricopeptide repeats 2	IFIT2	5	5	11.2	+	0.0174615	2.27947	4.855		0.451736	0.961337	1.94711	21.4461	21.141	22.4825	24.1981	23.6475	24.0623	21.8794	22.1277	23.9465
O14879	Interferon-induced protein with tetratricopeptide repeats 3	IFIT3	17	17	57.6	+	0.00912821	2.44662	5.45137		0.755088	-0.300655	-1.2317	25.5968	25.8466	26.4457	28.135	28.8051	28.2889	26.0761	24.913	25.998
Q13325-2;Q13325	Interferon-induced protein with tetratricopeptide repeats 5	IFIT5	7	7	25.3	+	0.0478283	0.644777	1.5635		0.859333	-0.0855878	-1.06112	24.2418	24.424	24.3861	24.8703	24.8412	25.2747	24.3434	23.9533	24.4985
Q01629	Interferon-induced transmembrane protein 2	IFITM2	3	2	48.5		0.0591525	-2.33837	-5.05731		0.140912	-2.74273	-6.69336	24.259	23.8463	24.734	22.1464	20.389	23.2888	23.1148	21.6016	19.8948
Q01628	Interferon-induced transmembrane protein 3	IFITM3	3	2	48.9	+	0.03444	-0.787236	-1.72576		0.164874	-1.06316	-2.0895	28.117	28.2585	28.4235	27.2555	27.4341	27.7477	27.3262	27.7705	26.5128
Q9BW83-2;Q9BW83	Intraflagellar transport protein 27 homolog	IFT27	1	1	4.3		0.903553	0.137054	1.09966		0.813537	-0.401298	-1.3207	22.4346	20.9181	22.1613	22.3411	21.4157	22.1683	22.2659	21.9766	20.0676
P78318	Immunoglobulin-binding protein 1	IGBP1	12	12	49		0.894849	0.0986328	1.07076		0.593896	0.53613	1.45008	26.3545	25.3602	26.2612	25.9929	26.3106	25.9683	26.7449	27.204	25.6354
Q9Y6M1-1;Q9Y6M1;Q9Y6M1-5;Q9Y6M1-6;Q9Y6M1-3;Q9Y6M1-4	Insulin-like growth factor 2 mRNA-binding protein 2	IGF2BP2	15	14	37.4		0.683242	0.562275	1.4766		0.392412	1.22571	2.33871	25.9918	23.6141	25.7046	24.8822	26.4422	25.6729	26.6799	26.9189	25.3889
O00425	Insulin-like growth factor 2 mRNA-binding protein 3	IGF2BP3	2	1	4.7		0.972102	0.145594	1.10619		0.3075	1.31464	2.4874	23.2873	21.2672	23.9142	24.5919	24.4809	19.8327	24.3011	24.0519	24.0597
P11717	Cation-independent mannose-6-phosphate receptor	IGF2R	50	50	26.9		0.758591	0.115735	1.08353		0.0907176	0.934996	1.91189	27.614	27.4599	27.9269	27.6491	27.8518	27.8471	28.8862	28.4649	28.4546
P0DOX7;P01834	Ig kappa chain C region	IGKC	1	1	9.3		0.482571	0.482823	1.39748		0.857861	-0.370399	-1.29271	20.7136	20.6466	21.7581	21.0423	21.4738	22.0505	20.1275	22.5928	19.2868
Q969P0;Q969P0-3	Immunoglobulin superfamily member 8	IGSF8	5	5	14		0.350701	-1.3306	-2.51507		0.623765	-1.04669	-2.06578	24.4439	24.1991	25.2012	24.4068	21.0838	24.3619	24.4855	25.0982	21.1204
Q70UQ0;Q70UQ0-2	Inhibitor of nuclear factor kappa-B kinase-interacting protein	IKBIP	5	3	14.9		0.872916	0.081089	1.05782		0.946221	0.0407174	1.02863	24.4928	24.9063	24.4906	24.6976	24.9777	24.4576	24.9755	24.4006	24.6357
Q70UQ0-4	Inhibitor of nuclear factor kappa-B kinase-interacting protein	IKBIP	10	8	32.1		0.654386	0.176896	1.13045		0.752286	0.131245	1.09524	25.9428	25.771	25.4746	26.0311	25.6568	26.0312	25.9041	25.8407	25.8374
O95163	Elongator complex protein 1	IKBKAP	22	22	19.7		0.811418	-0.0757624	-1.05392		0.831937	0.101642	1.07299	26.6026	26.4813	26.4719	26.3728	26.6234	26.3324	26.8322	26.7184	26.3102
O14920-4;O14920-2;O14920	Inhibitor of nuclear factor kappa-B kinase subunit beta	IKBKB	7	7	10		0.957465	0.0341536	1.02396		0.530519	-0.329095	-1.25623	21.7037	22.1212	21.7929	22.1419	22.0043	21.574	21.8864	21.1409	21.6032
Q9Y6K9-2;Q9Y6K9;Q9Y6K9-3	NF-kappa-B essential modulator	IKBKG	4	4	13.1		0.960443	-0.082351	-1.05874		0.685427	0.821836	1.76765	25.4303	25.7838	27.6269	25.776	26.5598	26.2582	26.4221	28.923	25.9615
Q14116-2;Q14116	Interleukin-18	IL18	5	5	36	+	0.0117895	-1.39276	-2.62581		0.06	-0.958162	-1.94283	24.628	24.9899	24.6802	23.3923	23.0466	23.6809	23.8633	23.8031	23.7571
P40189;P40189-3	Interleukin-6 receptor subunit beta	IL6ST	11	11	16		0.266647	-0.272012	-1.20749		0.299197	0.528282	1.44221	24.3976	24.0383	24.327	23.9516	23.9316	24.0636	24.8469	24.3519	25.1489
Q12905	Interleukin enhancer-binding factor 2	ILF2	14	14	47.7		0.146736	0.255131	1.19344		0.329543	0.325404	1.25302	26.6956	26.8163	26.8574	27.0571	27.0016	27.076	27.2841	27.185	26.8765
Q12906-5;Q12906-4;Q12906-2;Q12906-6;Q12906-3;Q12906;Q12906-7	Interleukin enhancer-binding factor 3	ILF3	17	17	33.8		0.109013	0.344879	1.27004		0.161613	0.444967	1.36128	27.2006	27.2645	27.2546	27.4562	27.5595	27.7387	27.8727	27.602	27.5799
Q13418;Q13418-2;Q13418-3	Integrin-linked protein kinase	ILK	12	12	33.8		0.195636	0.237396	1.17886		0.446406	-0.159534	-1.11693	27.7603	27.8176	27.783	27.9848	28.1402	27.9481	27.5811	27.7041	27.5971
Q9H0C8	Integrin-linked kinase-associated serine/threonine phosphatase 2C	ILKAP	9	9	27.8		0.0909177	0.525524	1.43946		0.253809	0.399054	1.31864	25.2468	25.3757	25.6926	25.9873	26.1119	25.7925	25.8729	25.8073	25.832
A1L0T0	Acetolactate synthase-like protein	ILVBL	12	12	31.5		0.252496	-0.376436	-1.29813		0.306824	-0.293924	-1.22597	25.3976	25.5009	25.5484	24.8851	25.4752	24.9574	25.2506	25.0114	25.3032
Q16891-3;Q16891-2;Q16891-4;Q16891	MICOS complex subunit MIC60	IMMT	7	7	10.9		0.31696	0.255311	1.19359		0.835509	0.161891	1.11875	24.5547	24.5019	24.8908	24.9426	24.9082	24.8626	25.3171	24.8722	24.2438
P29218-3;P29218	Inositol monophosphatase 1	IMPA1	7	7	29.2		0.36453	-1.09984	-2.14331		0.762603	0.148344	1.1083	24.7378	25.1522	24.8752	25.3508	22.1206	23.9943	24.9303	25.3332	24.9468
Q9NX62	Inositol monophosphatase 3	IMPAD1	4	4	15.3		0.777304	-0.0970116	-1.06956		0.829303	0.140295	1.10213	23.6172	23.5186	23.5649	23.5736	23.2269	23.6091	23.2316	24.1042	23.7857
P20839-2;P20839-4;P20839;P20839-3;P20839-7;P20839-5;P20839-6	Inosine-5-monophosphate dehydrogenase 1	IMPDH1	7	7	22.7		0.311399	-0.29519	-1.22705		0.918261	0.072602	1.05161	23.3005	23.7539	23.3813	23.1647	23.3139	23.0715	23.4725	23.9867	23.1943
P12268	Inosine-5-monophosphate dehydrogenase 2	IMPDH2	25	25	63.2		0.454444	-0.122235	-1.08842		0.492162	-0.130131	-1.09439	30.0596	29.9978	29.9901	29.8711	29.9502	29.8594	29.8632	29.915	29.8789
Q27J81;Q27J81-2	Inverted formin-2	INF2	20	20	24.6		0.846723	-0.117318	-1.08472		0.413702	-0.762383	-1.69629	25.6716	25.2801	25.8515	25.1926	25.9013	25.3575	24.2797	25.8629	24.3735
Q9BT40-2;Q9BT40	Inositol polyphosphate 5-phosphatase K	INPP5K	1	1	2.7		0.860462	-0.125715	-1.09105		0.72131	-0.313247	-1.2425	22.5835	22.6949	21.8816	22.5882	22.3407	21.854	22.3368	21.4005	22.483
O15357;O15357-2	Phosphatidylinositol 3,4,5-trisphosphate 5-phosphatase 2	INPPL1	16	16	16.6		0.245496	0.452339	1.36826		0.573987	0.380028	1.30137	23.4795	23.7774	24.1312	24.2097	24.5377	23.9977	24.1156	24.7175	23.6951
Q92551;Q92551-2	Inositol hexakisphosphate kinase 1	IP6K1	2	2	4.8		0.37677	0.480323	1.39506		0.550009	0.49875	1.41299	21.649	20.8954	20.5755	21.8837	21.2761	21.4011	20.8856	21.8917	21.8388
Q9UI26;Q9UI26-2	Importin-11	IPO11	19	19	30.1		0.981746	-0.0177008	-1.01234		0.557805	-0.31746	-1.24613	26.3746	26.375	26.5021	25.995	26.7106	26.4929	25.7889	26.6141	25.8962
Q8TEX9;Q8TEX9-2	Importin-4	IPO4	38	38	52.4		0.674452	0.146918	1.1072		0.746383	-0.0833295	-1.05946	28.4105	28.4415	28.472	28.3723	28.8691	28.5235	28.2676	28.3965	28.41
O00410;O00410-3;O00410-2	Importin-5	IPO5	59	57	75.8		0.945337	0.0231997	1.01621		0.905092	0.0314407	1.02203	31.8674	31.8961	31.8224	31.8479	32.0032	31.8044	31.9317	31.8246	31.9239
O95373	Importin-7	IPO7	38	37	52.3		0.811367	0.086305	1.06165		0.849107	-0.0787824	-1.05613	30.3831	30.2144	30.1495	30.34	30.5173	30.1486	30.1207	30.38	30.0099
O15397;O15397-2	Importin-8	IPO8	19	18	23.1		0.827264	-0.128585	-1.09322		0.371441	-0.45374	-1.36959	27.3041	26.9172	27.7512	27.128	27.4291	27.0297	26.8327	27.0073	26.7713
Q96P70	Importin-9	IPO9	27	27	44.5		0.782431	-0.106113	-1.07632		0.711359	-0.18203	-1.13448	28.2793	28.1499	28.2294	27.9954	28.4017	27.9431	28.1947	28.259	27.6589
P46940	Ras GTPase-activating-like protein IQGAP1	IQGAP1	90	86	68.2		0.802848	-0.0691236	-1.04908		0.554596	-0.171752	-1.12643	32.2226	32.3579	32.1903	32.1613	32.2938	32.1084	32.0834	31.9503	32.2219
Q86VI3	Ras GTPase-activating-like protein IQGAP3	IQGAP3	29	26	23.5		0.997342	-0.00158501	-1.0011		0.541811	-0.257053	-1.19504	26.0232	25.7443	25.9175	25.6665	26.1307	25.8831	25.775	25.825	25.3139
P51617-4;P51617-2;P51617-3;P51617	Interleukin-1 receptor-associated kinase 1	IRAK1	3	3	7.7		0.969864	-0.111704	-1.0805		0.993496	-0.0159817	-1.01114	23.6741	19.7056	22.2443	22.2826	20.8852	22.1211	21.4292	22.7178	21.4291
Q9NWZ3;Q9NWZ3-2	Interleukin-1 receptor-associated kinase 4	IRAK4	3	3	6.1		0.298032	0.769988	1.70526		0.892493	-0.152448	-1.11145	20.2659	21.8425	21.5809	22.183	22.3195	21.4967	20.7334	21.1957	21.3028
Q7Z5L9;Q7Z5L9-2	Interferon regulatory factor 2-binding protein 2	IRF2BP2	10	8	29.3		0.0678295	1.2214	2.33173		0.678047	0.387299	1.30794	23.9938	22.9129	24.3274	24.9389	24.7868	25.1726	24.4336	24.2184	23.744
Q14653;Q14653-4;Q14653-2	Interferon regulatory factor 3	IRF3	8	8	39.3		0.910089	-0.129337	-1.09379		0.213366	-0.827793	-1.77497	25.9132	25.2911	25.6325	24.5938	26.3912	25.4639	24.2465	25.0508	25.0562
Q92985-2;Q92985;Q92985-4	Interferon regulatory factor 7	IRF7	1	1	2.3		0.306018	0.925699	1.8996		0.499214	0.849382	1.80173	19.868	21.9642	20.0871	21.4446	21.9523	21.2994	21.6558	21.9771	20.8345
Q00978	Interferon regulatory factor 9	IRF9	3	3	13		0.309472	0.727389	1.65564		0.520706	0.60831	1.52447	22.2771	23.5403	24.0211	23.829	24.1727	24.0189	24.0821	23.9405	23.6408
Q8WZA9	Immunity-related GTPase family Q protein	IRGQ	10	10	28.7		0.642543	0.281804	1.21571		0.828423	0.170782	1.12567	24.6299	23.8187	24.6414	24.2415	24.9127	24.7812	24.7718	24.6599	24.1706
Q9BUE6;Q9BUE6-2	Iron-sulfur cluster assembly 1 homolog, mitochondrial	ISCA1	4	4	31		0.656375	-0.168183	-1.12364		0.497985	-1.22928	-2.3445	23.6748	23.5361	24.0959	23.649	23.6271	23.5263	23.5614	23.731	20.3267
P05161	Ubiquitin-like protein ISG15	ISG15	5	5	30.3	+	0.0154667	1.68719	3.22029		0.897451	-0.243422	-1.1838	26.498	26.1995	26.5579	28.017	28.2189	28.0811	26.8699	27.283	24.3721
Q96CN7	Isochorismatase domain-containing protein 1	ISOC1	6	6	28.9		0.135472	0.848018	1.80003		0.398178	0.545212	1.45923	24.4648	23.8285	23.9216	24.3824	25.5512	24.8254	24.5505	25.1323	24.1677
P53990;P53990-2;P53990-4;P53990-3;P53990-5	IST1 homolog	IST1	8	8	33		0.343448	-0.480227	-1.39496		0.597831	-0.507404	-1.42149	26.1794	25.3779	26.4378	25.4605	25.3358	25.7581	25.7269	26.0895	24.6566
Q96J02-2;Q96J02;Q96J02-3	E3 ubiquitin-protein ligase Itchy homolog	ITCH	9	9	12.5		0.825197	-0.170289	-1.12528		0.463015	-0.376786	-1.29845	24.0142	24.5288	24.7564	24.8905	23.9994	23.8987	24.0892	23.8425	24.2373
P17301	Integrin alpha-2	ITGA2	16	16	17.8	+	0.0104737	1.82235	3.53657		0.101452	1.06931	2.09843	24.143	24.5318	25.0083	26.4225	26.1225	26.6052	25.6862	25.5559	25.649
P26006;P26006-1	Integrin alpha-3;Integrin alpha-3 heavy chain;Integrin alpha-3 light chain	ITGA3	13	13	16.3	+	0.0229173	-0.694393	-1.6182		0.149042	-0.553459	-1.4676	28.033	28.2645	28.1572	27.5113	27.4773	27.3828	27.3923	27.6138	27.7882
P08648	Integrin alpha-5;Integrin alpha-5 heavy chain;Integrin alpha-5 light chain	ITGA5	20	20	28.8		0.0522654	0.702957	1.62784		0.0730989	0.620729	1.53765	28.3625	28.4435	28.4097	29.3828	28.7631	29.1788	29.1133	28.8872	29.0774
P23229-4;P23229-2;P23229-5;P23229-3;P23229-9;P23229-6;P23229;P23229-7	Integrin alpha-6;Integrin alpha-6 heavy chain;Integrin alpha-6 light chain;Processed integrin alpha-6	ITGA6	17	17	19		0.190165	-0.349123	-1.27379		0.0590154	-0.922965	-1.89601	25.4051	25.5996	25.3904	25.0929	24.9299	25.3249	24.7405	24.4716	24.414
P06756-3;P06756;P06756-2	Integrin alpha-V;Integrin alpha-V heavy chain;Integrin alpha-V light chain	ITGAV	27	27	38.2		0.0693837	0.457291	1.37296		0.363043	0.223255	1.16736	27.015	26.9571	26.9185	27.4631	27.2285	27.5709	27.3031	27.1711	27.0862
P05556-2;P05556;P05556-5;P05556-4;P05556-3	Integrin beta-1	ITGB1	22	22	39.8		0.369383	0.199823	1.14856		0.362243	0.211521	1.15791	30.3137	30.175	30.3422	30.4571	30.3553	30.6179	30.5517	30.4606	30.4532
P16144-4;P16144-2;P16144-3;P16144	Integrin beta-4	ITGB4	23	23	19.3	+	0.00966667	-4.58048	-23.9255	+	0.0314286	-4.29557	-19.6379	25.9329	26.0733	26.9916	22.7571	21.274	21.2252	22.4364	21.9383	21.7363
P18564-2;P18564	Integrin beta-6	ITGB6	1	1	1.3		0.402061	1.90953	3.75687		0.462603	2.11169	4.32197	27.0877	27.782	21.9643	27.4764	27.514	27.5722	27.9771	27.3654	27.8266
Q9Y287;Q9Y287-2	Integral membrane protein 2B;BRI2, membrane form;BRI2 intracellular domain;BRI2C, soluble form;Bri23 peptide	ITM2B	2	2	8.6		0.192	1.06584	2.09339		0.754813	0.526952	1.44088	22.4303	20.5953	22.3958	23.0619	22.8589	22.6981	21.0992	22.8268	23.0762
Q9BY32;Q9BY32-2;Q9BY32-3	Inosine triphosphate pyrophosphatase	ITPA	9	9	76.8		0.182048	-0.245836	-1.18578		0.383767	-0.223377	-1.16746	27.1332	27.2446	27.2836	27.0178	26.8919	27.0142	26.8739	27.0718	27.0456
Q13572;Q13572-2	Inositol-tetrakisphosphate 1-kinase	ITPK1	4	4	15.7	+	0.0407953	-2.84862	-7.20311	+	0.0528889	-3.65945	-12.6358	24.7059	25.3407	25.1549	23.995	21.0581	21.6025	22.1357	20.9098	21.1776
P26440-2;P26440	Isovaleryl-CoA dehydrogenase, mitochondrial	IVD	5	5	26.8		0.258607	-0.602978	-1.51885		0.429298	-1.83053	-3.55668	24.8105	24.6533	24.364	24.518	23.3393	24.1616	24.1802	19.8443	24.3116
P23458	Tyrosine-protein kinase JAK1	JAK1	13	13	13.6		0.714848	0.262787	1.19979		0.72158	0.53889	1.45285	23.5955	23.0197	23.9923	23.3421	24.3072	23.7466	24.8423	24.8088	22.5731
Q9BX67-2;Q9BX67	Junctional adhesion molecule C	JAM3	5	5	31.7		0.953203	-0.0615877	-1.04361		0.986572	-0.0131531	-1.00916	22.3372	21.4322	22.3935	22.0693	21.4943	22.4146	22.1326	22.4788	21.5121
Q6NYC1-2;Q6NYC1;Q6NYC1-3	Bifunctional arginine demethylase and lysyl-hydroxylase JMJD6	JMJD6	7	7	24.7		0.102954	0.739388	1.66947		0.129581	1.00402	2.00558	24.824	24.02	24.1268	25.1004	25.2785	24.8102	25.483	25.3926	25.1073
P14923	Junction plakoglobin	JUP	25	20	43.8	+	0.0211163	-0.8282	-1.77547		0.127472	-0.693526	-1.61723	27.7195	27.6689	27.4984	26.7237	26.9703	26.7081	26.6931	27.1766	26.9363
Q63ZY3-3;Q63ZY3;Q63ZY3-2	KN motif and ankyrin repeat domain-containing protein 2	KANK2	7	7	11.9		0.397429	0.379309	1.30072		0.840885	0.234183	1.17624	22.3322	22.3887	23.1633	22.8444	23.0476	23.1302	23.7497	22.7621	22.0749
Q15046;Q15046-2	Lysine--tRNA ligase	KARS	29	29	65.3		0.438137	0.121631	1.08796		0.898597	0.0435708	1.03066	29.6811	29.7602	29.6643	29.8413	29.8299	29.7993	29.8253	29.5896	29.8214
Q9H7Z6;Q9H7Z6-2	Histone acetyltransferase KAT8	KAT8	1	1	3.3		0.90518	0.243455	1.18382		0.669178	1.01691	2.02358	23.0065	22.4829	19.7748	22.2175	22.4709	21.3062	23.9161	23.4974	20.9014
O75449;O75449-2	Katanin p60 ATPase-containing subunit A1	KATNA1	4	3	8.6		0.894734	0.14102	1.10268		0.851391	-0.281131	-1.21515	21.3018	22.7731	22.7939	22.2056	22.7494	22.3369	21.9203	22.9901	21.1151
Q8IYT4-2;Q8IYT4	Katanin p60 ATPase-containing subunit A-like 2	KATNAL2	1	1	2.6		0.821574	0.0824744	1.05883		0.600366	0.186202	1.13776	26.6563	26.8194	26.6054	26.798	26.9575	26.573	27.1017	26.8448	26.6932
Q8IY47	Kelch repeat and BTB domain-containing protein 2	KBTBD2	3	3	4.2		0.924736	0.0757942	1.05394		0.817485	-0.22213	-1.16645	21.5737	22.4936	22.4078	22.3468	22.4584	21.8972	22.0067	21.3662	22.4358
Q9P0J7	E3 ubiquitin-protein ligase KCMF1	KCMF1	6	6	25.5		0.949358	0.0441367	1.03107		0.809144	0.103284	1.07422	25.3484	24.9212	25.277	25.0873	25.5971	24.9946	25.3117	25.2888	25.2558
Q8NC54	Keratinocyte-associated transmembrane protein 2	KCT2	2	2	7.9	+	0.0431299	0.730945	1.65973		0.982452	0.00951513	1.00662	22.4038	22.8001	22.7652	23.3815	23.5793	23.2012	22.649	22.7978	22.5508
Q96CX2	BTB/POZ domain-containing protein KCTD12	KCTD12	10	10	34.2	+	0.0291492	-1.05233	-2.07388		0.832101	-0.115726	-1.08352	25.584	25.266	25.8286	24.4763	24.7037	24.3416	25.5003	25.6075	25.2236
Q14681	BTB/POZ domain-containing protein KCTD2	KCTD2	1	1	8.4		0.490601	-0.559917	-1.47418		0.958382	-0.0941963	-1.06747	21.6599	21.2998	22.9361	21.346	20.9759	21.8943	22.2187	22.6616	20.733
Q9NXV2	BTB/POZ domain-containing protein KCTD5	KCTD5	5	5	23.5		0.568641	-0.28263	-1.21641		0.294085	-0.81101	-1.75444	23.3271	23.2638	23.9767	23.5041	22.9317	23.2839	23.4206	22.56	22.1539
Q7L273	BTB/POZ domain-containing protein KCTD9	KCTD9	4	4	17.2		0.0783769	-1.25761	-2.39099		0.161818	-1.5969	-3.02493	23.0567	23.0966	24.3106	22.3771	21.6906	22.6234	22.5625	21.0592	22.0515
Q6UW63	KDEL motif-containing protein 1	KDELC1	17	17	41.6		0.717676	0.107505	1.07736		0.362466	0.245608	1.18559	26.0886	26.0654	26.066	26.2025	26.3535	25.9866	26.4413	26.1524	26.3632
Q7Z4H8;Q7Z4H8-2;Q7Z4H8-3	KDEL motif-containing protein 2	KDELC2	17	17	45.6		0.817546	-0.0651054	-1.04616		0.836428	-0.0924581	-1.06619	27.0861	27.1061	27.202	26.9351	27.1615	27.1022	26.8066	27.0046	27.3056
P24390;P24390-2	ER lumen protein-retaining receptor 1	KDELR1	3	3	21.7		0.945384	0.0516249	1.03643		0.901627	-0.158272	-1.11595	24.6163	24.2492	24.4754	24.1437	24.9643	24.3877	23.5041	25.3855	23.9765
Q7LBC6;Q7LBC6-2	Lysine-specific demethylase 3B	KDM3B	11	11	11.9		0.402159	0.444432	1.36078		0.797171	0.187625	1.13889	24.4702	23.9196	24.9322	24.7768	25.2583	24.6202	24.4823	24.6233	24.7793
Q06136;Q06136-2	3-ketodihydrosphingosine reductase	KDSR	5	5	19.9		0.229967	-0.320647	-1.24889		0.943122	0.0495898	1.03497	24.3261	24.4153	24.6637	24.0508	24.3323	24.06	25.0153	24.3033	24.2353
Q14145	Kelch-like ECH-associated protein 1	KEAP1	8	8	15.5		0.213611	-0.363077	-1.28617		0.883099	0.0798353	1.0569	24.0115	23.7983	24.2407	23.4802	23.6851	23.7959	24.1632	24.3122	23.8145
Q92945	Far upstream element-binding protein 2	KHSRP	25	24	54.4		0.245491	-0.476711	-1.39157		0.892164	0.0481091	1.03391	30.1482	30.237	30.3655	30.1087	29.2706	29.9413	30.4318	30.2036	30.2596
Q15004	PCNA-associated factor	KIAA0101	3	3	45		0.87416	-0.159901	-1.11721		0.858813	0.206167	1.15362	24.9338	23.7902	25.0075	23.8203	24.5031	24.9285	24.8886	25.3838	24.0776
Q12768	WASH complex subunit strumpellin	KIAA0196	16	16	17.3		0.822376	-0.0839589	-1.05992		0.825353	-0.102348	-1.07352	24.5695	24.231	24.5705	24.2327	24.4768	24.4096	24.5532	24.2107	24.3001
Q2M389;Q2M389-2	WASH complex subunit 7	KIAA1033	9	9	10.1		0.77191	0.219799	1.16457		0.926131	-0.10543	-1.07581	23.2444	23.1406	24.225	23.4082	24.1255	23.7358	22.881	24.1108	23.3019
Q96AT1	Uncharacterized protein KIAA1143	KIAA1143	2	2	18.2		0.10826	-1.25039	-2.37906		0.391985	-1.33235	-2.51813	23.1848	23.0819	23.3855	22.0021	20.9805	22.9185	21.7055	20.3062	23.6435
Q96EK5	KIF1-binding protein	KIAA1279	15	15	39.1		0.253227	0.294746	1.22667		0.447467	-0.292518	-1.22478	26.2034	25.9415	26.0967	26.2542	26.5814	26.2903	25.6293	26.0711	25.6637
Q9P260-2	LisH domain and HEAT repeat-containing protein KIAA1468	KIAA1468	21	2	22.4		0.952026	0.0314744	1.02206		0.324769	-0.315615	-1.24454	25.2139	25.4846	25.6106	25.336	25.6529	25.4145	25.0661	25.1079	25.1882
Q8TCG1;Q8TCG1-2	Protein CIP2A	KIAA1524	17	17	23.6		0.579316	0.247346	1.18702		0.910539	0.104373	1.07503	24.9193	24.7902	24.4792	25.2269	25.1309	24.5729	25.4233	24.9216	24.1569
A0MZ66-6;A0MZ66;A0MZ66-3;A0MZ66-4;A0MZ66-5;A0MZ66-8;A0MZ66-2	Shootin-1	KIAA1598	10	10	21.8	+	0.0498829	-0.712889	-1.63908		0.141442	-0.608444	-1.52461	25.4146	25.1334	25.2811	24.771	24.6745	24.2449	24.8896	24.5704	24.5438
P52732	Kinesin-like protein KIF11	KIF11	23	23	26.4		0.165864	0.52603	1.43996		0.772667	0.231707	1.17422	25.9284	25.5522	25.8419	26.3089	26.6464	25.9452	26.4888	26.1614	25.3674
Q9NQT8	Kinesin-like protein KIF13B	KIF13B	10	8	7.4		0.517023	0.199678	1.14844		0.182154	-0.435364	-1.35225	24.0053	23.8488	23.9364	24.0914	24.3903	23.9079	23.3895	23.6871	23.4079
Q9NS87-4;Q9NS87;Q9NS87-2	Kinesin-like protein KIF15	KIF15	11	11	13.9		0.712745	-0.220184	-1.16488		0.598423	0.346124	1.27114	23.9732	23.2188	24.2066	23.3782	23.7098	23.65	24.0253	24.4499	23.9618
O60333-2;O60333;O60333-4	Kinesin-like protein KIF1B	KIF1B	13	12	10.3		0.857911	-0.111389	-1.08027		0.85172	-0.0634855	-1.04499	23.7574	23.5181	23.6405	24.0626	23.2374	23.2818	23.5182	23.6875	23.5198
Q99661;Q99661-2	Kinesin-like protein KIF2C	KIF2C	5	5	7.3		0.367865	0.328668	1.25585		0.575684	0.337657	1.2637	22.6878	22.0785	22.5039	22.7125	22.5748	22.9688	22.6837	22.3823	23.2171
O95239-2;O95239;Q6ZMV9-3;Q6ZMV9;Q2VIQ3	Chromosome-associated kinesin KIF4A;Kinesin-like protein KIF6;Chromosome-associated kinesin KIF4B	KIF4A;KIF6;KIF4B	2	1	1.8	+	0.0498892	1.48622	2.80154		0.349049	0.853413	1.80677	20.6857	20.1722	21.6094	22.3466	22.7164	21.8629	21.0431	21.8791	22.1054
P33176	Kinesin-1 heavy chain	KIF5B	44	37	59.4		0.975646	0.0140305	1.00977		0.751771	0.0899137	1.06431	29.1783	29.1194	29.155	29.0171	29.3284	29.1493	29.3363	29.2562	29.13
Q9BW19	Kinesin-like protein KIFC1	KIFC1	4	4	8.5		0.907536	0.485935	1.40049		0.922071	0.61122	1.52755	27.8769	20.4378	26.0891	24.8436	26.1675	24.8503	27.5558	28.0027	20.6788
Q96J84-2;Q96J84;Q96J84-3	Kin of IRRE-like protein 1	KIRREL	5	5	10.7		0.954967	-0.071345	-1.0507		0.298774	0.677863	1.59977	22.3726	22.6531	22.7607	22.5398	21.6513	23.3813	23.8997	23.1817	22.7387
Q07866-8;Q07866-2;Q07866-3;Q07866;Q07866-7;Q07866-5;Q07866-10;Q07866-6;Q07866-4;Q07866-9	Kinesin light chain 1	KLC1	20	14	51.4		0.410603	0.170609	1.12553		0.943264	-0.0267493	-1.01871	27.7389	27.7795	27.5659	27.8294	27.9405	27.8262	27.6752	27.5315	27.7974
Q9H0B6;Q9H0B6-2	Kinesin light chain 2	KLC2	15	10	31.5		0.853673	0.131059	1.0951		0.319405	0.652245	1.57161	24.077	23.2729	23.8992	23.5223	24.3025	23.8174	24.8331	24.4373	23.9354
Q9NSK0-5;Q9NSK0;Q9NSK0-3;Q9NSK0-4	Kinesin light chain 4	KLC4	8	5	19.4		0.269209	-0.914152	-1.88446		0.949031	0.0420659	1.02959	23.0773	23.7833	23.714	21.5253	23.563	22.7439	23.7001	23.606	23.3947
P50748	Kinetochore-associated protein 1	KNTC1	16	16	8.7		0.587696	-0.172917	-1.12734		0.989258	0.0100358	1.00698	24.3156	24.1264	24.42	23.8869	24.2473	24.209	24.2744	24.9908	23.6269
P52294	Importin subunit alpha-5;Importin subunit alpha-5, N-terminally processed	KPNA1	14	8	40		0.794788	-0.150155	-1.10969		0.498979	-0.266418	-1.20282	24.7427	24.3416	24.6703	24.4028	24.8624	24.0389	24.4352	24.425	24.0953
P52292	Importin subunit alpha-1	KPNA2	22	22	66.5		0.0742355	0.275953	1.21079		0.908902	-0.0470575	-1.03316	29.7079	29.7438	29.7084	30.0341	30.005	29.9488	29.6672	29.4718	29.8799
O00505	Importin subunit alpha-4	KPNA3	11	8	33.4		0.990789	0.00455538	1.00316		0.974982	-0.0122178	-1.0085	26.3975	26.3137	26.5556	26.4536	26.4742	26.3526	26.6201	26.2402	26.3697
O00629	Importin subunit alpha-3	KPNA4	12	9	39		0.496565	0.2206	1.16522		0.938786	0.0485293	1.03421	27.2157	26.9661	27.4549	27.3136	27.5964	27.3884	27.182	27.5941	27.0062
O60684	Importin subunit alpha-7	KPNA6	18	7	46.8		0.8035	-0.0729669	-1.05188		0.986017	-0.00572586	-1.00398	27.8724	28.0744	27.8437	27.7819	27.9411	27.8487	27.9988	27.7641	28.0104
Q14974;Q14974-2	Importin subunit beta-1	KPNB1	38	38	61.1		0.617994	0.102332	1.07351		0.803952	-0.0566514	-1.04005	31.5669	31.6384	31.6088	31.7547	31.7544	31.612	31.5502	31.572	31.5219
P05783	Keratin, type I cytoskeletal 18	KRT18	22	14	61.9		0.153316	-0.333263	-1.25986		0.213069	-0.452566	-1.36847	29.556	29.5229	29.5956	29.3521	29.2974	29.0252	29.3034	29.1517	28.8617
P08727	Keratin, type I cytoskeletal 19	KRT19	27	1	74.2		0.156187	-0.366031	-1.2888		0.234721	-0.322147	-1.25019	30.7095	30.8304	30.9688	30.6366	30.4836	30.2903	30.4904	30.4937	30.558
Q8N6L1;Q8N6L1-2	Keratinocyte-associated protein 2	KRTCAP2	1	1	12.5		0.196623	1.18217	2.26918		0.370865	1.09613	2.1378	22.7276	20.6421	22.7199	22.9484	23.3099	23.3777	23.5538	23.215	22.6092
Q8IVT5-4;Q8IVT5-3;Q8IVT5-2;Q8IVT5	Kinase suppressor of Ras 1	KSR1	1	1	1		0.975895	-0.0431023	-1.03033		0.983226	0.021492	1.01501	21.895	21.05	20.3947	20.7243	21.4924	20.9936	21.3133	20.7585	21.3323
Q96EK9	Protein KTI12 homolog	KTI12	6	6	24		0.899704	0.0652231	1.04625		0.353605	-1.40401	-2.64636	22.8839	23.0988	23.1147	23.2926	23.2726	22.7279	23.4403	21.1842	20.261
Q86UP2-2;Q86UP2-3;Q86UP2-4;Q86UP2	Kinectin	KTN1	10	10	9.6	+	0.0285076	1.27491	2.41984		0.923419	0.128573	1.09321	22.1425	22.3051	22.7862	23.631	23.3952	24.0324	23.1967	21.3759	23.047
P32004-3;P32004-2;P32004	Neural cell adhesion molecule L1	L1CAM	10	10	11.1	+	0.0135446	-1.24789	-2.37494	+	0.0243077	-1.25437	-2.38563	25.7922	25.978	25.819	24.9362	24.3174	24.5919	24.5646	24.6132	24.6483
Q9H9P8-2;Q9H9P8	L-2-hydroxyglutarate dehydrogenase, mitochondrial	L2HGDH	3	3	7.9		0.1718	-0.308233	-1.23819		0.455783	-0.536071	-1.45002	22.7137	22.977	22.8027	22.4043	22.5991	22.5653	21.5354	22.6611	22.6885
Q96EM0	Trans-3-hydroxy-L-proline dehydratase	L3HYPDH	4	4	14.4	+	0.0479395	-1.29714	-2.45741		0.469605	-1.535	-2.89788	23.6937	23.7808	23.743	22.2918	21.8307	23.2036	24.0519	22.9466	19.614
Q8IV20	Laccase domain-containing protein 1	LACC1	1	1	2.8		0.795452	0.110267	1.07943		0.809887	-0.171967	-1.12659	23.2158	22.6549	23.0172	23.018	23.0285	23.1721	22.5644	23.2693	22.5383
Q53H82	Beta-lactamase-like protein 2	LACTB2	6	6	29.9		0.203721	-2.41921	-5.34878		0.259815	-0.611109	-1.52743	24.9432	24.5674	25.3321	24.0816	19.3971	24.1063	24.4929	24.0493	24.4671
Q14657	EKC/KEOPS complex subunit LAGE3	LAGE3	1	1	16.1		0.928713	0.0737979	1.05248		0.595612	0.458124	1.37375	23.0135	22.3297	23.3265	22.6212	23.0407	23.2291	23.5784	23.8334	22.6321
O15230	Laminin subunit alpha-5	LAMA5	27	27	11.9	+	0.0210909	-4.32492	-20.0415	+	0.032	-3.93469	-15.2918	26.1478	26.2942	26.601	21.5634	22.5496	21.9552	22.7203	22.0022	22.5164
P07942	Laminin subunit beta-1	LAMB1	32	32	28.1	+	0.0227463	-0.635213	-1.55317		0.859143	-0.0598914	-1.04239	27.1819	27.1852	27.0852	26.4506	26.6205	26.4756	27.2489	27.0509	26.9728
P55268	Laminin subunit beta-2	LAMB2	16	16	13.8		0.704238	-0.26731	-1.20356		0.246139	0.795982	1.73626	24.8673	24.115	24.6377	23.6321	24.5931	24.5929	25.6698	25.5656	24.7725
P11047	Laminin subunit gamma-1	LAMC1	36	35	32.4		0.229854	-0.295227	-1.22708		0.710485	0.160498	1.11767	27.9877	27.7826	28.0158	27.4491	27.7123	27.7389	28.3701	27.9356	27.9618
P11279;P11279-2	Lysosome-associated membrane glycoprotein 1	LAMP1	8	8	21.3		0.379888	-0.621275	-1.53823		0.226845	-0.6705	-1.59162	28.9357	29.1873	28.7667	29.0848	27.4037	28.5375	27.9945	28.7538	28.13
P13473;P13473-2;P13473-3	Lysosome-associated membrane glycoprotein 2	LAMP2	3	3	7.1		0.334901	-0.56833	-1.48281		0.244305	-1.00384	-2.00533	27.0103	27.2393	26.8219	27.1272	25.7529	26.4864	26.4005	26.5566	25.1029
Q6IAA8	Ragulator complex protein LAMTOR1	LAMTOR1	7	7	74.5		0.465332	-0.319142	-1.24759		0.494076	-0.332701	-1.25937	25.3893	25.9926	25.6132	25.378	24.9971	25.6626	25.587	25.0965	25.3135
Q9Y2Q5;Q9Y2Q5-2	Ragulator complex protein LAMTOR2	LAMTOR2	3	3	24		0.308844	-0.662367	-1.58268		0.49732	-0.500877	-1.41507	23.9638	24.2995	23.1995	23.4742	22.4762	23.5254	23.2255	22.9891	23.7456
Q9UHA4;Q9UHA4-2	Ragulator complex protein LAMTOR3	LAMTOR3	2	2	30.6		0.835928	0.365015	1.2879		0.719928	0.658791	1.57876	22.0058	24.8679	25.0928	24.4249	23.9919	24.6447	24.5404	24.6603	24.7421
O43813	LanC-like protein 1	LANCL1	8	8	23.3		0.364204	-1.10025	-2.14392		0.9864	0.0127608	1.00888	23.6554	24.1726	24.4385	24.1645	21.181	23.6202	24.5889	23.5188	24.1971
Q9NS86	LanC-like protein 2	LANCL2	7	7	26.2		0.1237	-0.620202	-1.53709		0.410691	-0.418269	-1.33632	24.5989	24.8406	24.5886	23.7727	24.5222	23.8725	24.6737	23.8585	24.2411
P28838-2;P28838	Cytosol aminopeptidase	LAP3	26	26	59.6		0.952682	-0.0850856	-1.06075		0.781417	0.0918376	1.06573	29.1094	29.0203	29.1707	29.6491	27.8951	29.501	29.0416	29.2342	29.3
Q6PKG0-3;Q6PKG0	La-related protein 1	LARP1	15	15	22.1		0.156901	0.356066	1.27993		0.279459	0.381654	1.30283	25.8559	26.2474	26.1164	26.3726	26.4312	26.4841	26.601	26.4483	26.3154
Q71RC2-7;Q71RC2-5;Q71RC2-3;Q71RC2;Q71RC2-4;Q71RC2-2;Q71RC2-6	La-related protein 4	LARP4	2	2	7.9		0.435363	0.459132	1.37471		0.985872	-0.0210094	-1.01467	22.5373	22.0287	23.2492	22.8912	22.8801	23.4212	23.3943	21.557	22.8009
Q9P2J5;Q9P2J5-2	Leucine--tRNA ligase, cytoplasmic	LARS	41	41	48.7		0.920965	-0.0335134	-1.0235		0.707114	-0.0903816	-1.06465	29.2876	29.3047	29.2467	29.145	29.4125	29.1809	29.2454	29.1093	29.2132
Q15031	Probable leucine--tRNA ligase, mitochondrial	LARS2	8	8	10.4		0.376794	-0.554269	-1.46842		0.678846	-0.331545	-1.25836	23.386	23.4134	24.216	23.5189	22.4267	23.4069	23.4893	22.7966	23.7348
Q14847;Q14847-3;Q14847-2	LIM and SH3 domain protein 1	LASP1	6	6	37.9		0.583185	-0.145316	-1.10597		0.828178	-0.14879	-1.10864	29.3032	29.6454	29.5238	29.3891	29.3215	29.3258	29.6694	28.8455	29.5111
Q14739	Lamin-B receptor	LBR	4	4	9.1		0.96337	0.033123	1.02322		0.955197	0.0329641	1.02311	23.8944	23.7506	23.7166	23.3463	24.0004	24.1144	24.1881	23.6125	23.66
Q6UWP7-2;Q6UWP7-3;Q6UWP7	Lysocardiolipin acyltransferase 1	LCLAT1	4	4	24.7		0.695456	0.271889	1.20739		0.554753	0.480614	1.39534	22.328	22.9755	23.6025	23.029	23.4075	23.2852	23.768	23.618	22.9619
Q9UIC8;Q9UIC8-3;Q9UIC8-2	Leucine carboxyl methyltransferase 1	LCMT1	8	8	33.8		0.194775	-0.795355	-1.7355		0.456082	-1.16178	-2.23733	25.2925	24.9386	23.8592	24.0252	23.753	23.926	21.8266	24.4738	24.3045
P00338;P00338-3;P00338-4;P00338-5;P00338-2	L-lactate dehydrogenase A chain	LDHA	25	24	76.5		0.668156	0.150243	1.10976		0.494183	0.329603	1.25667	33.7633	33.7288	33.4411	33.6073	33.9883	33.7883	33.5773	34.172	34.1727
P07195	L-lactate dehydrogenase B chain	LDHB	17	16	58.4		0.766467	-0.0643832	-1.04564		0.14971	-0.390598	-1.31094	31.7006	31.7402	31.7225	31.5871	31.7329	31.6502	31.436	31.3427	31.2129
P01130-2;P01130-3;P01130-6;P01130-4;P01130;P01130-5	Low-density lipoprotein receptor	LDLR	8	8	17.2		0.626091	-0.303631	-1.23425		0.55813	-0.352293	-1.27659	24.8297	24.3853	24.1984	24.7789	23.8515	23.8721	24.2759	24.4257	23.6549
Q32P28-4;Q32P28;Q32P28-3;Q32P28-2	Prolyl 3-hydroxylase 1	LEPRE1	20	20	36.2		0.692368	0.114589	1.08267		0.662018	0.093867	1.06723	27.2723	27.2655	27.3289	27.3034	27.6038	27.3033	27.3357	27.4321	27.3805
Q8IVL5;Q8IVL5-2	Prolyl 3-hydroxylase 2	LEPREL1	12	12	26		0.124329	1.01227	2.01708		0.964585	0.0542596	1.03833	22.9737	24.2362	24.4249	24.973	25.0447	24.6539	23.6809	24.2814	23.8353
Q8IVL6;Q8IVL6-2	Prolyl 3-hydroxylase 3	LEPREL2	10	10	20.4		0.102981	0.918116	1.88965		0.103329	1.22707	2.34091	24.3742	23.8614	24.742	25.2815	25.713	24.7375	25.9006	25.4505	25.3078
Q92791	Synaptonemal complex protein SC65	LEPREL4	7	7	19		0.953305	-0.0531801	-1.03755		0.159252	0.59682	1.51238	24.1834	24.1873	24.2742	23.5268	24.6997	24.2589	24.721	25.1192	24.5952
O95214;O95214-2	Leptin receptor overlapping transcript-like 1	LEPROTL1	1	1	9.9		0.12433	0.652362	1.57174		0.999263	-0.000652313	-1.00045	20.6404	21.2428	20.4838	21.2598	21.3523	21.712	21.9629	19.7218	20.6804
O95202	LETM1 and EF-hand domain-containing protein 1, mitochondrial	LETM1	17	17	33.2		0.487395	-0.142881	-1.10411		0.747092	-0.0875518	-1.06257	26.7379	26.7803	26.7638	26.4976	26.6257	26.7301	26.7829	26.6292	26.6072
P09382	Galectin-1	LGALS1	13	13	88.1		0.908802	-0.0430616	-1.0303		0.813593	0.0745468	1.05303	32.9413	33.0996	33.044	33.1177	32.7817	33.0562	33.185	32.9927	33.1308
P17931	Galectin-3	LGALS3	6	6	28.4		0.0639364	-0.860642	-1.81585		0.06985	-1.17458	-2.25727	29.0979	29.3292	29.4558	28.783	27.9424	28.5756	28.3796	27.7647	28.2148
Q08380	Galectin-3-binding protein	LGALS3BP	12	12	29.4		0.924354	0.0304527	1.02133		0.631463	-0.130552	-1.09471	27.7796	27.7645	27.9714	27.8021	27.889	27.9157	27.745	27.7369	27.6418
O00214;O00214-2	Galectin-8	LGALS8	2	2	7.9		0.199432	0.654893	1.5745		0.598434	-0.433329	-1.35035	21.527	21.0188	21.6158	22.6271	21.6597	21.8396	21.7224	20.7791	20.3602
Q99538-3;Q99538-2;Q99538	Legumain	LGMN	3	3	11.3		0.88424	-0.137215	-1.09978		0.339313	0.465216	1.38052	23.8891	23.897	23.3499	22.7871	24.2293	23.708	24.0935	24.4752	23.9629
Q6ZUX7	Lipoma HMGIC fusion partner-like 2 protein	LHFPL2	1	1	11	+	0.0290329	0.890348	1.85362		0.807328	-0.384094	-1.30504	23.2407	23.5012	23.0687	23.9676	24.3361	24.1779	21.3855	23.6502	23.6227
P18858;P18858-3;P18858-2	DNA ligase 1	LIG1	24	24	37.1		0.684286	0.136159	1.09898		0.869953	0.083353	1.05948	26.6986	26.7186	27.0512	26.8868	27.1075	26.8825	27.1543	26.638	26.9262
P49917	DNA ligase 4	LIG4	3	3	3.6		0.0735484	1.40111	2.64105		0.157722	1.52233	2.87255	20.8496	19.9819	21.8244	22.49	22.1894	22.1799	22.7557	22.2704	22.1968
Q9UHB6-2;Q9UHB6-5;Q9UHB6;Q9UHB6-4;Q9UHB6-3	LIM domain and actin-binding protein 1	LIMA1	12	12	28.5		0.699535	0.211568	1.15795		0.862952	0.108323	1.07797	26.3417	25.9852	26.7514	26.3456	26.4461	26.9212	26.7218	26.3844	26.297
P48059-2;P48059;P48059-4;P48059-5;P48059-3;Q7Z4I7-4;Q7Z4I7-3;Q7Z4I7;Q7Z4I7-5	LIM and senescent cell antigen-like-containing domain protein 1;LIM and senescent cell antigen-like-containing domain protein 2	LIMS1;LIMS2	6	3	23.7		0.319813	0.312577	1.24192		0.842996	0.0984529	1.07062	25.52	25.5982	25.6903	26.1001	25.5789	26.0672	25.8415	25.3611	25.9013
Q7Z4I7-2	LIM and senescent cell antigen-like-containing domain protein 2	LIMS2	4	1	11.8		0.0727986	-0.439511	-1.35614		0.977951	-0.0155042	-1.0108	26.3492	26.2923	26.2939	25.742	26.0674	25.8075	26.3905	26.6366	25.8618
Q9NUP9	Protein lin-7 homolog C	LIN7C	6	6	43.7		0.315391	-0.404762	-1.32387		0.637394	0.348932	1.27362	25.5114	25.252	26.1078	25.2417	25.178	25.2373	25.839	26.4977	25.5813
P38571-2;P38571	Lysosomal acid lipase/cholesteryl ester hydrolase	LIPA	4	4	17.8		0.153871	1.82109	3.53348		0.80768	0.70747	1.63294	24.4145	20.9082	22.7031	24.6524	24.3838	24.4528	24.6185	21.206	24.3236
Q15334	Lethal(2) giant larvae protein homolog 1	LLGL1	21	21	32.1		0.905034	-0.0504106	-1.03556		0.650622	0.161064	1.11811	27.2357	27.1054	27.3683	27.0846	27.4231	27.0504	27.5881	27.3412	27.2633
P49257	Protein ERGIC-53	LMAN1	17	17	41.8		0.409852	0.174362	1.12847		0.600037	0.147933	1.10798	29.3293	29.5724	29.4202	29.6509	29.6482	29.5458	29.6251	29.4893	29.6513
Q12907	Vesicular integral-membrane protein VIP36	LMAN2	17	17	59.3		0.980967	-0.00899824	-1.00626		0.4531	0.158422	1.11607	28.5862	28.6034	28.715	28.6744	28.5471	28.6561	28.7842	28.7722	28.8234
Q9H0V9-2;Q9H0V9;Q9H0V9-3	VIP36-like protein	LMAN2L	9	9	36.2		0.706737	-0.0750841	-1.05342		0.766656	-0.155978	-1.11418	25.844	25.8951	25.7718	25.7316	25.7843	25.7697	25.5787	26.058	25.4062
Q9BU23;Q9BU23-2;Q9BU23-3	Lipase maturation factor 2	LMF2	6	6	13.3		0.305131	0.635242	1.5532		0.181362	1.05945	2.08414	24.2831	23.2832	23.665	24.1069	25.0437	23.9864	25.342	24.4606	24.6071
P02545;P02545-3;P02545-5;P02545-4	Prelamin-A/C;Lamin-A/C	LMNA	29	2	47.3		0.989822	-0.0063076	-1.00438		0.877325	0.0542781	1.03834	28.4843	28.5676	28.7183	28.6963	28.5447	28.5103	28.7573	28.535	28.6407
P02545-2;P02545-6	Prelamin-A/C;Lamin-A/C	LMNA	28	1	51.7		0.674873	-0.284005	-1.21757		0.831728	0.167086	1.12279	25.7125	24.9989	26.0218	24.8649	25.374	25.6422	25.8836	25.9133	25.4375
P20700	Lamin-B1	LMNB1	10	9	20.6		0.772107	0.147828	1.1079		0.905378	-0.236625	-1.17823	25.2575	24.9258	25.2249	25.6132	25.3542	24.8842	25.783	25.9221	22.9932
Q03252	Lamin-B2	LMNB2	6	5	11		0.67315	0.246168	1.18605		0.990991	-0.00775401	-1.00539	22.8946	23.8438	22.9521	23.4944	23.5774	23.3573	23.1505	22.9626	23.5541
Q9C0E8-2;Q9C0E8;Q9C0E8-4;Q9C0E8-3	Protein lunapark	LNP	7	7	16.8		0.423221	-1.37777	-2.59866		0.772997	0.103319	1.07424	23.8307	24.0388	23.9232	23.6864	24.1239	19.8491	24.1952	23.9713	23.9362
Q9UIQ6-3;Q9UIQ6-2;Q9UIQ6	Leucyl-cystinyl aminopeptidase;Leucyl-cystinyl aminopeptidase, pregnancy serum form	LNPEP	13	13	15.1		0.124216	0.558964	1.47321		0.268549	0.451811	1.36776	24.1525	24.4156	23.8102	24.4484	24.7508	24.856	24.5716	24.599	24.5631
P36776;P36776-2;P36776-3	Lon protease homolog, mitochondrial	LONP1	31	31	43.8		0.980086	-0.0107295	-1.00746		0.328049	0.257676	1.19555	28.0428	28.044	28.1735	28.0202	28.2028	28.0051	28.4064	28.2023	28.4245
P28300	Protein-lysine 6-oxidase	LOX	15	15	55.4	+	0.0265223	1.0821	2.11712	+	0.0502609	1.70667	3.26407	26.2578	25.8321	26.2614	27.0042	27.4453	27.1481	27.9689	27.6528	27.8496
Q9Y4K0	Lysyl oxidase homolog 2	LOXL2	9	9	15.9		0.36033	0.412319	1.33082		0.318811	0.548473	1.46254	26.3148	25.981	25.4081	26.2165	26.545	26.1794	26.4419	26.2842	26.6233
Q7L5N7;Q7L5N7-2	Lysophosphatidylcholine acyltransferase 2	LPCAT2	7	7	15.6		0.654671	-0.204816	-1.15254		0.281545	-0.542878	-1.45688	23.961	24.2499	23.547	23.891	23.7309	23.5215	23.3654	23.1423	23.6215
Q6P1A2;Q6P1A2-2	Lysophospholipid acyltransferase 5	LPCAT3	4	4	12.5		0.4393	0.998822	1.99837		0.682592	-0.907787	-1.87617	20.7731	23.2156	24.0283	23.7536	23.8412	23.4188	23.346	20.9696	20.9781
Q93052	Lipoma-preferred partner	LPP	18	18	47.4		0.0704661	-0.558923	-1.47317		0.113091	-0.535821	-1.44977	26.6255	26.7704	26.8429	26.1349	25.9766	26.4505	26.1014	26.3125	26.2173
P50851-2;P50851	Lipopolysaccharide-responsive and beige-like anchor protein	LRBA	13	13	6		0.496188	-0.279533	-1.2138		0.746051	-0.208721	-1.15566	23.7869	24.137	23.7701	23.3821	23.4538	24.0195	24.1667	23.5346	23.3666
Q07954	Prolow-density lipoprotein receptor-related protein 1;Low-density lipoprotein receptor-related protein 1 85 kDa subunit;Low-density lipoprotein receptor-related protein 1 515 kDa subunit;Low-density lipoprotein receptor-related protein 1 intracellular domain	LRP1	37	37	11.2		0.0574205	-0.904432	-1.87181		0.318819	0.528435	1.44236	25.8971	25.5887	25.4759	24.545	25.2382	24.4652	26.4106	26.4276	25.7087
P30533	Alpha-2-macroglobulin receptor-associated protein	LRPAP1	6	6	19.9		0.952501	-0.0377865	-1.02654		0.865509	0.0961736	1.06893	25.7671	26.083	26.2621	25.7617	25.9751	26.262	26.1865	25.8194	26.3948
P42704	Leucine-rich PPR motif-containing protein, mitochondrial	LRPPRC	68	68	62.8		0.449606	-0.186469	-1.13798		0.627515	-0.146059	-1.10654	30.3611	30.4549	30.4494	30.0628	30.4145	30.2287	30.3697	30.3575	30.0999
Q9BTT6	Leucine-rich repeat-containing protein 1	LRRC1	4	2	10.5	+	0.0206476	-1.51192	-2.85189	+	0.0510588	-1.18802	-2.2784	23.8927	24.1158	24.14	22.0662	22.6368	22.9097	22.6611	22.973	22.9503
Q5VZK9;Q5VZK9-2	Leucine-rich repeat-containing protein 16A	LRRC16A	5	5	3.9		0.334711	-1.33806	-2.52811		0.823055	-0.163911	-1.12032	24.5125	24.0192	23.7516	23.6	24.073	20.596	24.0515	24.2003	23.5396
Q9H9A6	Leucine-rich repeat-containing protein 40	LRRC40	20	20	47.3		0.945064	0.035628	1.025		0.986602	-0.00448608	-1.00311	27.5944	27.7301	27.6714	27.5811	27.9915	27.5302	27.6861	27.5217	27.7747
Q8N1G4	Leucine-rich repeat-containing protein 47	LRRC47	15	15	34.6		0.882361	0.0407836	1.02867		0.602585	0.167802	1.12335	27.512	27.6692	27.7079	27.6586	27.6511	27.7018	27.9884	27.7167	27.6874
Q8N9N7	Leucine-rich repeat-containing protein 57	LRRC57	4	4	19.7		0.230896	-1.26906	-2.41004		0.174112	-2.26453	-4.80498	23.734	23.4079	24.1876	20.8937	23.4256	23.203	23.2792	21.068	20.1887
Q96AG4	Leucine-rich repeat-containing protein 59	LRRC59	11	11	44	+	0.0141031	0.805817	1.74814		0.0901818	0.709033	1.63471	27.6023	27.5048	27.6164	28.331	28.2783	28.5316	28.5124	28.1888	28.1494
Q7L1W4	Volume-regulated anion channel subunit LRRC8D	LRRC8D	2	2	3.3		0.722339	0.195775	1.14534		0.867593	0.298631	1.22998	20.5945	20.6514	21.3059	21.3499	20.9976	20.7917	20.0882	22.9189	20.4406
Q32MZ4-3;Q32MZ4-2;Q32MZ4	Leucine-rich repeat flightless-interacting protein 1	LRRFIP1	19	14	41.8		0.135829	-0.33588	-1.26215		0.260152	-0.477453	-1.39228	27.1108	27.3453	27.1243	26.9484	26.876	26.7483	27.0453	26.6167	26.4861
Q32MZ4-4	Leucine-rich repeat flightless-interacting protein 1	LRRFIP1	6	1	15.6		0.280452	-0.335996	-1.26225		0.327692	-0.407722	-1.32659	23.8705	24.3375	24.2629	23.6341	23.9742	23.8545	23.9896	23.6609	23.5972
Q9Y608-2;Q9Y608-4;Q9Y608-5;Q9Y608;Q9Y608-3	Leucine-rich repeat flightless-interacting protein 2	LRRFIP2	3	3	8.8		0.523305	0.472788	1.38779		0.857759	-0.333618	-1.26017	23.4655	22.3893	23.3032	23.2985	23.0449	24.233	23.7622	23.4028	20.9922
Q8WUT4	Leucine-rich repeat neuronal protein 4	LRRN4	14	14	29.6	+	0.010386	-0.998479	-1.99789		0.131271	-0.467144	-1.38237	28.1835	28.1538	28.3793	27.2332	27.3618	27.1262	27.801	27.7992	27.715
Q6UWE0;Q6UWE0-2	E3 ubiquitin-protein ligase LRSAM1	LRSAM1	8	8	14.1		0.748685	0.545137	1.45916		0.728837	0.669082	1.59006	23.7893	20.9065	24.107	23.0328	23.9067	23.4986	23.671	23.1746	23.9644
Q9H089	Large subunit GTPase 1 homolog	LSG1	3	3	4.6		0.589068	0.663249	1.58365		0.538099	-1.06399	-2.09071	21.3768	19.6363	22.4159	21.4985	21.7492	22.1711	19.0803	21.3755	19.7813
O15116	U6 snRNA-associated Sm-like protein LSm1	LSM1	3	3	30.1		0.813401	-0.103866	-1.07465		0.341372	-0.33165	-1.25845	24.7397	24.9544	24.5096	24.7586	24.3861	24.7476	24.4159	24.4997	24.2932
Q3MHD2;Q3MHD2-2	Protein LSM12 homolog	LSM12	3	3	26.2		0.198711	1.63314	3.10187		0.890706	0.458294	1.37392	23.6885	20.7013	23.7525	24.0277	24.5645	24.4496	24.2943	24.7351	20.4878
Q8ND56-3;Q8ND56-2;Q8ND56	Protein LSM14 homolog A	LSM14A	4	4	10		0.573417	-0.55895	-1.4732		0.853393	0.125547	1.09092	22.8911	22.7766	22.7608	22.9716	20.9257	22.8543	22.5234	22.8249	23.4569
Q9BX40;Q9BX40-2	Protein LSM14 homolog B	LSM14B	6	6	26.5		0.305896	1.46241	2.75568		0.323856	1.99461	3.98508	23.6574	20.205	20.38	22.6166	23.415	22.5981	23.4861	24.5153	22.2249
Q9Y333	U6 snRNA-associated Sm-like protein LSm2	LSM2	5	5	68.4		0.482812	-0.176899	-1.13045		0.894308	0.0836881	1.05972	25.777	25.9427	25.7046	25.7119	25.4717	25.71	25.4293	26.0873	26.1587
P62310	U6 snRNA-associated Sm-like protein LSm3	LSM3	3	3	40.2		0.963451	-0.0479081	-1.03376		0.949143	-0.0438283	-1.03085	24.0035	24.4226	24.1283	23.3728	24.4654	24.5724	24.3668	24.3626	23.6934
Q9Y4Z0	U6 snRNA-associated Sm-like protein LSm4	LSM4	5	5	41		0.699299	0.31517	1.24416		0.892456	0.155884	1.1141	25.2243	23.6734	24.0917	24.4759	24.7211	24.7379	24.4043	24.0965	24.9562
P62312	U6 snRNA-associated Sm-like protein LSm6	LSM6	2	2	22.5		0.407383	0.979867	1.97228		0.409534	1.1911	2.28327	24.595	23.7298	21.5951	24.3237	24.041	24.4947	24.5998	24.4937	24.3997
Q9UK45	U6 snRNA-associated Sm-like protein LSm7	LSM7	3	3	57.3		0.526863	0.537039	1.45099		0.761617	-0.356733	-1.28052	24.8876	23.3604	23.6467	24.9494	23.8461	24.7103	23.5169	24.209	23.0986
O95777	U6 snRNA-associated Sm-like protein LSm8	LSM8	2	2	27.1		0.0747671	2.22139	4.66343		0.221941	1.96482	3.90364	20.9992	21.8464	24.1139	24.4809	24.5965	24.5464	24.2501	24.3722	24.2318
P48449;P48449-3;P48449-2	Lanosterol synthase	LSS	27	27	42.9		0.165433	-0.47675	-1.39161		0.141506	-0.411329	-1.32991	28.5806	28.6405	28.5996	28.3911	27.7368	28.2624	28.2673	28.078	28.2413
P09960;P09960-2;P09960-4;P09960-3	Leukotriene A-4 hydrolase	LTA4H	22	22	50.6	+	0.0430085	-0.398659	-1.31828		0.28021	-0.229167	-1.17216	28.7813	28.6476	28.6875	28.3497	28.2713	28.2995	28.5043	28.4882	28.4364
O95232	Luc7-like protein 3	LUC7L3	3	3	11.1		0.801902	0.340553	1.26624		0.917944	0.30621	1.23646	21.6875	21.5714	22.1136	20.9972	23.5274	21.8694	23.8305	23.2352	19.2254
P51884	Lumican	LUM	7	7	24.6		0.16024	1.77703	3.4272		0.520904	1.0631	2.08942	23.3531	20.9067	24.2056	24.6568	24.8835	24.2562	23.4891	23.946	24.2197
Q9BS40	Latexin	LXN	4	4	22.1		0.352461	-0.233004	-1.17528		0.85885	0.0747185	1.05316	27.8737	27.6593	27.8484	27.7202	27.3872	27.5749	27.8748	28.0786	27.6521
O75608;O75608-2	Acyl-protein thioesterase 1	LYPLA1	6	6	56.5		0.229233	-0.350121	-1.27467		0.548946	-0.170253	-1.12526	27.2065	27.3887	27.3692	27.2181	26.7085	26.9874	27.2573	27.0247	27.1716
O95372	Acyl-protein thioesterase 2	LYPLA2	7	7	47.6		0.322298	-0.320243	-1.24854		0.290737	-0.438089	-1.35481	26.7463	27.1572	27.314	26.7533	26.6296	26.8737	26.7861	26.5928	26.5243
Q5U5X0	Complex III assembly factor LYRM7	LYRM7	3	3	39.4		0.101633	-0.666897	-1.58765		0.834359	-0.1584	-1.11605	24.7762	24.8428	24.3043	24.1779	24.1246	23.6201	24.7589	24.7558	23.9334
P61626	Lysozyme C	LYZ	1	1	8.1	+	0.00809091	2.42325	5.36378		0.280382	1.76217	3.39208	20.2901	20.5034	20.4229	23.3177	22.9968	22.1717	22.7717	23.5336	20.1976
Q8WZA0;Q8WZA0-2	Protein LZIC	LZIC	6	6	52.1		0.725393	-0.243064	-1.1835		0.590039	-0.360229	-1.28363	25.4464	25.5681	24.8279	25.4715	24.4573	25.1844	25.4154	24.7666	24.5796
Q9NQ48;Q9NQ48-3;Q9NQ48-2	Leucine zipper transcription factor-like protein 1	LZTFL1	5	5	22.7		0.114019	-0.400631	-1.32009		0.535944	-0.227399	-1.17072	25.051	24.9386	24.9334	24.5178	24.7878	24.4155	24.9386	24.8302	24.472
P20645	Cation-dependent mannose-6-phosphate receptor	M6PR	5	5	32.1		0.363113	-0.226651	-1.17012		0.782456	0.12152	1.08788	26.8893	26.8295	27.0704	26.8707	26.567	26.6716	27.2636	27.0774	26.8128
Q9UPN3;Q9UPN3-4	Microtubule-actin cross-linking factor 1, isoforms 1/2/3/5	MACF1	27	1	4.6		0.990649	0.0113951	1.00793		0.74697	0.275714	1.21059	24.5072	25.0426	25.4281	24.9976	24.9934	25.0212	25.769	24.7683	25.2678
Q9BQ69	O-acetyl-ADP-ribose deacetylase MACROD1	MACROD1	7	7	33.2		0.184055	-0.529725	-1.44365		0.467605	-0.394105	-1.31413	25.3707	24.7117	25.4086	24.5411	24.8432	24.5173	24.5633	25.0395	24.7058
Q13257;Q13257-2	Mitotic spindle assembly checkpoint protein MAD2A	MAD2L1	5	5	32.2		0.817572	0.0879866	1.06289		0.704022	-0.372012	-1.29416	26.0661	26.1875	25.944	26.0623	26.3926	26.0066	26.2005	26.1595	24.7216
Q7L5Y9-3;Q7L5Y9;Q7L5Y9-2	Macrophage erythroblast attacher	MAEA	4	4	10.4		0.130397	0.95752	1.94197		0.29673	-1.09775	-2.14021	22.416	21.9172	21.4771	22.9853	23.4676	22.23	20.0846	20.4647	21.9679
Q9Y5V3;Q9Y5V3-2	Melanoma-associated antigen D1	MAGED1	7	6	13.8		0.443493	-0.304707	-1.23517		0.687985	-0.304127	-1.23467	22.6794	22.8832	23.3523	22.4248	22.7622	22.8137	22.2546	23.2608	22.4871
Q9UNF1-2;Q9UNF1	Melanoma-associated antigen D2	MAGED2	17	16	38.8		0.0627239	0.49792	1.41218		0.209866	0.492355	1.40674	26.4434	26.2844	26.6612	26.9296	27.0192	26.934	27.0449	26.7561	27.0651
Q96JG8-3;Q96JG8-2;Q96JG8;Q96JG8-4	Melanoma-associated antigen D4	MAGED4	2	2	8.7		0.862345	-0.133114	-1.09666		0.246115	0.890334	1.85361	21.2153	20.9475	22.1287	21.0933	21.3816	21.4172	22.0343	22.721	22.2071
Q5TCQ9-3;Q5TCQ9-2;Q5TCQ9;Q5TCQ9-1	Membrane-associated guanylate kinase, WW and PDZ domain-containing protein 3	MAGI3	1	1	1.8		0.902851	-0.118272	-1.08543		0.327778	1.4359	2.70551	20.714	20.2714	19.4634	19.5345	20.0949	20.4646	19.9725	22.8234	21.9607
P61326;P61326-2	Protein mago nashi homolog	MAGOH	6	1	52.1		0.153294	0.348679	1.27339		0.40136	0.431346	1.34849	22.7604	22.5681	22.9106	23.1681	23.1274	22.9897	23.5253	23.2757	22.7322
Q96A72	Protein mago nashi homolog 2	MAGOHB	6	1	52		0.0775427	0.40077	1.32021		0.181033	0.386011	1.30678	26.1742	26.2952	26.284	26.569	26.8139	26.5729	26.7254	26.4952	26.6909
Q96EH3	Mitochondrial assembly of ribosomal large subunit protein 1	MALSU1	1	1	4.7		0.906832	0.0829347	1.05917		0.83237	-0.246467	-1.1863	21.7167	21.1742	21.8728	21.5307	22.0935	21.3883	21.5276	20.4095	22.0873
Q9UDY8-2;Q9UDY8	Mucosa-associated lymphoid tissue lymphoma translocation protein 1	MALT1	3	3	4.7		0.0513394	-0.792172	-1.73168		0.799106	-0.144411	-1.10528	22.3283	21.7378	22.0321	20.9648	21.3606	21.3963	21.9295	22.0898	21.6457
P33908	Mannosyl-oligosaccharide 1,2-alpha-mannosidase IA	MAN1A1	4	4	8.3		0.490962	-0.678466	-1.60044		0.535841	-0.857744	-1.8122	22.6413	22.721	23.0381	22.6893	20.7424	22.9334	21.1409	23.5842	21.1022
Q9UKM7	Endoplasmic reticulum mannosyl-oligosaccharide 1,2-alpha-mannosidase	MAN1B1	3	3	6.2		0.234801	1.21155	2.31586		0.224996	1.64736	3.1326	22.4668	21.7144	19.867	22.6693	22.8762	22.1373	22.9636	23.1109	22.9158
O00754-2;O00754	Lysosomal alpha-mannosidase;Lysosomal alpha-mannosidase A peptide;Lysosomal alpha-mannosidase B peptide;Lysosomal alpha-mannosidase C peptide;Lysosomal alpha-mannosidase D peptide;Lysosomal alpha-mannosidase E peptide	MAN2B1	11	11	14.5		0.707959	-0.239281	-1.1804		0.409305	-0.666478	-1.58719	24.8081	24.5832	25.445	25.079	24.2898	24.7495	24.6981	23.5302	24.6085
Q9Y2E5-2;Q9Y2E5	Epididymis-specific alpha-mannosidase	MAN2B2	5	5	7.1		0.270519	-1.21468	-2.32089		0.621427	-0.778158	-1.71494	22.5464	22.2424	23.3452	22.512	22.088	19.89	20.2908	23.157	22.3517
P55145	Mesencephalic astrocyte-derived neurotrophic factor	MANF	9	9	41.8		0.704623	0.193872	1.14383		0.334814	0.565802	1.48021	26.9145	26.3345	27.1466	26.8419	27.0005	27.1348	27.7139	27.308	27.0712
P46821	Microtubule-associated protein 1B;MAP1B heavy chain;MAP1 light chain LC1	MAP1B	61	58	37.6		0.051028	0.422506	1.34025		0.397792	0.220637	1.16525	28.8742	28.7858	28.8456	29.1363	29.355	29.2817	29.2024	28.9487	29.0163
Q9GZQ8;A6NCE7	Microtubule-associated proteins 1A/1B light chain 3B;Microtubule-associated proteins 1A/1B light chain 3 beta 2	MAP1LC3B;MAP1LC3B2	3	3	24.8		0.757804	0.0894114	1.06394		0.903771	-0.0429815	-1.03024	24.5887	24.7839	24.7609	24.6626	24.8954	24.8437	24.7137	24.5415	24.7494
Q66K74-2;Q66K74	Microtubule-associated protein 1S;MAP1S heavy chain;MAP1S light chain	MAP1S	13	13	19.2	+	0.0268649	0.665575	1.5862		0.322245	0.44515	1.36146	24.4993	24.5778	24.6047	25.102	25.2277	25.3489	24.9448	24.6766	25.3958
Q02750;Q02750-2	Dual specificity mitogen-activated protein kinase kinase 1	MAP2K1	19	12	61.3		0.127405	0.736485	1.66611		0.328664	0.597033	1.5126	26.2509	25.2214	25.6249	26.2516	26.6474	26.4076	26.3808	26.4543	26.0532
P36507	Dual specificity mitogen-activated protein kinase kinase 2	MAP2K2	19	12	54.8		0.706377	0.0928472	1.06647		0.933729	-0.0266946	-1.01868	28.3814	28.235	28.1948	28.302	28.3405	28.4472	28.295	28.2681	28.168
P46734;P46734-3	Dual specificity mitogen-activated protein kinase kinase 3	MAP2K3	12	1	47.8		0.859104	0.0761757	1.05422		0.778442	-0.199286	-1.14813	25.0338	25.0634	25.1767	25.0065	25.0189	25.477	24.3232	25.0134	25.3394
P45985;P45985-2	Dual specificity mitogen-activated protein kinase kinase 4	MAP2K4	2	2	8.3	+	0.00982716	-2.7185	-6.58188		0.280567	-1.76669	-3.40272	23.8926	24.128	24.0099	21.0336	22.2292	20.6122	21.1016	21.3705	24.2585
O43318-2;O43318;O43318-4;O43318-3	Mitogen-activated protein kinase kinase kinase 7	MAP3K7	6	6	15.4		0.680725	0.125859	1.09116		0.787356	0.117266	1.08468	23.4639	23.5424	23.4326	23.7833	23.6346	23.3985	23.5185	23.397	23.8751
P27816;P27816-6	Microtubule-associated protein 4	MAP4	39	8	46.7	+	0.0119149	0.648862	1.56793		0.761573	0.147502	1.10765	28.8034	28.8207	28.7184	29.4567	29.3613	29.471	29.275	28.7255	28.7845
O95819-6;O95819-4;O95819-2;O95819;O95819-5;O95819-3;Q8N4C8-5;Q8N4C8-2;Q8N4C8-3;Q8N4C8-4;Q8N4C8	Mitogen-activated protein kinase kinase kinase kinase 4;Misshapen-like kinase 1	MAP4K4;MINK1	12	7	11.3	+	0.00857971	1.74826	3.35953		0.323548	0.522968	1.43691	23.5656	23.5159	24.3085	25.5267	25.6364	25.4717	24.3488	24.4342	24.176
Q3KQU3-2;Q3KQU3;Q3KQU3-4	MAP7 domain-containing protein 1	MAP7D1	11	11	16.9		0.12456	0.854253	1.80782		0.517803	0.519194	1.43315	25.2816	24.2699	25.3479	25.5284	26.0704	25.8633	26.0116	25.2341	25.2113
P28482;P28482-2	Mitogen-activated protein kinase 1	MAPK1	17	14	69.4		0.480088	-0.155153	-1.11354		0.535673	-0.165873	-1.12184	29.1622	29.3455	29.1336	29.1238	29.0801	28.972	29.0939	28.9609	29.0889
Q16539;Q16539-3;Q16539-2;Q16539-5;Q16539-4	Mitogen-activated protein kinase 14	MAPK14	14	14	52.2		0.345198	-0.293072	-1.22525		0.50859	-0.332991	-1.25962	25.8298	25.6917	25.9433	25.2216	25.6472	25.7167	25.0333	25.7121	25.7204
Q8TD08-2;Q8TD08-3;Q8TD08	Mitogen-activated protein kinase 15	MAPK15	1	1	3.1		0.813359	-0.106195	-1.07639		0.926033	-0.0568352	-1.04018	25.5179	26.0254	25.8782	25.9035	25.6479	25.5515	25.7468	25.4663	26.038
P27361;P27361-2;P27361-3	Mitogen-activated protein kinase 3	MAPK3	14	11	50.9		0.0841836	-0.276361	-1.21114		0.811793	-0.140017	-1.10192	27.0645	27.0964	27.0141	26.7384	26.8241	26.7834	27.099	26.479	27.1768
P45983-5;P45983-3;P45983-2;P45983-4;P45983;P45984-5;P53779-2;P53779-3;P53779	Mitogen-activated protein kinase 8;Mitogen-activated protein kinase 9;Mitogen-activated protein kinase 10	MAPK8;MAPK9;MAPK10	3	1	11		0.47551	0.538867	1.45283		0.817349	0.275102	1.21008	23.1716	23.1741	21.6353	23.053	23.3668	23.1778	23.1752	23.1142	22.517
Q15691	Microtubule-associated protein RP/EB family member 1	MAPRE1	16	16	82.5		0.197258	0.214362	1.16019		0.829282	0.0806465	1.05749	28.9284	28.9982	28.9068	29.1158	29.2335	29.1273	29.1279	28.8264	29.1212
Q15555-5;Q15555-3;Q15555;Q15555-4	Microtubule-associated protein RP/EB family member 2	MAPRE2	8	8	43		0.277153	-0.371666	-1.29385		0.367544	-0.671282	-1.59249	26.0004	25.8818	26.1076	25.3427	25.9924	25.5397	24.5489	25.9376	25.4894
Q9NX47	E3 ubiquitin-protein ligase MARCH5	MARCH5	5	5	23		0.416044	-0.282438	-1.21625		0.69545	-0.147479	-1.10763	24.8424	24.74	25.0787	24.3079	24.8799	24.626	24.7584	24.5885	24.8717
P29966	Myristoylated alanine-rich C-kinase substrate	MARCKS	8	8	43.4		0.141716	0.813651	1.75765		0.704286	0.388549	1.30908	28.0131	27.4615	28.1997	28.98	28.0847	29.0506	28.9252	28.5454	27.3694
Q7KZI7-10;Q7KZI7-13;Q7KZI7-7;Q7KZI7-2;Q7KZI7-15;Q7KZI7-5;Q7KZI7-16;Q7KZI7-4;Q7KZI7-9;Q7KZI7-12;Q7KZI7-14;Q7KZI7-3;Q7KZI7-6;Q7KZI7-11;Q7KZI7-8;Q7KZI7	Serine/threonine-protein kinase MARK2	MARK2	6	4	13.3		0.81374	0.234715	1.17667		0.569651	0.436544	1.35336	23.8707	23.0177	23.9081	22.9758	24.4378	24.0871	24.5509	24.0201	23.5353
P27448-8;P27448-6;P27448-3;P27448-4;P27448-2;P27448;P27448-7	MAP/microtubule affinity-regulating kinase 3	MARK3	5	3	10.5		0.318902	1.32906	2.51239		0.307153	2.02543	4.07113	18.7671	21.8334	20.9317	21.277	22.9638	21.2786	23.6208	23.244	20.7437
P56192;P56192-2	Methionine--tRNA ligase, cytoplasmic	MARS	37	37	51.8		0.233155	0.255252	1.19354		0.560138	0.203135	1.1512	28.4917	28.4164	28.4136	28.6034	28.8678	28.6162	28.8991	28.469	28.563
Q96GX5-2;Q96GX5-3;Q96GX5	Serine/threonine-protein kinase greatwall	MASTL	6	5	9.6		0.292499	-0.932515	-1.9086		0.807165	-0.156038	-1.11422	24.0877	23.7289	24.1648	23.2545	21.8205	24.1088	23.7469	24.2414	23.525
P31153;P31153-2	S-adenosylmethionine synthase isoform type-2	MAT2A	19	19	47.1		0.276506	-0.507997	-1.42207		0.733019	-0.0998828	-1.07169	29.7565	29.9123	29.8087	29.6642	28.6984	29.5909	29.7849	29.6149	29.7781
Q9NZL9;Q9NZL9-3	Methionine adenosyltransferase 2 subunit beta	MAT2B	16	3	62.3		0.218952	-0.628951	-1.54644		0.859537	-0.0515525	-1.03638	28.7378	28.813	28.7852	28.4958	27.4487	28.5047	28.8107	28.6074	28.7633
P43243	Matrin-3	MATR3	13	13	28.7		0.0972945	1.13682	2.19896		0.239458	1.07679	2.10934	24.4426	24.5415	25.8934	25.8987	26.2158	26.1734	26.1232	26.3163	25.6683
Q7Z434;Q7Z434-4	Mitochondrial antiviral-signaling protein	MAVS	14	14	49.6		0.437988	-0.16794	-1.12345		0.772897	-0.137335	-1.09987	26.8137	26.7499	26.8987	26.7238	26.7222	26.5125	26.9235	26.7596	26.3671
Q8IYB1	Protein MB21D2	MB21D2	7	7	16.3		0.272231	0.737811	1.66764		0.92033	0.135431	1.09842	21.8499	21.9466	23.0645	22.5146	23.5707	22.9891	22.9818	21.4759	22.8096
Q9NR56-3;Q9NR56-4;Q9NR56-7;Q9NR56-6;Q9NR56-2;Q9NR56-5;Q9NR56	Muscleblind-like protein 1	MBNL1	6	3	21.2		0.907021	-0.0526352	-1.03716		0.779734	0.135789	1.09869	25.4066	25.81	25.7383	25.7677	25.4425	25.5868	25.6545	25.6706	26.0372
Q5VZF2-3;Q5VZF2-2;Q5VZF2	Muscleblind-like protein 2	MBNL2	6	3	26.6		0.385583	0.447128	1.36332		0.400375	-0.990304	-1.9866	23.7316	22.92	22.8791	24.024	23.4205	23.4276	21.2676	21.84	23.4523
Q6ZWT7	Lysophospholipid acyltransferase 2	MBOAT2	2	2	6.3		0.0735686	-1.25394	-2.38492		0.292629	-1.66981	-3.18173	22.9982	22.9336	22.8353	20.973	21.4583	22.574	22.7632	21.6235	19.3709
Q96N66;Q96N66-3;Q96N66-2	Lysophospholipid acyltransferase 7	MBOAT7	7	7	21.4		0.951846	-0.0318019	-1.02229		0.554726	0.164022	1.12041	27.1207	27.1454	26.9815	26.7836	27.2543	27.1144	27.1732	27.3824	27.1842
Q8IVS2	Malonyl-CoA-acyl carrier protein transacylase, mitochondrial	MCAT	6	6	18.5		0.461199	0.89728	1.86255		0.813647	0.525915	1.43985	22.7295	22.9929	20.1482	22.803	22.7628	22.9966	23.248	21.1599	23.0404
Q9HCC0;Q9HCC0-2	Methylcrotonoyl-CoA carboxylase beta chain, mitochondrial	MCCC2	11	11	27.7		0.861453	-0.0916589	-1.06559		0.448788	-0.33599	-1.26224	24.4928	25.0951	25.091	24.8897	24.618	24.8962	24.5493	24.5306	24.591
Q07820-2;Q07820	Induced myeloid leukemia cell differentiation protein Mcl-1	MCL1	1	1	3		0.798488	-0.139711	-1.10168		0.554811	-0.294661	-1.2266	21.7323	21.7146	21.2806	21.6271	21.6462	21.0351	21.3838	21.5303	20.9295
P49736	DNA replication licensing factor MCM2	MCM2	36	36	48.5		0.236839	-0.233801	-1.17593		0.52476	-0.165421	-1.12149	28.789	28.9241	28.8901	28.6401	28.7402	28.5215	28.78	28.5774	28.7495
P25205;P25205-2	DNA replication licensing factor MCM3	MCM3	34	34	48.9		0.523222	-0.200052	-1.14874		0.390043	-0.273846	-1.20903	28.895	29.1823	29.04	28.8874	29.0284	28.6013	28.9157	28.6181	28.7619
P33991	DNA replication licensing factor MCM4	MCM4	32	32	52.7		0.33669	-0.246071	-1.18597		0.294015	-0.221938	-1.1663	29.1745	29.2189	29.1887	28.8612	29.1909	28.7918	29.0505	28.8963	28.9695
P33992	DNA replication licensing factor MCM5	MCM5	30	30	50.8		0.133831	-0.28705	-1.22014		0.279452	-0.287093	-1.22018	28.9481	29.1262	29.0894	28.6917	28.81	28.8009	28.8458	28.6474	28.8092
Q14566	DNA replication licensing factor MCM6	MCM6	30	30	42.1		0.0642016	-0.37885	-1.3003		0.145566	-0.289073	-1.22185	28.9786	28.9561	28.9562	28.482	28.7004	28.572	28.6804	28.7051	28.6382
P33993;P33993-3	DNA replication licensing factor MCM7	MCM7	31	31	53.1		0.141766	-0.282413	-1.21623		0.455723	-0.220638	-1.16525	29.5621	29.7522	29.7459	29.3864	29.4547	29.3719	29.4774	29.3233	29.5976
Q9BTE3-2;Q9BTE3-3	Mini-chromosome maintenance complex-binding protein	MCMBP	21	1	37		0.424738	-0.143038	-1.10423		0.577237	-0.214948	-1.16066	26.6076	26.6135	26.5447	26.5388	26.4103	26.3876	26.5907	26.4607	26.0696
Q9ULC4;Q9ULC4-3;Q9ULC4-2	Malignant T-cell-amplified sequence 1	MCTS1	9	9	68		0.894622	-0.039861	-1.02801		0.530703	-0.183682	-1.13578	26.2908	26.2398	26.2207	26.0906	26.341	26.2001	25.8996	26.0751	26.2256
Q8NE86-3;Q8NE86;Q8NE86-2	Calcium uniporter protein, mitochondrial	MCU	4	4	18.2		0.314513	-1.394	-2.62806		0.912196	-0.075889	-1.05401	23.9734	23.2585	23.8591	23.0096	20.1522	23.7471	23.8966	23.4947	23.472
P40925-3;P40925;P40925-2	Malate dehydrogenase, cytoplasmic	MDH1	16	16	65.1		0.9908	0.00561396	1.0039		0.662557	0.207218	1.15446	30.2061	30.2213	30.281	30.2398	30.0321	30.4534	30.6349	30.0522	30.643
P40926;P40926-2	Malate dehydrogenase, mitochondrial	MDH2	15	15	56.2		0.244898	-0.678015	-1.59994		0.973776	-0.0100206	-1.00697	30.819	30.6601	30.7298	30.5355	29.2329	30.4065	30.8194	30.6673	30.6921
P23368;P23368-2	NAD-dependent malic enzyme, mitochondrial	ME2	17	17	42.8		0.693265	0.108811	1.07834		0.878859	-0.056406	-1.03987	27.1753	27.4265	27.1519	27.3469	27.4146	27.3186	27.1422	27.1387	27.3036
Q9ULK4-4;Q9ULK4-5;Q9ULK4-3;Q9ULK4;Q9ULK4-2	Mediator of RNA polymerase II transcription subunit 23	MED23	2	2	1.4		0.536954	0.54302	1.45702		0.197069	1.06379	2.09042	20.1113	21.2166	20.4311	20.3065	22.0322	21.0494	21.1947	22.1295	21.6263
Q9Y316-3;Q9Y316;Q9Y316-2	Protein MEMO1	MEMO1	10	10	47.3		0.104978	-0.860217	-1.81531		0.416877	-0.306753	-1.23692	26.0034	25.7578	25.73	25.5419	24.3548	25.0139	25.2605	25.6921	25.6183
Q14696	LDLR chaperone MESD	MESDC2	10	10	47.4		0.76405	-0.130571	-1.09473		0.84208	-0.0809218	-1.05769	26.949	27.2063	26.8185	27.1009	26.581	26.9001	26.9854	26.7988	26.9467
Q5EB52;Q5EB52-2;Q5EB52-3	Mesoderm-specific transcript homolog protein	MEST	4	4	13.7	+	0.0243333	-1.26337	-2.40056		0.211854	-0.411924	-1.33046	25.2335	25.0894	25.0688	23.4394	24.2175	23.9448	24.5696	24.8964	24.69
P53582	Methionine aminopeptidase 1	METAP1	8	8	35		0.787889	-0.133351	-1.09684		0.789785	0.173356	1.12768	24.6475	24.6235	24.7595	24.9456	24.2105	24.4744	25.3663	24.4916	24.6927
P50579-3;P50579	Methionine aminopeptidase 2	METAP2	9	2	34.7		0.788397	-0.206101	-1.15357		0.892726	0.094396	1.06762	27.346	26.6001	27.4505	26.5055	26.7858	27.487	27.1961	27.3556	27.128
P50579-2	Methionine aminopeptidase 2	METAP2	9	2	34.5		0.635471	-0.329936	-1.25696		0.918777	0.1281	1.09285	21.6767	20.5575	20.8903	20.2516	21.0153	20.8677	22.0814	20.6819	20.7454
Q9UBP6	tRNA (guanine-N(7)-)-methyltransferase	METTL1	5	5	25.7		0.304604	0.275316	1.21026		0.721025	-0.270455	-1.20619	24.9611	25.1373	24.7618	25.3815	25.1037	25.2009	24.0785	24.7351	25.2353
Q8N6R0-3;Q8N6R0-4;Q8N6R0;Q8N6R0-1	Methyltransferase-like protein 13	METTL13	4	4	7.7		0.861907	0.0699431	1.04968		0.709451	-0.234851	-1.17679	22.5921	22.3435	22.7215	22.6213	22.7857	22.4599	21.8537	22.7297	22.3691
Q86W50;Q86W50-2	Methyltransferase-like protein 16	METTL16	3	3	7.8		0.577312	-0.288515	-1.22138		0.277466	-0.771991	-1.70762	21.4028	21.3256	22.2493	21.3228	21.4256	21.3638	21.3633	20.6638	20.6347
Q86U44	N6-adenosine-methyltransferase 70 kDa subunit	METTL3	8	8	19.1		0.993391	0.00560506	1.00389		0.811604	-0.174406	-1.1285	23.1716	22.947	23.4473	23.3472	23.3332	22.9024	23.0642	23.4437	22.5349
P08582	Melanotransferrin	MFI2	18	18	38.2		0.25013	-0.583165	-1.49813		0.983002	0.010299	1.00716	25.6734	25.7695	26.1409	25.4074	24.6746	25.7523	26.0544	25.7357	25.8246
O95140;O95140-2	Mitofusin-2	MFN2	10	9	16.2		0.449732	0.299843	1.23101		0.717414	-0.249119	-1.18848	23.8201	24.459	23.8286	24.5168	24.2894	24.201	24.0706	23.3411	23.9485
Q14728	Major facilitator superfamily domain-containing protein 10	MFSD10	3	3	9.5		0.976087	0.0293611	1.02056		0.921402	-0.0682081	-1.04841	23.8291	23.5717	23.9562	23.24	24.0622	24.1428	23.7659	24.1127	23.2737
Q6ZSS7	Major facilitator superfamily domain-containing protein 6	MFSD6	2	2	2.7		0.765532	-0.232907	-1.1752		0.75435	0.267976	1.20412	22.2979	21.1088	22.1039	21.8269	21.7754	21.2097	22.3602	22.027	21.9273
Q8TDB4	Protein MGARP	MGARP	3	3	34.2		0.0594043	-1.46659	-2.76368		0.799588	-0.250491	-1.18961	24.124	23.9983	25.1959	23.2845	22.2787	23.3552	24.3371	24.4916	23.738
P26572	Alpha-1,3-mannosyl-glycoprotein 2-beta-N-acetylglucosaminyltransferase	MGAT1	3	3	7.4		0.0961048	1.52347	2.87482		0.966779	-0.0924753	-1.0662	21.2114	20.1789	22.4817	22.8842	22.9444	22.6138	22.6473	20.9673	19.98
Q10469	Alpha-1,6-mannosyl-glycoprotein 2-beta-N-acetylglucosaminyltransferase	MGAT2	6	6	17		0.420767	0.316722	1.2455		0.58543	-0.850473	-1.80309	22.7859	23.0904	22.4435	23.2022	23.2562	22.8115	23.0473	22.6127	20.1084
O60502;O60502-4;O60502-2;O60502-3	Protein O-GlcNAcase	MGEA5	18	18	27.1		0.626818	0.187709	1.13895		0.694823	0.14266	1.10394	26.1423	25.9314	25.8763	26.0015	26.5018	26.0098	25.9579	26.2697	26.1504
P10620;P10620-2	Microsomal glutathione S-transferase 1	MGST1	4	4	27.1		0.726913	-0.190009	-1.14077		0.858846	0.101106	1.0726	26.4947	26.5229	26.1922	25.7134	26.3679	26.5585	26.8267	26.532	26.1544
O14880	Microsomal glutathione S-transferase 3	MGST3	4	4	36.2		0.778614	0.133922	1.09727		0.77543	0.232381	1.17477	25.2361	25.0654	24.5503	25.0572	25.0132	25.1833	24.5878	25.5094	25.4518
Q5JRA6-2;Q5JRA6	Melanoma inhibitory activity protein 3	MIA3	12	12	8.7		0.904642	0.0861511	1.06153		0.441917	0.36608	1.28885	24.258	23.6743	24.1881	23.647	24.4814	24.2505	24.4666	24.5872	24.1648
Q8TDZ2-4;Q8TDZ2;Q8TDZ2-2	Protein-methionine sulfoxide oxidase MICAL1	MICAL1	8	8	10.6		0.671825	0.249793	1.18904		0.890483	-0.0826995	-1.059	23.6444	23.6413	23.8352	23.8703	24.5354	23.4645	24.0428	23.4305	23.3995
O94851-6;O94851-4;O94851-5;O94851-3;O94851;O94851-2	Protein-methionine sulfoxide oxidase MICAL2	MICAL2	6	4	7.4		0.499979	0.314149	1.24328		0.890809	0.095136	1.06817	22.156	21.9339	21.3514	22.1456	22.3655	21.8727	21.7614	22.1443	21.8211
Q8N3F8	MICAL-like protein 1	MICALL1	12	12	22		0.827523	0.130765	1.09487		0.986626	0.0100905	1.00702	24.8725	24.4634	25.3248	24.7863	25.0947	25.1719	24.9641	25.1402	24.5867
P14174	Macrophage migration inhibitory factor	MIF	3	3	35.7		0.161239	-1.5806	-2.99094		0.843549	-0.138954	-1.10111	28.9407	29.8588	29.7776	29.333	26.4458	28.0564	29.3348	29.3596	29.4658
A9UHW6;A9UHW6-2;A9UHW6-3	MIF4G domain-containing protein	MIF4GD	2	2	9.9		0.767848	-0.626427	-1.54374		0.670268	-0.539344	-1.45331	22.1211	21.9994	20.6164	19.0011	23.1864	20.6701	20.0807	21.6493	21.3889
Q9UNW1;Q9UNW1-3;Q9UNW1-2	Multiple inositol polyphosphate phosphatase 1	MINPP1	5	5	17.9		0.591497	-0.32923	-1.25634		0.765483	-0.275869	-1.21072	24.0605	24.1225	23.2794	23.6983	23.7733	23.0032	23.9475	22.8981	23.7893
Q99797	Mitochondrial intermediate peptidase	MIPEP	4	4	6.5		0.673095	-0.249536	-1.18882		0.28135	-0.481282	-1.39598	22.171	22.5886	22.0663	22.5772	21.703	21.7971	21.6911	21.6384	22.0526
P46013-2;P46013	Antigen KI-67	MKI67	3	3	1.2		0.689046	-0.325305	-1.25293		0.850613	0.209862	1.15658	21.9061	21.8376	21.9625	22.2004	20.6611	21.8688	23.141	21.5995	21.5953
Q969V6	MKL/myocardin-like protein 1	MKL1	4	3	7.1		0.995838	0.00560188	1.00389		0.955101	-0.0761738	-1.05422	21.4775	21.2448	22.5704	21.5493	21.9083	21.8519	21.6407	22.4156	21.0079
Q9UL63;Q9UL63-2	Muskelin	MKLN1	2	2	4.1		0.874785	-0.138407	-1.10069		0.818139	-0.227941	-1.17116	21.2651	20.9601	22.26	21.0257	21.5642	21.4802	21.0006	21.1204	21.6804
Q9H000-2;Q9H000	Probable E3 ubiquitin-protein ligase makorin-2	MKRN2	1	1	2.1		0.818949	-0.256012	-1.19417		0.943346	-0.0603085	-1.04269	22.1516	22.3386	21.3223	22.1901	22.2014	20.6529	21.6198	22.1547	21.8571
Q14165	Malectin	MLEC	9	9	42.5		0.597625	-0.222947	-1.16712		0.970721	0.0232741	1.01626	27.0404	27.3273	27.2538	27.1942	26.5803	27.1781	27.6679	26.9208	27.1026
Q15773	Myeloid leukemia factor 2	MLF2	4	4	29.4		0.971583	-0.0450528	-1.03172		0.830931	0.213676	1.15964	24.6729	23.1505	23.7975	24.0747	23.8799	23.5311	24.2383	23.9681	24.0556
Q8NB16;Q8NB16-2	Mixed lineage kinase domain-like protein	MLKL	6	6	17.6		0.38595	0.46513	1.38044		0.955249	0.057059	1.04034	22.7778	22.6726	23.7945	23.4939	23.6346	23.5118	23.2601	22.7792	23.3768
P55196-1;P55196;P55196-5;P55196-2;P55196-6;P55196-3	Afadin	MLLT4	18	18	13.5		0.64699	0.250076	1.18927		0.719964	0.180206	1.13305	24.3535	24.2461	24.4012	24.4977	25.1267	24.1267	24.7189	24.6968	24.1256
Q9BVC4-4;Q9BVC4;Q9BVC4-5	Target of rapamycin complex subunit LST8	MLST8	3	3	18.9		0.388171	-0.980384	-1.97299		0.997947	-0.00150808	-1.00105	23.1589	22.9446	23.6521	22.9723	20.5849	23.2572	23.3397	23.0412	23.37
Q96EY8	Cob(I)yrinic acid a,c-diamide adenosyltransferase, mitochondrial	MMAB	2	2	8	+	0.0291292	-0.828953	-1.7764		0.0885039	-2.5991	-6.05909	23.5136	23.3803	23.4478	22.6439	22.3636	22.8475	19.479	21.149	21.9165
P50281	Matrix metalloproteinase-14	MMP14	8	7	13.1		0.218835	0.461404	1.37688		0.422656	0.303984	1.23455	23.8746	24.0104	23.7875	24.6695	24.4632	23.9239	24.1276	23.9835	24.4734
Q96T76;Q96T76-8;Q96T76-9;Q96T76-5	MMS19 nucleotide excision repair protein homolog	MMS19	28	28	45.4		0.645941	-0.137004	-1.09962		0.286329	-0.288085	-1.22102	27.8041	27.7206	27.9377	27.6248	27.8731	27.5535	27.5151	27.6409	27.442
Q9BWT6	Meiotic nuclear division protein 1 homolog	MND1	1	1	4.9	+	0.0278072	3.26545	9.61609		0.266323	2.66299	6.33344	21.8062	20.0865	22.6201	24.4983	24.5056	25.3052	24.598	21.7095	26.1942
Q99583	Max-binding protein MNT	MNT	1	1	1.9		0.251091	0.741394	1.67179		0.975433	-0.0663395	-1.04706	20.5315	20.7385	19.2633	20.9801	21.046	20.7312	18.0029	21.1338	21.1975
Q9H8S9;Q9H8S9-2	MOB kinase activator 1A	MOB1A	5	1	20.4		0.716921	-0.0961628	-1.06893		0.821074	-0.0978063	-1.07015	26.6592	26.7418	26.4981	26.5333	26.6161	26.4612	26.6579	26.3021	26.6457
Q96BX8	MOB kinase activator 3A	MOB3A	3	3	17.5		0.332795	0.551512	1.46562		0.139744	1.51885	2.86563	22.0704	22.1964	20.9809	22.1527	22.2663	22.4834	23.7071	23.4986	22.5985
Q9Y3A3;Q9Y3A3-2;Q9Y3A3-3	MOB-like protein phocein	MOB4	5	5	36.4		0.425348	0.237794	1.17919		0.64269	-1.16166	-2.23715	24.4836	24.8544	24.7015	24.7916	25.1343	24.8269	25.0704	20.5389	24.9451
O96007	Molybdopterin synthase catalytic subunit	MOCS2	2	2	18.6		0.961146	0.0337009	1.02363		0.521343	-0.684972	-1.60767	24.0861	24.1299	23.8765	24.4162	24.1329	23.6445	22.1209	24.0495	23.8671
Q13724;Q13724-2	Mannosyl-oligosaccharide glucosidase	MOGS	18	18	27.4		0.0704758	1.0635	2.09		0.227272	1.04524	2.06371	24.5651	25.1817	24.0934	25.2592	25.8266	25.9448	25.1685	26.3054	25.502
Q7Z3U7-6;Q7Z3U7-5;Q7Z3U7;Q7Z3U7-2	Protein MON2 homolog	MON2	18	18	12.7		0.578165	0.214916	1.16064		0.783389	0.162858	1.1195	25.3432	24.7122	24.9953	25.2867	25.3214	25.0874	25.4198	24.8942	25.2253
Q15014	Mortality factor 4-like protein 2	MORF4L2	3	2	13.9		0.36522	1.41699	2.67028		0.838062	0.47294	1.38793	21.4191	21.2333	19.4349	20.0932	23.7718	22.4733	23.0311	20.8912	19.5839
Q8NHP6-2;Q8NHP6	Motile sperm domain-containing protein 2	MOSPD2	5	5	15.4		0.196806	-0.470967	-1.38604		0.782633	-0.16807	-1.12355	24.693	24.0243	24.223	23.9889	23.883	23.6555	24.1916	24.3757	23.8687
Q9HCE1;Q9HCE1-2	Putative helicase MOV-10	MOV10	16	16	19.9		0.726915	0.141066	1.10272		0.522265	0.277044	1.21171	25.6013	25.4062	25.8684	25.5754	25.9892	25.7344	25.9251	26.1256	25.6564
Q6UVY6;Q6UVY6-2	DBH-like monooxygenase protein 1	MOXD1	9	9	16.5	+	0.021792	1.8959	3.72154		0.180525	1.24905	2.37685	24.7202	23.5475	24.212	26.1005	25.7617	26.3052	25.7694	25.7632	24.6943
P56378;P56378-2	6.8 kDa mitochondrial proteolipid	MP68	3	3	32.8		0.605706	0.206036	1.15351		0.921264	0.0611566	1.0433	24.5098	24.1138	24.3963	24.3153	24.8569	24.4658	24.7383	24.3985	24.0666
O75352-2;O75352	Mannose-P-dolichol utilization defect 1 protein	MPDU1	3	3	13.4		0.806241	-0.100739	-1.07232		0.903951	0.0402133	1.02827	25.5892	25.5378	25.6036	25.6344	25.6343	25.1597	25.67	25.709	25.4721
P29372-5;P29372-4;P29372-2;P29372	DNA-3-methyladenine glycosylase	MPG	1	1	11		0.129249	1.19662	2.29202		0.650364	0.993366	1.99082	19.5797	19.7219	21.272	21.0902	21.2439	21.8294	23.4694	20.372	19.7124
P34949;P34949-2	Mannose-6-phosphate isomerase	MPI	8	8	29.6		0.0640724	-0.645788	-1.56459		0.550605	-0.295453	-1.22727	25.5975	25.3681	25.5295	25.0838	24.9439	24.5302	24.7654	25.405	25.4385
Q8TAP9	M-phase-specific PLK1-interacting protein	MPLKIP	1	1	14		0.864461	-0.110064	-1.07928		0.497864	0.432999	1.35004	22.7453	22.614	23.4647	23.0944	22.7486	22.6509	23.7658	23.2283	23.1291
Q8N3R9-2;Q8N3R9	MAGUK p55 subfamily member 5	MPP5	3	3	5.9	+	0.0293395	-1.42094	-2.6776		0.0894959	-1.49128	-2.81138	22.4743	22.3942	22.4721	20.4835	21.6039	20.9904	21.6609	20.4347	20.7712
Q9NZW5	MAGUK p55 subfamily member 6	MPP6	5	5	11.3		0.366647	-1.37391	-2.59172		0.880871	-0.10592	-1.07618	23.441	23.9584	23.3648	23.265	23.5501	19.8274	23.8954	23.1453	23.4057
P25325;P25325-2	3-mercaptopyruvate sulfurtransferase	MPST	7	7	37.7		0.0852549	-1.14274	-2.208		0.57068	-0.29513	-1.227	25.5578	25.5229	25.9741	25.0163	23.6742	24.9361	25.7753	25.3015	25.0927
P39210	Protein Mpv17	MPV17	1	1	13.1		0.91088	-0.110702	-1.07975		0.822798	-0.453433	-1.36929	22.5917	21.7709	22.8556	21.8744	22.9445	22.0672	20.3131	23.6292	21.9156
O95297-2;O95297;O95297-4	Myelin protein zero-like protein 1	MPZL1	5	5	23.9		0.292436	0.626787	1.54412		0.779331	-0.71616	-1.6428	23.6481	23.9571	24.9076	24.4411	24.8501	25.1019	24.2958	25.1675	20.901
Q9UBG0	C-type mannose receptor 2	MRC2	23	23	25.2		0.153536	-0.306266	-1.2365		0.671851	-0.116016	-1.08374	27.4576	27.6493	27.5493	27.2299	27.3686	27.1389	27.4041	27.5183	27.3858
Q9Y605	MORF4 family-associated protein 1	MRFAP1	3	3	36.2		0.546256	-0.320248	-1.24855		0.454924	-0.331626	-1.25843	24.2765	24.066	23.6632	23.7828	23.1875	24.0746	23.7165	23.7979	23.4963
Q9BV20;Q9BV20-2	Methylthioribose-1-phosphate isomerase	MRI1	9	9	43.1		0.133911	-1.20347	-2.30293		0.595185	-0.149957	-1.10954	27.7665	27.7699	27.5654	27.2106	25.3171	26.9636	27.4432	27.5975	27.6112
Q9BYD6	39S ribosomal protein L1, mitochondrial	MRPL1	5	5	23.4		0.833634	-0.18137	-1.13396		0.844693	0.138945	1.1011	24.0411	23.6568	24.4253	23.8754	24.5125	23.1912	24.392	24.3682	23.7799
Q7Z7H8;Q7Z7H8-2	39S ribosomal protein L10, mitochondrial	MRPL10	3	3	19.2		0.18422	-1.04051	-2.05695		0.127938	-1.3339	-2.52083	23.4483	23.3289	24.3294	21.6718	23.1507	23.1627	22.3783	21.9747	22.752
Q9Y3B7;Q9Y3B7-2;Q9Y3B7-3	39S ribosomal protein L11, mitochondrial	MRPL11	6	6	39.6		0.796289	-0.0776005	-1.05526		0.772388	0.131474	1.09541	24.0284	23.9779	24.0338	23.7799	24.0912	23.9362	24.4469	24.0569	23.9307
P52815	39S ribosomal protein L12, mitochondrial	MRPL12	6	6	30.8		0.968501	0.035003	1.02456		0.461966	-1.37928	-2.60139	25.4629	25.7949	25.5547	25.8021	25.0723	26.0432	25.2019	25.5708	21.902
Q9BYD1	39S ribosomal protein L13, mitochondrial	MRPL13	6	6	39.3		0.909545	-0.0597585	-1.04229		0.188402	0.35456	1.2786	24.6313	24.6935	24.535	24.6606	24.8326	24.1874	24.8767	25.0649	24.9819
Q6P1L8	39S ribosomal protein L14, mitochondrial	MRPL14	5	5	44.1		0.656135	0.147357	1.10754		0.827572	0.095719	1.0686	24.8459	24.8398	24.991	24.9394	25.2966	24.8828	25.2221	24.9641	24.7777
Q9P015	39S ribosomal protein L15, mitochondrial	MRPL15	8	8	32.1		0.868228	0.284794	1.21824		0.517072	0.781151	1.7185	23.9073	23.4287	21.5862	22.0788	24.1879	23.5099	23.8175	23.771	23.6771
Q9NX20	39S ribosomal protein L16, mitochondrial	MRPL16	3	3	14.3		0.992692	0.00574303	1.00399		0.800384	0.127438	1.09235	22.5761	22.9301	22.9204	23.0936	22.6465	22.7037	22.9753	22.682	23.1516
Q9NRX2	39S ribosomal protein L17, mitochondrial	MRPL17	6	6	27.4		0.774375	-0.168152	-1.12362		0.955001	0.0393289	1.02764	23.8279	23.416	24.2398	23.3855	23.945	23.6487	23.7467	23.8974	23.9575
Q9H0U6	39S ribosomal protein L18, mitochondrial	MRPL18	3	3	15		0.957604	-0.0382169	-1.02684		0.82922	0.160789	1.1179	22.8543	23.6524	23.2719	23.3398	23.3025	23.0216	23.7253	23.0368	23.4989
P49406	39S ribosomal protein L19, mitochondrial	MRPL19	7	7	20.5		0.221684	-0.307392	-1.23747		0.234696	-0.567087	-1.48153	24.8102	25.0518	24.9015	24.522	24.8146	24.5047	23.962	24.4707	24.6296
Q5T653	39S ribosomal protein L2, mitochondrial	MRPL2	3	3	16.1		0.497275	-0.709532	-1.63527		0.48317	-0.840171	-1.79026	23.1989	23.777	23.5917	23.2883	21.3743	23.7765	22.2695	21.7672	24.0104
Q7Z2W9;Q7Z2W9-2	39S ribosomal protein L21, mitochondrial	MRPL21	6	6	36.1		0.688645	-0.128082	-1.09284		0.687852	-0.409828	-1.32853	23.4846	23.2519	23.6776	23.363	23.3512	23.3155	23.5988	23.5442	22.0416
Q9NWU5-2;Q9NWU5-3;Q9NWU5	39S ribosomal protein L22, mitochondrial	MRPL22	3	3	34.2		0.862216	-0.0869942	-1.06215		0.941207	-0.0483456	-1.03408	23.9881	23.509	23.7556	23.3578	23.8169	23.8169	23.7147	23.3616	24.0313
Q16540	39S ribosomal protein L23, mitochondrial	MRPL23	3	3	24.2		0.574585	-0.272608	-1.20799		0.88114	0.120867	1.08739	23.504	23.9066	24.393	23.6131	23.842	23.5306	23.6189	24.1598	24.3875
Q96A35	39S ribosomal protein L24, mitochondrial	MRPL24	7	7	35.2		0.624312	0.864195	1.82032		0.969085	0.114944	1.08293	24.1177	24.3224	20.655	23.7449	24.1108	23.8319	24.1414	21.2986	23.9999
Q9P0M9	39S ribosomal protein L27, mitochondrial	MRPL27	2	2	20.9		0.725729	-0.229647	-1.17255		0.83249	0.187251	1.13859	23.2578	23.8239	22.8401	23.2349	22.6673	23.3306	23.6724	22.9644	23.8467
Q13084	39S ribosomal protein L28, mitochondrial	MRPL28	5	5	19.5		0.748921	0.115262	1.08317		0.910358	-0.0515436	-1.03637	23.0683	23.0042	22.7216	23.078	22.8661	23.1959	23.0235	22.9118	22.7041
P09001	39S ribosomal protein L3, mitochondrial	MRPL3	4	4	15.2		0.336766	-0.248589	-1.18804		0.984585	-0.0210279	-1.01468	23.7161	23.6537	23.9481	23.3689	23.5266	23.6766	24.2971	24.3113	22.6464
Q9BZE1	39S ribosomal protein L37, mitochondrial	MRPL37	13	13	40		0.726644	-0.183931	-1.13597		0.966489	-0.0335395	-1.02352	24.8561	25.3972	24.8484	24.5306	25.1987	24.8206	25.4354	24.9596	24.6061
Q96DV4;Q96DV4-2	39S ribosomal protein L38, mitochondrial	MRPL38	9	9	34.5		0.457434	-0.25448	-1.19291		0.490962	-0.290906	-1.22341	24.7531	25.1052	25.182	25.0086	24.5733	24.695	24.6461	24.5525	24.9689
Q9NYK5;Q9NYK5-2	39S ribosomal protein L39, mitochondrial	MRPL39	8	8	28.7		0.61984	-0.207932	-1.15503		0.942533	-0.0365766	-1.02568	25.1341	24.9726	25.0534	24.9209	25.1552	24.4602	25.117	25.223	24.7105
Q9BYD3;Q9BYD3-2	39S ribosomal protein L4, mitochondrial	MRPL4	6	6	29.6		0.716458	-0.129018	-1.09355		0.548081	-0.178568	-1.13176	24.734	24.7838	24.8617	24.4845	24.945	24.5631	24.7109	24.6996	24.4334
Q8IXM3	39S ribosomal protein L41, mitochondrial	MRPL41	3	3	23.4		0.496037	-0.196476	-1.1459		0.551216	-0.333935	-1.26045	23.7377	24.166	23.8195	23.6853	23.6738	23.7747	23.6439	23.1303	23.9472
Q8N983-4;Q8N983-3;Q8N983-2;Q8N983;Q8N983-6;Q8N983-7	39S ribosomal protein L43, mitochondrial	MRPL43	4	4	30.2		0.677614	-0.126248	-1.09145		0.688112	-0.156237	-1.11438	23.9458	24.2025	23.9393	24.0546	23.8521	23.8021	23.8803	23.6813	24.0573
Q9H9J2	39S ribosomal protein L44, mitochondrial	MRPL44	10	10	33.7		0.952331	0.0635357	1.04502		0.973744	0.0172571	1.01203	24.7494	24.7341	24.1771	24.2028	25.3422	24.3061	24.5187	24.6793	24.5142
Q9BRJ2	39S ribosomal protein L45, mitochondrial	MRPL45	4	4	15		0.650602	-0.764506	-1.69879		0.814378	0.13045	1.09464	23.6869	23.8997	24.2964	24.3949	24.208	20.9866	24.2277	24.1533	23.8934
Q9H2W6	39S ribosomal protein L46, mitochondrial	MRPL46	4	4	22.9		0.481998	-0.279931	-1.21414		0.984558	-0.0113309	-1.00788	23.9669	23.7069	24.3472	23.4771	23.797	23.9069	24.39	23.8209	23.7759
Q9HD33;Q9HD33-2;Q9HD33-3	39S ribosomal protein L47, mitochondrial	MRPL47	8	8	28		0.335453	-0.326761	-1.25419		0.305207	-0.651178	-1.57045	24.277	24.7644	24.2234	23.9808	24.2828	24.021	23.1834	23.9975	24.1304
Q96GC5-3;Q96GC5	39S ribosomal protein L48, mitochondrial	MRPL48	2	2	11.9		0.422656	-0.207499	-1.15468		0.902835	-0.0606372	-1.04293	23.4468	23.7979	23.4795	23.2933	23.3704	23.4381	23.7325	23.3254	23.4845
Q13405	39S ribosomal protein L49, mitochondrial	MRPL49	4	4	31.9		0.386272	-0.22679	-1.17023		0.813156	-0.168729	-1.12407	24.4761	24.7628	24.3453	24.2989	24.3316	24.2734	24.6511	24.6002	23.8268
Q8N5N7;Q8N5N7-2	39S ribosomal protein L50, mitochondrial	MRPL50	4	4	36.7		0.882217	0.0877673	1.06272		0.762692	0.299202	1.23046	23.8292	23.2884	23.0238	23.3122	23.555	23.5375	24.1425	24.013	22.8835
Q96EL3	39S ribosomal protein L53, mitochondrial	MRPL53	5	5	58.9		0.548465	-0.271467	-1.20703		0.524552	-0.397719	-1.31742	24.3304	24.9861	24.5848	24.0651	24.6486	24.3732	23.8023	24.2111	24.6947
Q6P161	39S ribosomal protein L54, mitochondrial	MRPL54	1	1	7.2		0.313609	-0.60762	-1.52374		0.753323	-0.48725	-1.40177	22.7418	22.6177	22.8184	21.2988	22.3252	22.731	23.1701	20.6767	22.8693
Q7Z7F7;Q7Z7F7-2	39S ribosomal protein L55, mitochondrial	MRPL55	2	2	18.8		0.485181	-0.183121	-1.13534		0.954596	0.0317218	1.02223	22.8689	23.0471	22.9001	22.7181	22.9454	22.6032	23.2719	22.697	22.9424
Q9BYD2	39S ribosomal protein L9, mitochondrial	MRPL9	1	1	4.5		0.369741	-0.289892	-1.22255		0.192208	-1.37099	-2.58648	23.4187	23.2344	23.586	23.2607	22.8316	23.2771	22.7244	22.4689	20.9328
P82664	28S ribosomal protein S10, mitochondrial	MRPS10	3	3	18.9		0.520023	-1.09413	-2.13484		0.8743	0.053606	1.03786	23.5369	23.6272	23.6577	23.9595	19.9954	23.5845	23.7797	23.508	23.695
P82912;P82912-2	28S ribosomal protein S11, mitochondrial	MRPS11	3	3	28.9		0.559755	0.387023	1.30769		0.684943	-0.825021	-1.77156	22.9597	22.7433	23.8404	23.0854	23.7088	23.9102	23.4968	23.3996	20.1719
O15235	28S ribosomal protein S12, mitochondrial	MRPS12	2	2	24.6		0.696686	0.698682	1.62302		0.986615	0.0425479	1.02993	23.8865	20.714	24.2659	23.6229	24.095	23.2446	23.9283	24.0207	21.045
Q9Y3D3;Q9Y3D3-2	28S ribosomal protein S16, mitochondrial	MRPS16	4	4	43.1		0.88379	0.0742544	1.05282		0.931054	-0.0626475	-1.04438	24.3381	24.9413	24.8966	24.8121	24.6936	24.8931	24.6473	24.3126	25.0283
Q9Y2R5	28S ribosomal protein S17, mitochondrial	MRPS17	3	3	44.6		0.832929	-0.0633583	-1.0449		0.775563	0.0958761	1.06871	24.0795	23.9029	23.7892	23.8116	23.8904	23.8795	23.988	23.9875	24.0837
Q9NVS2-2;Q9NVS2;Q9NVS2-3	28S ribosomal protein S18a, mitochondrial	MRPS18A	4	4	18.5		0.966785	-0.0380643	-1.02674		0.498587	0.38209	1.30323	23.3127	22.6355	23.2509	22.5505	23.3463	23.1881	23.8064	23.2905	23.2485
Q9Y676	28S ribosomal protein S18b, mitochondrial	MRPS18B	6	6	28.3		0.73864	0.175524	1.12937		0.678864	-0.240204	-1.18116	24.0017	23.951	24.6876	24.2042	24.3981	24.5646	24.1545	23.8305	23.9348
Q9Y399	28S ribosomal protein S2, mitochondrial	MRPS2	7	7	27		0.807423	-0.104972	-1.07547		0.886332	0.0697861	1.04956	25.5053	25.8892	25.6621	25.4199	25.838	25.4837	25.835	25.5194	25.9114
P82921	28S ribosomal protein S21, mitochondrial	MRPS21	3	3	39.1		0.863255	-0.10818	-1.07787		0.917231	-0.209318	-1.15614	23.1729	23.039	23.7626	22.9125	23.5365	23.201	24.0408	21.2924	24.0133
P82650	28S ribosomal protein S22, mitochondrial	MRPS22	9	9	28.9		0.712029	-0.134802	-1.09794		0.715864	-0.240651	-1.18153	25.6537	25.5226	25.835	25.4297	25.7825	25.3947	25.6762	25.7414	24.8718
Q9Y3D9	28S ribosomal protein S23, mitochondrial	MRPS23	6	6	39.5		0.823406	0.0766786	1.05459		0.56806	-0.141588	-1.10312	25.0512	25.1282	25.249	25.0222	25.3549	25.2814	25.0655	24.9697	24.9684
Q96EL2	28S ribosomal protein S24, mitochondrial	MRPS24	3	3	27.5		0.160894	-0.569221	-1.48372		0.811474	0.194201	1.14409	24.1436	23.769	23.5846	23.65	23.1089	23.0307	24.2531	24.3951	23.4316
P82663-3;P82663-2;P82663	28S ribosomal protein S25, mitochondrial	MRPS25	4	4	37.2		0.676789	-0.107007	-1.07699		0.525653	0.189273	1.14019	24.1778	24.3783	24.4428	24.2189	24.1935	24.2655	24.6262	24.4137	24.5268
Q9BYN8	28S ribosomal protein S26, mitochondrial	MRPS26	4	4	23.4		0.775203	0.239676	1.18073		0.850511	0.165531	1.12158	23.3703	23.5395	24.372	23.514	24.6343	23.8525	24.3868	23.766	23.6256
Q92552;Q92552-2	28S ribosomal protein S27, mitochondrial	MRPS27	11	11	33.8		0.247658	-0.267948	-1.20409		0.289363	-0.543468	-1.45747	25.3405	25.5453	25.211	25.176	25.0456	25.0714	24.6285	25.2856	24.5523
Q9NP92	28S ribosomal protein S30, mitochondrial	MRPS30	8	8	23.2		0.451743	-0.503981	-1.41812		0.48363	-1.45201	-2.73589	24.6749	24.8448	24.504	24.7197	24.5103	23.2818	24.8894	24.0701	20.7083
Q92665	28S ribosomal protein S31, mitochondrial	MRPS31	8	8	29.1		0.757436	-0.142057	-1.10348		0.970473	0.0145613	1.01014	24.6305	24.2949	24.4715	23.968	24.5839	24.4189	24.5888	24.3863	24.4655
Q9Y291	28S ribosomal protein S33, mitochondrial	MRPS33	3	3	28.3		0.124602	-1.03879	-2.0545		0.829703	-0.142959	-1.10417	23.1345	23.4276	22.5478	21.4956	22.8154	21.6825	23.0012	22.8702	22.8097
P82930	28S ribosomal protein S34, mitochondrial	MRPS34	8	8	41.3		0.875463	0.0793629	1.05655		0.966508	-0.0261599	-1.0183	24.7196	24.7331	24.988	24.5243	25.1188	25.0357	24.9826	24.3928	24.9869
P82673;P82673-2	28S ribosomal protein S35, mitochondrial	MRPS35	4	4	21.4		0.807959	0.0892022	1.06378		0.441243	-0.261799	-1.19897	24.8159	24.8424	24.9074	24.773	25.1954	24.865	24.5284	24.8385	24.4135
P82909	28S ribosomal protein S36, mitochondrial	MRPS36	4	4	53.4		0.873555	-0.13909	-1.10121		0.855856	0.176683	1.13028	24.0538	23.7391	24.8726	23.5881	24.458	24.2022	24.585	24.7591	23.8515
P82675	28S ribosomal protein S5, mitochondrial	MRPS5	5	5	12.8		0.99095	0.008955	1.00623		0.76098	-0.166183	-1.12209	24.0925	24.2729	24.5917	24.0356	24.4102	24.538	24.0424	24.4557	23.9604
P82932	28S ribosomal protein S6, mitochondrial	MRPS6	3	3	32		0.7272	-0.192622	-1.14284		0.496323	-1.10798	-2.15544	23.3049	23.826	23.4392	23.3686	23.7181	22.9056	20.464	23.4452	23.337
Q9Y2R9	28S ribosomal protein S7, mitochondrial	MRPS7	6	6	30.6		0.96972	0.114163	1.08235		0.323486	1.86996	3.65522	19.9996	23.2493	23.6631	21.3728	22.7911	23.0906	24.2332	24.7776	23.5112
P82933	28S ribosomal protein S9, mitochondrial	MRPS9	12	12	41.7		0.854403	-0.0782572	-1.05574		0.755005	-0.0717799	-1.05101	25.1769	25.1674	25.2046	24.963	25.4229	24.9281	25.0659	25.1679	25.0997
Q96E11-3;Q96E11;Q96E11-8;Q96E11-2	Ribosome-recycling factor, mitochondrial	MRRF	5	5	33.5		0.140243	1.30583	2.47226		0.37973	1.08245	2.11763	23.1073	21.0677	21.1464	23.0655	23.2103	22.9631	23.4865	22.7745	22.3077
Q9UKD2	mRNA turnover protein 4 homolog	MRTO4	10	10	49.4		0.724752	0.27018	1.20596		0.280556	0.543096	1.4571	24.7278	24.397	24.7819	24.0816	25.3835	25.2521	25.511	24.7965	25.2285
P43246;P43246-2	DNA mismatch repair protein Msh2	MSH2	20	20	29.2		0.78858	0.111359	1.08025		0.822637	0.111197	1.08012	26.4883	26.7238	26.9953	26.6892	26.9723	26.8801	27.0278	26.7653	26.748
P52701;P52701-3;P52701-4;P52701-2	DNA mismatch repair protein Msh6	MSH6	28	28	30.4		0.641514	0.172012	1.12663		0.48454	0.263692	1.20055	26.5751	26.524	26.8834	26.5902	26.8958	27.0126	27.13	26.851	26.7926
Q96DH6-2	RNA-binding protein Musashi homolog 2	MSI2	5	1	29.9	+	0.0325622	-0.475426	-1.39033		0.684658	-0.205137	-1.1528	26.7582	26.6363	26.7991	26.2193	26.2824	26.2656	26.7523	26.1228	26.7031
Q15800;Q15800-2	Methylsterol monooxygenase 1	MSMO1	5	5	20.8		0.0513548	-0.597579	-1.51318		0.059234	-1.06145	-2.08703	25.4705	25.4659	25.1452	24.9394	24.7111	24.6382	24.1399	24.3377	24.4196
P26038	Moesin	MSN	36	25	57		0.957703	0.0299187	1.02095		0.960519	0.0240173	1.01679	32.3105	32.4059	32.3537	32.6192	32.0698	32.4708	32.3362	32.1879	32.6181
Q9BUK6-7;Q9BUK6-3;Q9BUK6-2;Q9BUK6;Q9BUK6-5	Protein misato homolog 1	MSTO1	2	2	3.6		0.14193	1.4726	2.77522		0.450771	-1.00439	-2.0061	21.0606	23.2966	21.1821	23.5201	23.6425	22.7944	20.1938	21.3616	20.9706
P04732;P04732-2	Metallothionein-1E	MT1E	2	2	36.1		0.312027	-1.08289	-2.11828		0.181714	1.41792	2.672	23.635	24.4538	24.7405	24.6385	21.9845	22.9576	26.4752	24.8802	25.7276
P02795	Metallothionein-2	MT2A	2	2	36.1		0.822533	-0.428619	-1.34594	+	0.0551579	2.20227	4.60203	25.2073	25.8938	25.7955	27.1233	23.3855	25.1019	27.7294	27.9678	27.8061
O94776;O94776-2	Metastasis-associated protein MTA2	MTA2	11	11	21.7		0.0592896	1.11309	2.16308		0.209604	0.928388	1.90315	23.1724	24.2701	24.0338	24.9234	25.2126	24.6796	25.0246	24.4866	24.7503
Q13126;Q13126-4;Q13126-3;Q13126-2;Q13126-7;Q13126-6;Q13126-5	S-methyl-5-thioadenosine phosphorylase	MTAP	11	11	64.7		0.543499	-0.540398	-1.45437		0.225271	0.464236	1.37959	26.9799	26.6125	27.0116	26.9704	25.1548	26.8576	27.35	27.4434	27.2033
P00846	ATP synthase subunit a	MT-ATP6	1	1	4.4		0.694447	0.241793	1.18246		0.709086	-0.893144	-1.85722	25.5209	25.1147	24.7955	25.0397	25.8791	25.2378	25.4412	25.6908	21.6197
Q9NZJ7;Q9NZJ7-2;Q9NZJ7-3	Mitochondrial carrier homolog 1	MTCH1	5	5	13.1		0.183238	-0.378623	-1.3001		0.775567	-0.196042	-1.14555	24.7445	24.964	24.9627	24.3042	24.7523	24.4787	24.9114	24.1386	25.0331
Q9Y6C9	Mitochondrial carrier homolog 2	MTCH2	11	11	52.8		0.510688	-0.238799	-1.18001		0.910824	-0.0552425	-1.03903	28.0547	28.357	28.5659	27.9234	28.3302	28.0075	28.3861	28.2527	28.173
P00395	Cytochrome c oxidase subunit 1	MT-CO1	3	3	12.1	+	0.0100339	3.91658	15.1011		0.255541	2.28426	4.87114	21.5857	19.5095	21.4239	24.5671	24.7054	24.9964	22.6914	21.5557	25.1248
P00403	Cytochrome c oxidase subunit 2	MT-CO2	6	6	32.2		0.570449	-0.190624	-1.14126		0.64173	-0.185536	-1.13724	28.1278	28.3469	28.0939	27.8297	28.2719	27.8951	28.2658	27.8533	27.8928
Q86UE4	Protein LYRIC	MTDH	8	8	22.7		0.558983	0.252324	1.19112		0.512371	0.369378	1.2918	25.3867	25.7923	25.9898	25.6632	26.1558	26.1066	26.0778	25.7255	26.4735
Q9H019;Q9H019-3;Q9H019-2	Mitochondrial fission regulator 1-like	MTFR1L	4	4	15.8		0.421544	-0.340887	-1.26654		0.49347	0.372453	1.29455	22.0683	22.5474	21.7664	21.9627	21.5455	21.8512	22.7014	22.2421	22.556
P11586	C-1-tetrahydrofolate synthase, cytoplasmic;Methylenetetrahydrofolate dehydrogenase;Methenyltetrahydrofolate cyclohydrolase;Formyltetrahydrofolate synthetase;C-1-tetrahydrofolate synthase, cytoplasmic, N-terminally processed	MTHFD1	39	39	59		0.94963	-0.0307357	-1.02153		0.913439	0.0335369	1.02352	28.8874	28.8074	28.8802	28.6966	29.0863	28.6999	28.9961	28.8032	28.8763
Q6UB35	Monofunctional C1-tetrahydrofolate synthase, mitochondrial	MTHFD1L	11	11	13.7		0.957313	0.0401433	1.02822		0.484217	0.404517	1.32365	23.5521	23.0024	23.7329	23.2577	23.7298	23.4203	24.1933	23.5713	23.7364
P13995-2;P13995	Bifunctional methylenetetrahydrofolate dehydrogenase/cyclohydrolase, mitochondrial;NAD-dependent methylenetetrahydrofolate dehydrogenase;Methenyltetrahydrofolate cyclohydrolase	MTHFD2	2	2	12.9		0.102393	1.32461	2.50465		0.96803	0.104984	1.07548	22.7474	21.3784	23.3296	23.8925	23.9382	23.5987	23.8251	23.6238	20.3216
P46199	Translation initiation factor IF-2, mitochondrial	MTIF2	3	3	4.7		0.802341	-0.331555	-1.25837		0.462729	-1.33035	-2.51464	23.4083	21.5115	23.9367	22.5504	22.7474	22.564	23.2462	20.3361	21.2831
Q8NCE2;Q8NCE2-2;Q8NCE2-3	Myotubularin-related protein 14	MTMR14	3	3	4.6		0.568887	0.239292	1.18041		0.549335	0.261378	1.19862	21.6671	22.1006	22.2483	22.1873	22.5127	22.0339	22.352	22.1137	22.3345
Q9Y217;Q9Y217-2	Myotubularin-related protein 6	MTMR6	9	9	18.7		0.846812	0.153606	1.11235		0.752974	0.341396	1.26698	23.2846	23.4291	22.2639	23.168	23.3446	22.9257	23.8092	23.5899	22.6025
Q96QG7	Myotubularin-related protein 9	MTMR9	3	3	5.3		0.215516	0.777212	1.71382		0.78754	-0.497037	-1.41131	21.6228	21.1099	22.6159	22.3591	22.635	22.6861	22.9541	20.5838	20.3196
P42345	Serine/threonine-protein kinase mTOR	MTOR	20	20	11.1		0.996989	0.004083	1.00283		0.865782	0.244189	1.18443	25.2645	24.7453	24.2502	24.228	25.1845	24.8597	24.4456	26.3078	24.2391
P58546	Myotrophin	MTPN	7	7	70.3		0.426895	-0.850079	-1.8026		0.378676	-0.516686	-1.43067	25.8611	26.4433	26.0848	25.7163	23.7485	26.3742	25.6108	26.0497	25.1786
Q99707;Q99707-2	Methionine synthase	MTR	14	14	14.2		0.704521	0.167998	1.1235		0.581212	-0.325193	-1.25283	23.9213	24.4544	24.5802	24.5481	24.5254	24.3865	24.3889	23.9253	23.6661
Q9UBK8;Q9UBK8-1	Methionine synthase reductase	MTRR	1	1	2.1		0.894968	0.184675	1.13656		0.832398	-0.610529	-1.52682	23.4563	21.3953	23.5023	22.8469	23.2541	22.8069	23.6645	23.3689	19.4888
O43312-4;O43312;O43312-5;O43312-2	Metastasis suppressor protein 1	MTSS1	5	5	14.5		0.264075	1.55477	2.93787		0.863145	0.238761	1.17998	21.596	20.5499	22.7165	21.6738	24.9347	22.9182	22.4358	21.5597	21.5831
Q13505-3;Q13505;Q13505-2	Metaxin-1	MTX1	5	5	24		0.255543	-0.224465	-1.16834		0.754107	-0.126229	-1.09144	24.9203	25.0984	24.9902	24.8241	24.6711	24.8403	24.6637	25.0801	24.8864
P22033	Methylmalonyl-CoA mutase, mitochondrial	MUT	16	16	34		0.252453	-0.429014	-1.34631		0.400862	-0.54448	-1.45849	26.6757	26.7704	26.6797	26.3755	25.8434	26.6198	25.476	26.4735	26.5428
P53602	Diphosphomevalonate decarboxylase	MVD	7	7	21.2		0.263229	-1.86743	-3.64882		0.62725	-0.284716	-1.21817	25.9965	26.1705	26.6577	25.9032	21.6718	25.6474	26.2539	25.6141	26.1025
Q14764	Major vault protein	MVP	42	42	58.1		0.696757	0.107953	1.0777		0.166419	-0.471888	-1.38692	30.0981	30.209	30.376	30.2489	30.4123	30.3457	29.8229	29.6011	29.8433
P20591;P20591-2	Interferon-induced GTP-binding protein Mx1;Interferon-induced GTP-binding protein Mx1, N-terminally processed	MX1	32	29	66.6	+	0.0165714	7.80966	224.358		0.0581212	4.10166	17.1681	21.7315	21.1565	24.0179	30.026	30.4563	29.8527	26.626	26.4501	26.1348
Q9BRK3-4;Q9BRK3-3;Q9BRK3;Q9BRK3-2	Matrix-remodeling-associated protein 8	MXRA8	1	1	3.8		0.38473	-0.498952	-1.41319		0.969957	-0.0527414	-1.03723	20.4911	20.9029	21.3359	19.9532	20.2832	20.9967	21.5988	19.7195	21.2533
Q96S97	Myeloid-associated differentiation marker	MYADM	3	3	13.7		0.927448	0.0332756	1.02333		0.842728	0.110087	1.07929	26.119	26.3215	26.4495	26.3194	26.2985	26.3719	26.7757	26.2741	26.1705
Q99417	C-Myc-binding protein	MYCBP	3	3	44.7		0.653917	-0.775276	-1.71152		0.360153	-1.22208	-2.33283	23.377	24.3069	23.4903	23.5179	20.8071	24.5235	22.8521	23.6186	21.0372
Q99836-2;Q99836-5;Q99836;Q99836-6;Q99836-4;Q99836-3	Myeloid differentiation primary response protein MyD88	MYD88	5	5	22.3		0.477813	0.262228	1.19933		0.467031	-0.361211	-1.2845	23.703	24.089	23.8844	24.2687	24.3742	23.8202	23.4016	23.2539	23.9372
Q969H8	Myeloid-derived growth factor	MYDGF	4	4	30.6		0.409999	-0.93801	-1.91588		0.0567324	0.636031	1.55405	27.147	27.1326	26.9863	27.529	24.5637	26.3591	27.7043	27.7709	27.6988
P35580;P35580-5;P35580-2;P35580-3;P35580-4	Myosin-10	MYH10	53	36	32.6		0.0861877	-0.789252	-1.72818		0.614958	-0.197467	-1.14668	27.412	27.0721	27.4936	26.3404	27.0448	26.2247	27.1566	27.2613	26.9673
Q7Z406;Q7Z406-6;Q7Z406-2;Q7Z406-5	Myosin-14	MYH14	12	1	6.1		0.341784	0.328498	1.25571		0.977872	0.00995255	1.00692	28.0262	27.9993	28.1245	28.7739	28.1547	28.207	27.8741	28.067	28.2388
P35579	Myosin-9	MYH9	140	46	60.8		0.868413	-0.0410233	-1.02884		0.298416	-0.250074	-1.18927	34.7203	34.7773	34.8318	34.6641	34.7955	34.7467	34.64	34.4372	34.5019
P05976-2;P05976;P08590	Myosin light chain 1/3, skeletal muscle isoform;Myosin light chain 3	MYL1;MYL3	2	2	10.7		0.827112	-0.221386	-1.16585		0.430092	0.373796	1.29576	26.8184	27.2088	26.9274	25.9197	26.649	27.7218	27.6099	26.9887	27.4774
P19105;O14950	Myosin regulatory light chain 12A;Myosin regulatory light chain 12B	MYL12A;MYL12B	15	7	66.7		0.75698	0.0842686	1.06015		0.406954	-0.273073	-1.20838	31.3611	31.3294	31.1758	31.3348	31.4884	31.2959	31.1387	31.1167	30.7916
P60660-2;P60660	Myosin light polypeptide 6	MYL6	9	7	67.5		0.816118	-0.170544	-1.12548		0.547751	-0.336906	-1.26304	30.7238	31.3621	30.5818	30.184	30.9268	31.0454	30.5248	30.7916	30.3407
P14649	Myosin light chain 6B	MYL6B	3	1	18.8		0.35287	-0.374406	-1.29631		0.849289	0.15336	1.11216	21.0194	21.2949	21.6676	20.6252	21.0722	21.1613	22.032	21.0332	21.3768
P24844;P24844-2	Myosin regulatory light polypeptide 9	MYL9	13	5	62.8		0.148103	-0.385291	-1.30612		0.127753	-0.889672	-1.85275	26.7125	27.01	26.9367	26.6975	26.4094	26.3965	26.177	26.2298	25.5834
Q15746-5;Q15746-2;Q15746-6;Q15746;Q15746-4;Q15746-3;Q15746-11;Q15746-7;Q15746-9	Myosin light chain kinase, smooth muscle;Myosin light chain kinase, smooth muscle, deglutamylated form	MYLK	7	7	4.9		0.701087	0.143901	1.10489		0.834811	0.0908826	1.06502	24.2856	24.6759	24.4196	24.4428	24.5442	24.8258	24.5564	24.4044	24.693
Q92614-3;Q92614-4;Q92614;Q92614-2;Q92614-5	Unconventional myosin-XVIIIa	MYO18A	14	14	9.8		0.835925	-0.267817	-1.20398		0.967631	-0.0767765	-1.05466	24.8375	23.1377	22.8246	22.8363	23.9966	23.1636	22.8391	24.6834	23.0471
O43795;O43795-2	Unconventional myosin-Ib	MYO1B	30	30	33.9	+	0.0293596	0.497862	1.41212		0.131342	0.411938	1.33047	27.3418	27.4339	27.3359	27.8066	27.8813	27.9174	27.7764	27.7046	27.8665
O00159-2	Unconventional myosin-Ic	MYO1C	45	1	53.3		0.723453	-0.0847994	-1.06054		0.630167	-0.144281	-1.10518	29.5209	29.6273	29.6696	29.4527	29.4959	29.6149	29.5739	29.3058	29.5053
Q12965	Unconventional myosin-Ie	MYO1E	29	29	35.6		0.8976	0.0737267	1.05243		0.704261	0.181054	1.13371	27.0942	26.7059	27.0511	26.7764	27.414	26.8819	27.2697	27.2752	26.8494
Q9Y4I1-2;Q9Y4I1;Q9Y4I1-3	Unconventional myosin-Va	MYO5A	4	4	2.7		0.852517	0.258356	1.19611		0.866178	0.231016	1.17366	22.9274	21.1719	22.4309	22.816	23.1071	21.3822	22.4766	21.6344	23.1122
Q9UM54-6;Q9UM54-5;Q9UM54-2;Q9UM54-4;Q9UM54-1;Q9UM54	Unconventional myosin-VI	MYO6	18	18	16.5		0.369465	0.243135	1.18356		0.96517	0.0435549	1.03065	24.1957	24.0886	24.5134	24.4899	24.5824	24.4548	24.6872	24.6704	23.5707
Q13459-2;Q13459	Unconventional myosin-IXb	MYO9B	27	27	18.8		0.302833	0.456028	1.37176		0.891159	0.0490888	1.03461	25.0899	24.8689	24.9211	25.2236	25.968	25.0564	24.8866	25.0655	25.0751
Q9NZM1-6;Q9NZM1;Q9NZM1-3;Q9NZM1-2;Q9NZM1-5	Myoferlin	MYOF	78	77	46.9		0.0629209	-0.34452	-1.26973		0.235263	-0.37823	-1.29975	29.6469	29.7838	29.6911	29.3132	29.4009	29.374	29.525	29.1845	29.2775
Q6NZ67;Q6P582	Mitotic-spindle organizing protein 2B;Mitotic-spindle organizing protein 2A	MZT2B;MZT2A	3	3	21.5		0.130663	0.526687	1.44062		0.720531	0.152025	1.11113	21.9232	21.9319	21.6694	22.6348	22.4546	22.0151	22.2483	21.8798	21.8524
O75113	NEDD4-binding protein 1	N4BP1	3	3	4.6	+	0.0457708	1.44531	2.72321		0.656026	0.519845	1.4338	21.0518	21.1967	22.3797	23.2921	22.9306	22.7415	22.832	21.1929	22.1628
P41227;P41227-2	N-alpha-acetyltransferase 10	NAA10	10	10	49.8		0.830694	0.0958926	1.06873		0.84051	0.102398	1.07356	27.1112	26.9992	27.439	27.0964	27.2252	27.5155	27.4122	27.0353	27.4092
Q9BXJ9;Q9BXJ9-4	N-alpha-acetyltransferase 15, NatA auxiliary subunit	NAA15	37	37	52.8		0.757664	0.0787265	1.05609		0.917519	-0.0325317	-1.02281	28.6166	28.7106	28.6191	28.7833	28.7983	28.6009	28.7035	28.6247	28.5205
Q14CX7;Q14CX7-2	N-alpha-acetyltransferase 25, NatB auxiliary subunit	NAA25	11	11	12.7		0.0766254	0.562598	1.47693		0.742504	0.220719	1.16531	24.2495	24.3993	24.0323	24.6301	25.0375	24.7013	24.9619	24.3237	24.0577
Q9GZZ1;Q9GZZ1-2	N-alpha-acetyltransferase 50	NAA50	11	11	57.4		0.572676	0.180286	1.13311		0.935521	0.0339464	1.02381	26.4579	26.3691	26.6362	26.8423	26.4296	26.732	26.6774	26.3748	26.5127
Q15742-3;Q15742;Q15742-2;Q13506-2;Q13506	NGFI-A-binding protein 2;NGFI-A-binding protein 1	NAB2;NAB1	2	2	5		0.904201	0.136384	1.09915		0.552659	0.652276	1.57165	21.713	20.1371	21.7371	21.5175	21.0676	21.4113	22.3736	21.2091	21.9614
Q13765;E9PAV3-2;E9PAV3	Nascent polypeptide-associated complex subunit alpha;Nascent polypeptide-associated complex subunit alpha, muscle-specific form	NACA	7	6	34		0.952294	0.0306295	1.02146		0.907038	-0.0463053	-1.03262	29.1541	29.1848	28.8596	29.14	28.9185	29.2319	29.0903	28.9561	29.0132
Q96RE7	Nucleus accumbens-associated protein 1	NACC1	5	5	11.2		0.953001	-0.0316277	-1.02216		0.529704	0.265872	1.20236	23.8001	23.437	23.4385	23.6336	23.6252	23.3219	23.9712	23.9535	23.5485
Q13564-2;Q13564;Q13564-4;Q13564-3	NEDD8-activating enzyme E1 regulatory subunit	NAE1	12	12	36		0.468818	-0.144646	-1.10546		0.508855	-0.190489	-1.14115	26.7156	26.8374	26.9059	26.7319	26.6181	26.675	26.7334	26.4832	26.6708
P17050	Alpha-N-acetylgalactosaminidase	NAGA	8	8	27.3		0.270787	-1.12317	-2.17825		0.691437	-0.153475	-1.11225	24.3927	24.111	24.3057	24.0923	21.56	23.7875	24.1082	23.9327	24.3079
Q9UJ70;Q9UJ70-2	N-acetyl-D-glucosamine kinase	NAGK	14	14	52.6		0.126131	0.298969	1.23026		0.524604	0.154812	1.11328	27.5993	27.6299	27.5197	27.8866	27.9869	27.7724	27.8105	27.7719	27.631
P43490	Nicotinamide phosphoribosyltransferase	NAMPT	29	29	68.6	+	0.0104706	1.09975	2.14318	+	0.048	1.90184	3.73689	29.9412	30.0315	29.8632	31.1486	30.912	31.0744	31.9285	31.7868	31.8261
Q9NR45	Sialic acid synthase	NANS	13	13	54.6		0.237297	-0.792089	-1.73158		0.22212	-0.285568	-1.21889	28.8849	28.823	28.8375	28.6356	27.0741	28.4595	28.5359	28.4991	28.6538
P55209;P55209-2;P55209-3	Nucleosome assembly protein 1-like 1	NAP1L1	15	13	64.2		0.342074	0.197391	1.14662		0.844716	0.0581303	1.04112	30.6488	30.5677	30.7689	30.748	30.9318	30.8977	30.6574	30.74	30.7623
Q99733;Q99733-2	Nucleosome assembly protein 1-like 4	NAP1L4	13	11	58.4		0.93583	-0.0239194	-1.01672		0.851697	-0.0639718	-1.04534	28.7367	28.7887	28.6123	28.7055	28.6728	28.6877	28.6061	28.5467	28.793
P54920	Alpha-soluble NSF attachment protein	NAPA	19	19	77.6		0.30657	-0.184113	-1.13612		0.76147	-0.109792	-1.07907	28.2584	28.2492	28.3493	28.0366	28.1972	28.0706	28.3615	28.1541	28.0119
Q99747;Q99747-2	Gamma-soluble NSF attachment protein	NAPG	8	8	33.7		0.939779	0.0419833	1.02953		0.563627	-0.213419	-1.15943	24.5142	24.2589	24.6643	24.497	24.7753	24.291	24.2356	24.1339	24.4276
Q6XQN6;Q6XQN6-3;Q6XQN6-2	Nicotinate phosphoribosyltransferase	NAPRT	6	6	14.5		0.20227	-1.15419	-2.22559		0.643215	-0.305635	-1.23596	24.0146	23.1912	24.0883	23.2799	23.2147	21.3369	23.6558	23.1911	23.5303
Q9H6Q4;Q9H6Q4-3;Q9H6Q4-2	Cytosolic Fe-S cluster assembly factor NARFL	NARFL	5	4	13		0.694535	-0.182385	-1.13476		0.971329	-0.0338109	-1.02371	23.5791	23.5799	24.1309	23.8236	23.3859	23.5333	24.019	22.9954	24.1741
O43776	Asparagine--tRNA ligase, cytoplasmic	NARS	28	28	54		0.245922	-0.552415	-1.46654		0.52	-0.169532	-1.12469	30.1182	30.262	30.036	29.8606	28.9574	29.9408	29.9693	29.9031	30.0351
P49321;P49321-3;P49321-4;P49321-2	Nuclear autoantigenic sperm protein	NASP	28	28	62.3		0.0521461	0.320626	1.24887		0.512161	0.163628	1.1201	29.5444	29.5153	29.5718	29.891	29.815	29.8874	29.5765	29.7561	29.7898
P18440	Arylamine N-acetyltransferase 1	NAT1	2	2	8.3		0.527138	-0.318803	-1.2473		0.870334	-0.0954666	-1.06841	23.0769	23.1866	23.3109	22.2879	23.2177	23.1123	23.4453	23.1509	22.6917
A2RRP1;A2RRP1-2	Neuroblastoma-amplified sequence	NBAS	4	4	2.2		0.605066	-0.298769	-1.23009		0.903496	-0.117561	-1.0849	21.908	21.6633	22.6706	21.55	22.0322	21.7633	21.4061	22.3734	22.1096
Q15021	Condensin complex subunit 1	NCAPD2	49	49	52.4		0.496953	0.198151	1.14723		0.724671	0.0986493	1.07077	28.5494	28.4915	28.5237	28.4764	28.95	28.7326	28.731	28.6228	28.5068
Q9BPX3	Condensin complex subunit 3	NCAPG	32	32	38.3		0.823382	0.0920849	1.06591		0.931582	-0.0352535	-1.02474	28.0475	27.9289	28.0382	27.8704	28.3921	28.0283	27.9384	28.1726	27.7977
Q15003;Q15003-2	Condensin complex subunit 2	NCAPH	21	21	40.8		0.650672	0.120232	1.08691		0.921631	0.0318928	1.02235	27.4932	27.4757	27.4812	27.4621	27.7751	27.5737	27.6348	27.3824	27.5286
Q09161	Nuclear cap-binding protein subunit 1	NCBP1	21	21	37.8		0.663066	0.0911725	1.06524		0.811539	0.0633399	1.04488	26.8802	27.0005	26.9464	27.1047	26.9893	27.0066	26.984	26.9725	27.0607
P52298;P52298-3;P52298-2	Nuclear cap-binding protein subunit 2	NCBP2	3	3	20.5		0.320847	0.452368	1.36828		0.216043	0.461358	1.37684	22.9654	23.3277	23.1071	23.3805	24.1403	23.2366	23.7082	23.6576	23.4185
Q9UBB6-2;Q9UBB6;Q9UBB6-3	Neurochondrin	NCDN	8	8	15.2		0.821426	0.125474	1.09087		0.535627	-0.453459	-1.36932	24.1269	23.5537	24.0867	24.3234	24.065	23.7554	22.9316	24.1141	23.3613
Q6PIU2;Q6PIU2-2;Q6PIU2-3	Neutral cholesterol ester hydrolase 1	NCEH1	12	12	43.1	+	0.0215714	0.774673	1.7108		0.401064	0.262372	1.19945	27.559	27.5851	27.3541	28.3708	28.2213	28.23	27.8775	27.5869	27.8208
P16333;P16333-2	Cytoplasmic protein NCK1	NCK1	6	5	26.5		0.113351	0.272026	1.2075		0.968138	0.0162989	1.01136	23.824	23.8639	23.9354	24.2126	24.1307	24.0962	24.101	23.7628	23.8085
Q9Y2A7;Q9Y2A7-2	Nck-associated protein 1	NCKAP1	28	28	33.6		0.754537	0.0756264	1.05382		0.916991	-0.0286986	-1.02009	27.3945	27.2882	27.3491	27.3913	27.5242	27.3431	27.3745	27.2828	27.2884
Q9NZQ3-3;Q9NZQ3;Q9NZQ3-4;Q9NZQ3-2;Q9NZQ3-5	NCK-interacting protein with SH3 domain	NCKIPSD	6	6	11.5		0.342289	-0.282024	-1.2159		0.967959	-0.0220915	-1.01543	23.6445	23.8955	24.1618	23.6182	23.7133	23.5244	24.0908	23.7407	23.8041
P19338	Nucleolin	NCL	16	16	24.4	+	0.0306379	0.419305	1.33728		0.113289	0.499466	1.41369	29.1332	29.1548	29.2051	29.6084	29.5986	29.5441	29.7856	29.5316	29.6743
Q969V3-2;Q969V3	Nicalin	NCLN	12	12	27.9		0.680217	0.101498	1.07289		0.682674	0.114941	1.08293	25.6408	25.8667	25.7914	25.886	25.9157	25.8018	25.9152	25.8286	25.9
Q8NI08-7;Q8NI08-2;Q8NI08	Nuclear receptor coactivator 7	NCOA7	6	6	12.2		0.0762007	-0.554802	-1.46897		0.714781	-0.219802	-1.16457	23.8516	23.3338	23.4927	22.9935	22.9297	23.0906	23.7513	23.0709	23.1965
Q9Y618-5;Q9Y618-4;Q9Y618;Q9Y618-2	Nuclear receptor corepressor 2	NCOR2	4	4	2.6		0.833038	-0.262094	-1.19922		0.812259	0.68731	1.61028	21.5437	20.5618	21.8018	20.0442	21.996	21.0809	24.0034	22.7209	19.2449
P62166;P62166-2	Neuronal calcium sensor 1	NCS1	4	4	26.3		0.653775	-0.666862	-1.58762		0.906494	-0.1255	-1.09089	22.7775	23.2465	23.3922	22.9892	23.8049	20.6215	22.1587	23.3665	23.5145
Q92542-2;Q92542	Nicastrin	NCSTN	8	8	17.1		0.706079	-0.168798	-1.12412		0.428872	-0.625832	-1.5431	25.773	25.5412	25.3179	25.6253	25.062	25.4384	24.2275	24.8577	25.6695
O14777	Kinetochore protein NDC80 homolog	NDC80	10	10	19.9		0.82174	-0.102395	-1.07355		0.226506	-0.463478	-1.37886	23.9934	23.5394	23.5858	23.4604	23.5217	23.8294	23.3177	23.185	23.2255
Q9NXR1;Q9NXR1-1	Nuclear distribution protein nudE homolog 1	NDE1	6	6	25.1		0.364294	1.97352	3.92725		0.674787	1.27428	2.41878	24.4937	23.8773	18.9522	23.9449	24.9058	24.3931	23.9913	23.9142	23.2405
Q92597;Q92597-3;Q92597-2	Protein NDRG1	NDRG1	11	11	50.8	+	0.0297143	-0.831983	-1.78013		0.14109	0.492966	1.40734	29.526	29.2757	29.5209	28.4112	28.7865	28.629	29.9783	30.0127	29.8106
Q9UGV2;Q9UGV2-2;Q9UGV2-3	Protein NDRG3	NDRG3	12	12	59.2		0.0564257	-0.440751	-1.35731		0.456405	-0.248092	-1.18764	27.4625	27.4005	27.5417	26.97	27.1684	26.9441	27.4073	26.9981	27.2551
[truncated: 1,697 more rows]
