# Supplementary material for: Epithelial Cell Line Derived from Endometriotic Lesion Mimics Macrophage Nervous Mechanism of Pain Generation on Proteome and Metabolome Levels
Source: Biomolecules. 2021 Aug 17;11(8):1230. doi: 10.3390/biom11081230 (PMC8393596; doi:10.3390/biom11081230)
Supplement: Supplementary file 1 [file biomolecules-11-01230-s001.zip › Supplementary_Table_2.xlsx]

## Sheet: Tabelle1
Metabolite	RT [min]	mzCloud Best Match	Significant	T-test q-value	T-test Difference	Fold Change	Significant	T-test q-value	T-test Difference	Fold Change	Con_1	Con_2	Con_3	TNFα_1	TNFα_2	TNFα_3	IL1β_1	IL1β_2	IL1β_3
Prolin	0.52	81.5	+	0.0328889	0.320497	1.24876		0.344941	-0.106277	-1.07645	29.1554	29.1699	29.2551	29.554	29.5224	29.4655	29.0978	29.119	29.0448
Histidine	0.591	98.2		0.1776	0.213127	1.1592	+	0.0215238	-0.479539	-1.3943	22.4781	22.3155	22.4734	22.6081	22.622	22.6762	22.0136	21.8479	21.9669
Glutamine	0.599	83.6	+	0.0344	0.643833	1.56247		0.0518824	0.506537	1.42064	25.4166	25.6008	25.643	26.0657	26.1906	26.3355	26.4181	26.0128	25.749
Carnitine	0.606	91.5		0.26586	-0.100662	-1.07227	+	0.0112727	-0.588383	-1.50356	27.7773	27.7833	27.8115	27.7151	27.679	27.6759	27.152	27.2557	27.1992
1-Methylnicotinamide	0.678	90	+	0.0286667	0.333879	1.2604	+	0.02225	0.392451	1.31262	26.8517	26.8655	26.8886	27.2003	27.1647	27.2424	27.2006	27.2799	27.3026
4-Guanidinobutyric acid	0.791	93		0.182875	0.142052	1.10347		0.848438	0.0355377	1.02494	23.424	23.4784	23.4661	23.5582	23.6316	23.6049	23.437	23.5661	23.472
Urocanic acid	0.891	89.6		0.949062	-0.0323639	-1.02269		0.777667	0.183018	1.13526	21.1757	20.7853	20.5426	20.6553	20.9277	20.8235	20.8534	21.6372	20.5619
Valin	0.891	89.6		0.231053	-0.172026	-1.12664	+	0.0233333	-0.506629	-1.42073	29.3439	29.1064	29.1462	29.0556	29.0552	28.9697	28.7253	28.754	28.5973
N-Acetyl-1-aspartylglutamic acid	0.897	84.1	+	0	-0.66564	-1.58627	+	0	-1.28334	-2.43402	25.0978	25.1198	25.1631	24.4771	24.4519	24.4548	23.8142	23.9144	23.8021
7,8-Dihydroneopterin	0.904	88.4	+	0	1.26332	2.40048	+	0.0193333	0.674463	1.596	19.2012	19.0305	19.179	20.3134	20.4678	20.4195	19.7929	19.9278	19.7134
Cytosine	0.946	91.6	+	0	-0.785782	-1.72403	+	0	-1.17289	-2.25463	24.3173	24.2479	24.3282	23.5461	23.5298	23.4602	23.0959	23.1854	23.0934
Methionine	0.964	95.5		0.47749	0.0952708	1.06827		0.11786	-0.184643	-1.13654	28.7803	28.6214	28.7478	28.8625	28.829	28.7438	28.52	28.5682	28.5074
Epinephrine	1.086	84		0.2689	-0.166599	-1.12241	+	0.0178462	-0.616809	-1.53348	19.3929	19.4284	19.1669	19.1566	19.2002	19.1316	18.7875	18.6863	18.6639
Erucamide	1.086	84		0.175538	-0.384569	-1.30547		0.0524444	-0.457649	-1.3733	24.5346	24.7326	24.2508	24.1543	23.8842	24.3258	23.9625	24.2774	23.9051
7-Methylguanine	1.139	83.2		0.172593	-0.272372	-1.20779	+	0.0224	-0.601491	-1.51728	20.3818	20.0291	20.0921	19.8887	19.8743	19.923	19.6661	19.4336	19.5988
Hypoxanthine	1.204	97.2	+	0	-1.26273	-2.39949	+	0	-3.08876	-8.50765	23.6547	23.8306	23.927	22.7047	22.452	22.4674	20.5398	20.7244	20.8819
Indole-3-acetic acid	1.204	97.2		0.147826	-0.361692	-1.28493	+	0.0277037	-0.538242	-1.4522	18.4053	18.0263	18.1123	17.9672	17.8126	17.6792	17.5988	17.737	17.5934
Pyroglutamic Acid	1.297	97.2		0.948787	-0.0288989	-1.02023		0.19575	-0.191928	-1.14229	29.4072	29.1339	29.2092	29.2605	29.1938	29.2092	29.0692	29.132	28.9732
S-Adenosylhomocysteine	1.297	97.2		0.087619	0.335192	1.26155		0.194286	0.181187	1.13382	20.2242	20.2807	20.2466	20.6682	20.67	20.4188	20.3219	20.5934	20.3797
Uric acid	1.342	89.3		0.219529	-0.215298	-1.16094		0.0534545	-0.368432	-1.29095	22.8265	22.4575	22.5858	22.4123	22.4293	22.3824	22.2222	22.3344	22.2079
Nicotinamide adenine dinucleotide (NAD+)	1.381	92.1	+	0.0245714	0.359969	1.2834	+	0.0252308	0.32185	1.24993	25.6184	25.695	25.6822	26.0875	26.0011	25.9869	25.9878	26.0125	25.9608
Cysteine	1.382	96.6		0.47112	0.162927	1.11956		0.709643	-0.115012	-1.08298	20.7086	20.2478	20.5149	20.6439	20.8337	20.4825	20.3183	20.3616	20.4464
Cytidine	1.382	96.6	+	0	-0.931381	-1.9071	+	0	-1.54881	-2.92576	22.6445	22.8418	22.837	21.8553	21.9243	21.7495	21.157	21.2693	21.2506
Tyrosine	1.386	93.6		0.265463	-0.133232	-1.09675	+	0.0243478	-0.422764	-1.34049	28.8799	28.7197	28.8195	28.7023	28.6571	28.66	28.4163	28.407	28.3275
7,8-Dihydrobiopterin	1.439	93.4		0.0509474	0.874962	1.83396	+	0.0187368	1.01849	2.0258	19.7429	20.0617	20.6286	21.2096	21.1293	20.7191	21.1287	21.2071	21.1529
Glutathione ox	1.445	86.4	+	0.0264615	-0.558758	-1.473	+	0.0267143	-0.575956	-1.49066	23.7177	23.3537	23.438	22.998	22.9029	22.9321	23.005	23.0876	22.6889
Propionylcarnitine	1.445	97.9		0.859649	0.0419693	1.02952	+	0	-0.940444	-1.91912	23.6401	23.5909	23.616	23.7248	23.6823	23.5657	22.6065	22.796	22.6232
Adenosine	1.618	98		0.298545	-0.277241	-1.21188	+	0.0290667	1.3053	2.47135	22.2819	22.7417	22.0376	22.2634	22.1013	21.8648	22.9682	23.4144	24.5946
Guanine	1.848	86.8	+	0	-1.44184	-2.71667	+	0	-3.71737	-13.1535	22.6022	22.9622	22.9319	21.4822	21.3522	21.3363	18.9026	19.0434	19.3981
4-Pyridoxic Acid	1.915	96.9		0.820357	-0.196736	-1.1461		0.0776585	0.886717	1.84896	17.2277	16.5089	15.5898	16.4625	15.9037	16.3701	17.7949	16.7249	17.4668
2'-Deoxyguanosine	1.962	92.6	+	0	-1.26174	-2.39785	+	0	-2.87851	-7.3539	22.6943	23.0306	22.988	21.787	21.5773	21.5634	20.0405	19.9705	20.0664
Kynurenine	1.973	84.3		0.9566	0.0300884	1.02107	+	0	1.38153	2.60545	22.4519	22.2094	22.2947	22.4164	22.3539	22.276	23.8244	23.6755	23.6007
L-Aspartic Acid	1.973	84.3		0.410435	0.191559	1.142	+	0.0237333	-0.997755	-1.99689	22.5684	23.0531	23.0458	22.9529	23.0754	23.2137	22.2131	21.8183	21.6426
2'-Deoxyinosine	2.037	85.5	+	0	-1.35745	-2.56232	+	0	-3.33898	-10.1189	20.7131	20.8917	20.9917	19.663	19.4454	19.4157	17.3722	17.57	17.6374
Arachidonic acid ethyl ester	2.076	95.5		0.178897	-0.866999	-1.82387	+	0	-1.63336	-3.10235	17.2753	17.1411	17.3956	17.5308	15.3595	16.3206	15.6272	15.9833	15.3013
Asparagin	2.076	95.5		0.237444	-0.233571	-1.17574		0.0545263	-0.386703	-1.3074	22.6139	22.1442	22.3024	22.0829	22.1636	22.1133	22.0705	22.0105	21.8193
Aspartic acid	2.076	95.5		0.401702	0.191559	1.142	+	0.0254286	-0.997755	-1.99689	22.5684	23.0531	23.0458	22.9529	23.0754	23.2137	22.2131	21.8183	21.6426
Benzyl cinnamate	2.076	95.5		0.991164	0.00305621	1.00212		0.761034	0.217079	1.16238	17.3804	17.0747	17.0481	17.2545	17.0158	17.2421	18.1495	17.2026	16.8023
Taurochenodeoxycholic acid	2.404	80		0.971254	0.168394	1.12381		0.0738	0.586909	1.50203	15.0375	16.0832	15.8501	15.0245	14.9279	17.5236	16.118	16.4712	16.1423
Threonine	2.404	80	+	0.0382222	0.690631	1.61399		0.765898	-0.0991001	-1.07111	25.502	25.5259	25.7846	26.1696	26.3573	26.3575	25.7236	25.4267	25.3649
Panthenol	2.815	90		0.176533	1.24165	2.36469		0.27248	1.38906	2.61908	17.8097	19.9637	17.679	18.6569	20.7865	19.734	19.6507	22.3323	17.6367
Tryptophan	2.979	98.4		0.237297	-0.139022	-1.10116	+	0.0254545	-0.452759	-1.36866	27.8216	27.6901	27.7838	27.6619	27.616	27.6005	27.2802	27.4152	27.2418
N-Acetylserotonin	4.001	87.1	+	0.0275294	0.288268	1.22117	+	0.03025	-0.3354	-1.26173	20.2331	20.3007	20.299	20.5662	20.5527	20.5786	19.8517	20.0692	19.9055
N-Acetyl-Tryptophan	4.001	87.1		0.346222	0.607316	1.52342		0.915821	-0.0741062	-1.05271	16.3959	16.1952	14.7861	16.8149	16.972	15.4123	15.4761	16.4419	15.2369
4-Acetamidobutanoic acid	4.072	92.6		0.95873	0.0486031	1.03426		0.051027	-0.454844	-1.37063	22.319	21.7113	22.0518	22.3211	22.3767	21.5301	21.4818	21.6258	21.61
Folic Acid	4.129	88.2	+	0.0229333	-0.866259	-1.82293	+	0.030069	-0.769466	-1.70464	21.5715	20.7775	20.9534	20.3336	20.2232	20.1468	20.3878	20.4449	20.1613
Phenylacetylglycine	4.277	93.5		0.988848	-0.00786463	-1.00547		0.72393	-0.0946388	-1.0678	22.6754	22.3492	22.4283	22.5106	22.4726	22.4461	22.3605	22.4563	22.3522
Indole-3-lactic acid	5.3	83.9		0.20303	-0.362988	-1.28609		0.642038	-0.186553	-1.13804	19.0157	18.203	18.7002	18.3401	18.1973	18.2926	18.3736	18.5005	18.4851
Isoleucine	5.3	83.9		0.256923	-0.140334	-1.10216	+	0.0197778	-0.46078	-1.37629	30.2589	30.0844	30.1962	30.0603	30.0251	30.033	29.7613	29.7496	29.6461
N-Acetyl-DL-tryptophan	5.484	87.2		0.458531	-0.420595	-1.33848		0.0504	-0.734306	-1.6636	15.9176	14.7706	15.5381	14.5142	14.5319	15.9185	14.626	14.8134	14.5839
N2-Methylguanosine	7.109	86.5		0.267619	-0.109704	-1.07901	+	0.0226	-0.567736	-1.4822	18.5593	18.5139	18.5161	18.4328	18.447	18.3804	17.9133	18.1583	17.8145
Penicillin G	7.186	92.9	+	0.0215	-0.777196	-1.7138	+	0.0209412	-0.915309	-1.88597	26.7461	26.1128	26.112	25.5917	25.4707	25.5769	25.3095	25.4545	25.4611
12-Aminododecanoic acid	7.529	75.1		0.44225	-0.267687	-1.20388		0.704145	-0.237371	-1.17884	22.3785	22.2254	23.1131	22.605	22.0106	22.2984	21.9121	22.2941	22.7987
3,14-dihydro-15-keto-tetranor Prostaglandin E2	7.618	80.7		0.170286	0.342196	1.26768		0.884909	0.0555251	1.03924	14.8135	14.8473	14.6703	14.8851	15.0569	15.4158	14.6196	14.6031	15.2751
Methyl palmitate	7.678	88.7		0.983631	-0.0837825	-1.05979		0.852889	0.246762	1.18654	15.7726	15.2947	17.966	15.1827	18.0528	15.5464	16.9061	16.7945	16.0729
2-Aminonicotinic Acid	7.892	89.4		0.0708	1.07982	2.11377		0.135822	1.16851	2.24779	19.1983	19.8849	18.5592	19.8847	20.8521	20.1451	20.119	21.9428	19.0862
Decanamide	8.218	91.2		0.974194	-0.0391661	-1.02752		0.866645	0.0956338	1.06853	23.7214	23.2171	22.9698	23.1349	23.2369	23.419	23.6912	23.141	23.363
Palmitoleic acid	8.347	85		0.91131	-0.142804	-1.10405		0.186894	-0.938102	-1.91601	17.8053	19.0854	18.4095	17.5637	18.5831	18.725	18.4197	16.0182	18.0479
Lecuine	8.483	90.5		0.8176	-0.0553182	-1.03909	+	0.0312258	-0.336967	-1.2631	30.581	30.4098	30.4269	30.4594	30.4136	30.3788	30.122	30.2083	30.0766
Lysine	8.483	90.5		0.72083	-0.10217	-1.07339		0.115182	-0.318446	-1.24699	23.8246	23.3776	23.4703	23.3999	23.4586	23.5075	23.3916	23.2387	23.0869
17α-Methyl-androstan-3-hydroxyimine-17β-ol	8.759	88.7		0.181806	1.39545	2.63071		0.870031	0.280264	1.21442	18.4472	16.5144	17.2617	20.0151	16.8338	19.5608	15.7161	17.6336	19.7143
Oleamide	9.887	90.8		0.181167	-2.77389	-6.8395		0.565769	-0.667959	-1.58882	22.6275	20.9129	19.5331	14.8521	19.5654	20.3344	21.2178	20.0063	19.8457
Monoolein	10.094	87.1		0.755778	-0.726081	-1.65414		0.775475	0.460607	1.37612	19.451	19.5523	16.126	19.0817	18.9668	14.9025	18.7309	18.8664	18.9138
Dopamine	10.28	90.8		0.114182	0.741092	1.67144		0.163217	-0.568823	-1.48331	15.9026	16.2502	16.6846	16.5978	16.9016	17.5614	14.9844	16.2815	15.8651
D-Sphingosine	10.28	90.8		0.470154	-0.232369	-1.17476		0.681185	0.242116	1.18273	23.3668	24.1804	23.4262	23.68	23.2803	23.3159	24.0549	24.2478	23.397
Stearamide	10.521	90.8	+	0.0312727	-0.808417	-1.75129		0.109238	-0.481558	-1.39625	20.9393	21.1144	21.2802	20.5633	20.1718	20.1735	20.7616	21.0198	20.1078
3-Ureidopropionic acid	12.272	88		0.244229	-0.233571	-1.17574		0.0531282	-0.386703	-1.3074	22.6139	22.1442	22.3024	22.0829	22.1636	22.1133	22.0705	22.0105	21.8193
